# Supplementary material for: Population Histories and Genomic Diversity of South American Natives
Source: Mol Biol Evol. 2021 Dec 8;39(1):msab339. doi: 10.1093/molbev/msab339 (PMC8789086; doi:10.1093/molbev/msab339)
Supplement: msab339_Supplementary_Data [file msab339_supplementary_data.zip]

Archive with 8 entries (8 files):
- DatasetS2.xlsx
- DatasetS3.xlsx
- DatasetS4.xls
- DatasetS5.xlsx
- DatasetS6.xlsx
- Supp_Material_CS_rev.pdf
- Supplementary_material_clean.pdf
- DatasetS1.xlsx
