# Supplementary material for: Population Histories and Genomic Diversity of South American Natives
Source: Mol Biol Evol. 2021 Dec 8;39(1):msab339. doi: 10.1093/molbev/msab339 (PMC8789086; doi:10.1093/molbev/msab339)
Supplement: msab339_Supplementary_Data [file msab339_supplementary_data.zip › DatasetS2.xlsx]

## Sheet: A
Group_Name	ID	Country	Study	MacroRegion	Continent	Data source	Latitude	Longitude
Adygei	HGDP01381	Russia	HGDP	Eastern_Europe	Europe	HumanOrigins	44	39
Adygei	HGDP01382	Russia	HGDP	Eastern_Europe	Europe	HumanOrigins	44	39
Adygei	HGDP01383	Russia	HGDP	Eastern_Europe	Europe	HumanOrigins	44	39
Adygei	HGDP01384	Russia	HGDP	Eastern_Europe	Europe	HumanOrigins	44	39
Adygei	HGDP01385	Russia	HGDP	Eastern_Europe	Europe	HumanOrigins	44	39
Adygei	HGDP01386	Russia	HGDP	Eastern_Europe	Europe	HumanOrigins	44	39
Adygei	HGDP01387	Russia	HGDP	Eastern_Europe	Europe	HumanOrigins	44	39
Adygei	HGDP01388	Russia	HGDP	Eastern_Europe	Europe	HumanOrigins	44	39
Adygei	HGDP01396	Russia	HGDP	Eastern_Europe	Europe	HumanOrigins	44	39
Adygei	HGDP01397	Russia	HGDP	Eastern_Europe	Europe	HumanOrigins	44	39
Adygei	HGDP01398	Russia	HGDP	Eastern_Europe	Europe	HumanOrigins	44	39
Adygei	HGDP01399	Russia	HGDP	Eastern_Europe	Europe	HumanOrigins	44	39
Adygei	HGDP01400	Russia	HGDP	Eastern_Europe	Europe	HumanOrigins	44	39
Adygei	HGDP01401	Russia	HGDP	Eastern_Europe	Europe	HumanOrigins	44	39
Adygei	HGDP01402	Russia	HGDP	Eastern_Europe	Europe	HumanOrigins	44	39
Adygei	HGDP01403	Russia	HGDP	Eastern_Europe	Europe	HumanOrigins	44	39
Adygei	HGDP01404	Russia	HGDP	Eastern_Europe	Europe	HumanOrigins	44	39
Aleut	Ale20	Russia	LazaridisNature2014	Siberia	Asia	HumanOrigins	55.18	166
Aleut	Ale22	Russia	LazaridisNature2014	Siberia	Asia	HumanOrigins	55.18	166
Aleut	Ale33	Russia	LazaridisNature2014	Siberia	Asia	HumanOrigins	53	158.65
Aleut	Ale34	Russia	LazaridisNature2014	Siberia	Asia	HumanOrigins	53	158.65
Aleut	Ale35	Russia	LazaridisNature2014	Siberia	Asia	HumanOrigins	53	158.65
Aleut	Ale36	Russia	LazaridisNature2014	Siberia	Asia	HumanOrigins	53	158.65
Aleut	Ale37	Russia	LazaridisNature2014	Siberia	Asia	HumanOrigins	53	158.65
Australian	IHW9118(BUR,E)	Australia	LazaridisNature2014	Oceania	Oceania	HumanOrigins	11.68	92.77
Australian	IHW9193(WON,M)	Australia	LazaridisNature2014	Oceania	Oceania	HumanOrigins	11.68	92.77
Australian	IHW9195(WON,C)	Australia	LazaridisNature2014	Oceania	Oceania	HumanOrigins	11.68	92.77
Australian.DG	B_Australian-4.DG	Australia	PrueferNature2013	Oceania	Oceania	Shotgun.diploid	-13	143
Balochi	HGDP00052	Pakistan	HGDP	Central_South_Asia	Asia	HumanOrigins	30.5	66.5
Balochi	HGDP00054	Pakistan	HGDP	Central_South_Asia	Asia	HumanOrigins	30.5	66.5
Balochi	HGDP00056	Pakistan	HGDP	Central_South_Asia	Asia	HumanOrigins	30.5	66.5
Balochi	HGDP00057	Pakistan	HGDP	Central_South_Asia	Asia	HumanOrigins	30.5	66.5
Balochi	HGDP00058	Pakistan	HGDP	Central_South_Asia	Asia	HumanOrigins	30.5	66.5
Balochi	HGDP00060	Pakistan	HGDP	Central_South_Asia	Asia	HumanOrigins	30.5	66.5
Balochi	HGDP00062	Pakistan	HGDP	Central_South_Asia	Asia	HumanOrigins	30.5	66.5
Balochi	HGDP00064	Pakistan	HGDP	Central_South_Asia	Asia	HumanOrigins	30.5	66.5
Balochi	HGDP00066	Pakistan	HGDP	Central_South_Asia	Asia	HumanOrigins	30.5	66.5
Balochi	HGDP00068	Pakistan	HGDP	Central_South_Asia	Asia	HumanOrigins	30.5	66.5
Balochi	HGDP00070	Pakistan	HGDP	Central_South_Asia	Asia	HumanOrigins	30.5	66.5
Balochi	HGDP00072	Pakistan	HGDP	Central_South_Asia	Asia	HumanOrigins	30.5	66.5
Balochi	HGDP00074	Pakistan	HGDP	Central_South_Asia	Asia	HumanOrigins	30.5	66.5
Balochi	HGDP00076	Pakistan	HGDP	Central_South_Asia	Asia	HumanOrigins	30.5	66.5
Balochi	HGDP00078	Pakistan	HGDP	Central_South_Asia	Asia	HumanOrigins	30.5	66.5
Balochi	HGDP00080	Pakistan	HGDP	Central_South_Asia	Asia	HumanOrigins	30.5	66.5
Balochi	HGDP00082	Pakistan	HGDP	Central_South_Asia	Asia	HumanOrigins	30.5	66.5
Balochi	HGDP00086	Pakistan	HGDP	Central_South_Asia	Asia	HumanOrigins	30.5	66.5
Balochi	HGDP00088	Pakistan	HGDP	Central_South_Asia	Asia	HumanOrigins	30.5	66.5
Balochi	HGDP00090	Pakistan	HGDP	Central_South_Asia	Asia	HumanOrigins	30.5	66.5
Balochi	HGDP00092	Pakistan	HGDP	Central_South_Asia	Asia	HumanOrigins	30.5	66.5
Balochi	HGDP00094	Pakistan	HGDP	Central_South_Asia	Asia	HumanOrigins	30.5	66.5
Balochi	HGDP00096	Pakistan	HGDP	Central_South_Asia	Asia	HumanOrigins	30.5	66.5
Balochi	HGDP00098	Pakistan	HGDP	Central_South_Asia	Asia	HumanOrigins	30.5	66.5
BantuKenya	HGDP01405	Kenya	HGDP	Subsaharian_Africa	Africa	HumanOrigins	-3	37
BantuKenya	HGDP01406	Kenya	HGDP	Subsaharian_Africa	Africa	HumanOrigins	-3	37
BantuKenya	HGDP01408	Kenya	HGDP	Subsaharian_Africa	Africa	HumanOrigins	-3	37
BantuKenya	HGDP01411	Kenya	HGDP	Subsaharian_Africa	Africa	HumanOrigins	-3	37
BantuKenya	HGDP01412	Kenya	HGDP	Subsaharian_Africa	Africa	HumanOrigins	-3	37
BantuKenya	HGDP01414	Kenya	HGDP	Subsaharian_Africa	Africa	HumanOrigins	-3	37
BantuKenya	HGDP01415	Kenya	HGDP	Subsaharian_Africa	Africa	HumanOrigins	-3	37
BantuKenya	HGDP01416	Kenya	HGDP	Subsaharian_Africa	Africa	HumanOrigins	-3	37
BantuKenya	HGDP01417	Kenya	HGDP	Subsaharian_Africa	Africa	HumanOrigins	-3	37
BantuKenya	HGDP01418	Kenya	HGDP	Subsaharian_Africa	Africa	HumanOrigins	-3	37
BantuKenya	HGDP01419	Kenya	HGDP	Subsaharian_Africa	Africa	HumanOrigins	-3	37
BantuSouthAfrica	HGDP00993	South_Africa	HGDP	Subsaharian_Africa	Africa	HumanOrigins	-28.4	27.6
BantuSouthAfrica	HGDP00994	South_Africa	HGDP	Subsaharian_Africa	Africa	HumanOrigins	-28.4	27.6
BantuSouthAfrica	HGDP01028	South_Africa	HGDP	Subsaharian_Africa	Africa	HumanOrigins	-28.4	27.6
BantuSouthAfrica	HGDP01030	South_Africa	HGDP	Subsaharian_Africa	Africa	HumanOrigins	-28.4	27.6
BantuSouthAfrica	HGDP01031	South_Africa	HGDP	Subsaharian_Africa	Africa	HumanOrigins	-28.4	27.6
BantuSouthAfrica	HGDP01033	South_Africa	HGDP	Subsaharian_Africa	Africa	HumanOrigins	-28.4	27.6
BantuSouthAfrica	HGDP01034	South_Africa	HGDP	Subsaharian_Africa	Africa	HumanOrigins	-28.4	27.6
BantuSouthAfrica	HGDP01035	South_Africa	HGDP	Subsaharian_Africa	Africa	HumanOrigins	-28.4	27.6
Basque_France	HGDP01357	France	HGDP	Western_Europe	Europe	HumanOrigins	43	0
Basque_France	HGDP01358	France	HGDP	Western_Europe	Europe	HumanOrigins	43	0
Basque_France	HGDP01359	France	HGDP	Western_Europe	Europe	HumanOrigins	43	0
Basque_France	HGDP01360	France	HGDP	Western_Europe	Europe	HumanOrigins	43	0
Basque_France	HGDP01362	France	HGDP	Western_Europe	Europe	HumanOrigins	43	0
Basque_France	HGDP01363	France	HGDP	Western_Europe	Europe	HumanOrigins	43	0
Basque_France	HGDP01364	France	HGDP	Western_Europe	Europe	HumanOrigins	43	0
Basque_France	HGDP01365	France	HGDP	Western_Europe	Europe	HumanOrigins	43	0
Basque_France	HGDP01366	France	HGDP	Western_Europe	Europe	HumanOrigins	43	0
Basque_France	HGDP01367	France	HGDP	Western_Europe	Europe	HumanOrigins	43	0
Basque_France	HGDP01368	France	HGDP	Western_Europe	Europe	HumanOrigins	43	0
Basque_France	HGDP01369	France	HGDP	Western_Europe	Europe	HumanOrigins	43	0
Basque_France	HGDP01370	France	HGDP	Western_Europe	Europe	HumanOrigins	43	0
Basque_France	HGDP01371	France	HGDP	Western_Europe	Europe	HumanOrigins	43	0
Basque_France	HGDP01372	France	HGDP	Western_Europe	Europe	HumanOrigins	43	0
Basque_France	HGDP01373	France	HGDP	Western_Europe	Europe	HumanOrigins	43	0
Basque_France	HGDP01374	France	HGDP	Western_Europe	Europe	HumanOrigins	43	0
Basque_France	HGDP01375	France	HGDP	Western_Europe	Europe	HumanOrigins	43	0
Basque_France	HGDP01377	France	HGDP	Western_Europe	Europe	HumanOrigins	43	0
Basque_France	HGDP01378	France	HGDP	Western_Europe	Europe	HumanOrigins	43	0
Basque_France	HGDP01379	France	HGDP	Western_Europe	Europe	HumanOrigins	43	0
Basque_France	HGDP01380	France	HGDP	Western_Europe	Europe	HumanOrigins	43	0
Basque_Spain	BAS22	Spain	LazaridisNature2014	Western_Europe	Europe	HumanOrigins	43.13	-2.08
Basque_Spain	BAS25	Spain	LazaridisNature2014	Western_Europe	Europe	HumanOrigins	43.13	-2.08
Basque_Spain	BAS27	Spain	LazaridisNature2014	Western_Europe	Europe	HumanOrigins	43.13	-2.08
Basque_Spain	BAS28	Spain	LazaridisNature2014	Western_Europe	Europe	HumanOrigins	43.13	-2.08
Basque_Spain	BAS30	Spain	LazaridisNature2014	Western_Europe	Europe	HumanOrigins	43.13	-2.08
Basque_Spain	BAS31	Spain	LazaridisNature2014	Western_Europe	Europe	HumanOrigins	43.13	-2.08
Basque_Spain	BAS32	Spain	LazaridisNature2014	Western_Europe	Europe	HumanOrigins	43.13	-2.08
Basque_Spain	BAS33	Spain	LazaridisNature2014	Western_Europe	Europe	HumanOrigins	43.13	-2.08
Basque_Spain	BAS35	Spain	LazaridisNature2014	Western_Europe	Europe	HumanOrigins	43.13	-2.08
Bedouin	HGDP00607	Israel_Negev	HGDP	Middle_East	Asia	HumanOrigins	34	35
Bedouin	HGDP00608	Israel_Negev	HGDP	Middle_East	Asia	HumanOrigins	34	35
Bedouin	HGDP00609	Israel_Negev	HGDP	Middle_East	Asia	HumanOrigins	34	35
Bedouin	HGDP00610	Israel_Negev	HGDP	Middle_East	Asia	HumanOrigins	34	35
Bedouin	HGDP00611	Israel_Negev	HGDP	Middle_East	Asia	HumanOrigins	34	35
Bedouin	HGDP00612	Israel_Negev	HGDP	Middle_East	Asia	HumanOrigins	34	35
Bedouin	HGDP00613	Israel_Negev	HGDP	Middle_East	Asia	HumanOrigins	34	35
Bedouin	HGDP00614	Israel_Negev	HGDP	Middle_East	Asia	HumanOrigins	34	35
Bedouin	HGDP00615	Israel_Negev	HGDP	Middle_East	Asia	HumanOrigins	34	35
Bedouin	HGDP00616	Israel_Negev	HGDP	Middle_East	Asia	HumanOrigins	34	35
Bedouin	HGDP00618	Israel_Negev	HGDP	Middle_East	Asia	HumanOrigins	34	35
Bedouin	HGDP00619	Israel_Negev	HGDP	Middle_East	Asia	HumanOrigins	34	35
Bedouin	HGDP00620	Israel_Negev	HGDP	Middle_East	Asia	HumanOrigins	34	35
Bedouin	HGDP00621	Israel_Negev	HGDP	Middle_East	Asia	HumanOrigins	34	35
Bedouin	HGDP00622	Israel_Negev	HGDP	Middle_East	Asia	HumanOrigins	34	35
Bedouin	HGDP00623	Israel_Negev	HGDP	Middle_East	Asia	HumanOrigins	34	35
Bedouin	HGDP00624	Israel_Negev	HGDP	Middle_East	Asia	HumanOrigins	34	35
Bedouin	HGDP00625	Israel_Negev	HGDP	Middle_East	Asia	HumanOrigins	34	35
Bedouin	HGDP00626	Israel_Negev	HGDP	Middle_East	Asia	HumanOrigins	34	35
Bedouin	HGDP00627	Israel_Negev	HGDP	Middle_East	Asia	HumanOrigins	34	35
Bedouin	HGDP00628	Israel_Negev	HGDP	Middle_East	Asia	HumanOrigins	34	35
Bedouin	HGDP00629	Israel_Negev	HGDP	Middle_East	Asia	HumanOrigins	34	35
Bedouin	HGDP00630	Israel_Negev	HGDP	Middle_East	Asia	HumanOrigins	34	35
Bedouin	HGDP00631	Israel_Negev	HGDP	Middle_East	Asia	HumanOrigins	34	35
Bedouin	HGDP00632	Israel_Negev	HGDP	Middle_East	Asia	HumanOrigins	34	35
Bedouin	HGDP00634	Israel_Negev	HGDP	Middle_East	Asia	HumanOrigins	34	35
Bedouin	HGDP00635	Israel_Negev	HGDP	Middle_East	Asia	HumanOrigins	34	35
Bedouin	HGDP00636	Israel_Negev	HGDP	Middle_East	Asia	HumanOrigins	34	35
Bedouin	HGDP00637	Israel_Negev	HGDP	Middle_East	Asia	HumanOrigins	34	35
Bedouin	HGDP00638	Israel_Negev	HGDP	Middle_East	Asia	HumanOrigins	34	35
Bedouin	HGDP00639	Israel_Negev	HGDP	Middle_East	Asia	HumanOrigins	34	35
Bedouin	HGDP00640	Israel_Negev	HGDP	Middle_East	Asia	HumanOrigins	34	35
Bedouin	HGDP00641	Israel_Negev	HGDP	Middle_East	Asia	HumanOrigins	34	35
Bedouin	HGDP00642	Israel_Negev	HGDP	Middle_East	Asia	HumanOrigins	34	35
Bedouin	HGDP00643	Israel_Negev	HGDP	Middle_East	Asia	HumanOrigins	34	35
Bedouin	HGDP00644	Israel_Negev	HGDP	Middle_East	Asia	HumanOrigins	34	35
Bedouin	HGDP00645	Israel_Negev	HGDP	Middle_East	Asia	HumanOrigins	34	35
Bedouin	HGDP00646	Israel_Negev	HGDP	Middle_East	Asia	HumanOrigins	34	35
Bedouin	HGDP00647	Israel_Negev	HGDP	Middle_East	Asia	HumanOrigins	34	35
Bedouin	HGDP00648	Israel_Negev	HGDP	Middle_East	Asia	HumanOrigins	34	35
Bedouin	HGDP00649	Israel_Negev	HGDP	Middle_East	Asia	HumanOrigins	34	35
Bedouin	HGDP00650	Israel_Negev	HGDP	Middle_East	Asia	HumanOrigins	34	35
Bedouin	HGDP00651	Israel_Negev	HGDP	Middle_East	Asia	HumanOrigins	34	35
Bedouin	HGDP00653	Israel_Negev	HGDP	Middle_East	Asia	HumanOrigins	34	35
Bedouin	HGDP00654	Israel_Negev	HGDP	Middle_East	Asia	HumanOrigins	34	35
Bedouin	HGDP00701	Israel_Negev	HGDP	Middle_East	Asia	HumanOrigins	34	35
BiakaPygmy	HGDP00452	Central_African_Republic	HGDP	Subsaharian_Africa	Africa	HumanOrigins	4	17
BiakaPygmy	HGDP00453	Central_African_Republic	HGDP	Subsaharian_Africa	Africa	HumanOrigins	4	17
BiakaPygmy	HGDP00454	Central_African_Republic	HGDP	Subsaharian_Africa	Africa	HumanOrigins	4	17
BiakaPygmy	HGDP00455	Central_African_Republic	HGDP	Subsaharian_Africa	Africa	HumanOrigins	4	17
BiakaPygmy	HGDP00457	Central_African_Republic	HGDP	Subsaharian_Africa	Africa	HumanOrigins	4	17
BiakaPygmy	HGDP00458	Central_African_Republic	HGDP	Subsaharian_Africa	Africa	HumanOrigins	4	17
BiakaPygmy	HGDP00459	Central_African_Republic	HGDP	Subsaharian_Africa	Africa	HumanOrigins	4	17
BiakaPygmy	HGDP00460	Central_African_Republic	HGDP	Subsaharian_Africa	Africa	HumanOrigins	4	17
BiakaPygmy	HGDP00461	Central_African_Republic	HGDP	Subsaharian_Africa	Africa	HumanOrigins	4	17
BiakaPygmy	HGDP00464	Central_African_Republic	HGDP	Subsaharian_Africa	Africa	HumanOrigins	4	17
BiakaPygmy	HGDP00465	Central_African_Republic	HGDP	Subsaharian_Africa	Africa	HumanOrigins	4	17
BiakaPygmy	HGDP00466	Central_African_Republic	HGDP	Subsaharian_Africa	Africa	HumanOrigins	4	17
BiakaPygmy	HGDP00469	Central_African_Republic	HGDP	Subsaharian_Africa	Africa	HumanOrigins	4	17
BiakaPygmy	HGDP00470	Central_African_Republic	HGDP	Subsaharian_Africa	Africa	HumanOrigins	4	17
BiakaPygmy	HGDP00472	Central_African_Republic	HGDP	Subsaharian_Africa	Africa	HumanOrigins	4	17
BiakaPygmy	HGDP00473	Central_African_Republic	HGDP	Subsaharian_Africa	Africa	HumanOrigins	4	17
BiakaPygmy	HGDP00475	Central_African_Republic	HGDP	Subsaharian_Africa	Africa	HumanOrigins	4	17
BiakaPygmy	HGDP00479	Central_African_Republic	HGDP	Subsaharian_Africa	Africa	HumanOrigins	4	17
BiakaPygmy	HGDP00985	Central_African_Republic	HGDP	Subsaharian_Africa	Africa	HumanOrigins	4	17
BiakaPygmy	HGDP00986	Central_African_Republic	HGDP	Subsaharian_Africa	Africa	HumanOrigins	4	17
BiakaPygmy	HGDP01086	Central_African_Republic	HGDP	Subsaharian_Africa	Africa	HumanOrigins	4	17
BiakaPygmy	HGDP01090	Central_African_Republic	HGDP	Subsaharian_Africa	Africa	HumanOrigins	4	17
BiakaPygmy	HGDP01094	Central_African_Republic	HGDP	Subsaharian_Africa	Africa	HumanOrigins	4	17
Brahui	HGDP00001	Pakistan	HGDP	Central_South_Asia	Asia	HumanOrigins	30.5	66.5
Brahui	HGDP00003	Pakistan	HGDP	Central_South_Asia	Asia	HumanOrigins	30.5	66.5
Brahui	HGDP00005	Pakistan	HGDP	Central_South_Asia	Asia	HumanOrigins	30.5	66.5
Brahui	HGDP00007	Pakistan	HGDP	Central_South_Asia	Asia	HumanOrigins	30.5	66.5
Brahui	HGDP00011	Pakistan	HGDP	Central_South_Asia	Asia	HumanOrigins	30.5	66.5
Brahui	HGDP00013	Pakistan	HGDP	Central_South_Asia	Asia	HumanOrigins	30.5	66.5
Brahui	HGDP00015	Pakistan	HGDP	Central_South_Asia	Asia	HumanOrigins	30.5	66.5
Brahui	HGDP00017	Pakistan	HGDP	Central_South_Asia	Asia	HumanOrigins	30.5	66.5
Brahui	HGDP00019	Pakistan	HGDP	Central_South_Asia	Asia	HumanOrigins	30.5	66.5
Brahui	HGDP00021	Pakistan	HGDP	Central_South_Asia	Asia	HumanOrigins	30.5	66.5
Brahui	HGDP00023	Pakistan	HGDP	Central_South_Asia	Asia	HumanOrigins	30.5	66.5
Brahui	HGDP00025	Pakistan	HGDP	Central_South_Asia	Asia	HumanOrigins	30.5	66.5
Brahui	HGDP00027	Pakistan	HGDP	Central_South_Asia	Asia	HumanOrigins	30.5	66.5
Brahui	HGDP00029	Pakistan	HGDP	Central_South_Asia	Asia	HumanOrigins	30.5	66.5
Brahui	HGDP00031	Pakistan	HGDP	Central_South_Asia	Asia	HumanOrigins	30.5	66.5
Brahui	HGDP00033	Pakistan	HGDP	Central_South_Asia	Asia	HumanOrigins	30.5	66.5
Brahui	HGDP00035	Pakistan	HGDP	Central_South_Asia	Asia	HumanOrigins	30.5	66.5
Brahui	HGDP00037	Pakistan	HGDP	Central_South_Asia	Asia	HumanOrigins	30.5	66.5
Brahui	HGDP00039	Pakistan	HGDP	Central_South_Asia	Asia	HumanOrigins	30.5	66.5
Brahui	HGDP00041	Pakistan	HGDP	Central_South_Asia	Asia	HumanOrigins	30.5	66.5
Brahui	HGDP00043	Pakistan	HGDP	Central_South_Asia	Asia	HumanOrigins	30.5	66.5
Brahui	HGDP00045	Pakistan	HGDP	Central_South_Asia	Asia	HumanOrigins	30.5	66.5
Brahui	HGDP00047	Pakistan	HGDP	Central_South_Asia	Asia	HumanOrigins	30.5	66.5
Brahui	HGDP00049	Pakistan	HGDP	Central_South_Asia	Asia	HumanOrigins	30.5	66.5
Burusho	HGDP00336	Pakistan	HGDP	Central_South_Asia	Asia	HumanOrigins	36.5	74
Burusho	HGDP00338	Pakistan	HGDP	Central_South_Asia	Asia	HumanOrigins	36.5	74
Burusho	HGDP00341	Pakistan	HGDP	Central_South_Asia	Asia	HumanOrigins	36.5	74
Burusho	HGDP00346	Pakistan	HGDP	Central_South_Asia	Asia	HumanOrigins	36.5	74
Burusho	HGDP00351	Pakistan	HGDP	Central_South_Asia	Asia	HumanOrigins	36.5	74
Burusho	HGDP00356	Pakistan	HGDP	Central_South_Asia	Asia	HumanOrigins	36.5	74
Burusho	HGDP00359	Pakistan	HGDP	Central_South_Asia	Asia	HumanOrigins	36.5	74
Burusho	HGDP00364	Pakistan	HGDP	Central_South_Asia	Asia	HumanOrigins	36.5	74
Burusho	HGDP00371	Pakistan	HGDP	Central_South_Asia	Asia	HumanOrigins	36.5	74
Burusho	HGDP00372	Pakistan	HGDP	Central_South_Asia	Asia	HumanOrigins	36.5	74
Burusho	HGDP00376	Pakistan	HGDP	Central_South_Asia	Asia	HumanOrigins	36.5	74
Burusho	HGDP00382	Pakistan	HGDP	Central_South_Asia	Asia	HumanOrigins	36.5	74
Burusho	HGDP00388	Pakistan	HGDP	Central_South_Asia	Asia	HumanOrigins	36.5	74
Burusho	HGDP00392	Pakistan	HGDP	Central_South_Asia	Asia	HumanOrigins	36.5	74
Burusho	HGDP00397	Pakistan	HGDP	Central_South_Asia	Asia	HumanOrigins	36.5	74
Burusho	HGDP00402	Pakistan	HGDP	Central_South_Asia	Asia	HumanOrigins	36.5	74
Burusho	HGDP00407	Pakistan	HGDP	Central_South_Asia	Asia	HumanOrigins	36.5	74
Burusho	HGDP00412	Pakistan	HGDP	Central_South_Asia	Asia	HumanOrigins	36.5	74
Burusho	HGDP00417	Pakistan	HGDP	Central_South_Asia	Asia	HumanOrigins	36.5	74
Burusho	HGDP00423	Pakistan	HGDP	Central_South_Asia	Asia	HumanOrigins	36.5	74
Burusho	HGDP00428	Pakistan	HGDP	Central_South_Asia	Asia	HumanOrigins	36.5	74
Burusho	HGDP00433	Pakistan	HGDP	Central_South_Asia	Asia	HumanOrigins	36.5	74
Burusho	HGDP00438	Pakistan	HGDP	Central_South_Asia	Asia	HumanOrigins	36.5	74
Burusho	HGDP00444	Pakistan	HGDP	Central_South_Asia	Asia	HumanOrigins	36.5	74
Burusho	HGDP00445	Pakistan	HGDP	Central_South_Asia	Asia	HumanOrigins	36.5	74
Cambodian	HGDP00711	Cambodia	HGDP	East_Asia	Asia	HumanOrigins	12	105
Cambodian	HGDP00712	Cambodia	HGDP	East_Asia	Asia	HumanOrigins	12	105
Cambodian	HGDP00713	Cambodia	HGDP	East_Asia	Asia	HumanOrigins	12	105
Cambodian	HGDP00714	Cambodia	HGDP	East_Asia	Asia	HumanOrigins	12	105
Cambodian	HGDP00715	Cambodia	HGDP	East_Asia	Asia	HumanOrigins	12	105
Cambodian	HGDP00716	Cambodia	HGDP	East_Asia	Asia	HumanOrigins	12	105
Cambodian	HGDP00717	Cambodia	HGDP	East_Asia	Asia	HumanOrigins	12	105
Cambodian	HGDP00719	Cambodia	HGDP	East_Asia	Asia	HumanOrigins	12	105
Cambodian	HGDP00720	Cambodia	HGDP	East_Asia	Asia	HumanOrigins	12	105
Cambodian	HGDP00721	Cambodia	HGDP	East_Asia	Asia	HumanOrigins	12	105
Chukchi	ADR00057	Russia	LazaridisNature2014	Siberia	Asia	HumanOrigins	69	169
Chukchi	ADR00059	Russia	LazaridisNature2014	Siberia	Asia	HumanOrigins	69	169
Chukchi	ADR00060	Russia	LazaridisNature2014	Siberia	Asia	HumanOrigins	69	169
Chukchi	ADR00061	Russia	LazaridisNature2014	Siberia	Asia	HumanOrigins	69	169
Chukchi	ADR00064	Russia	LazaridisNature2014	Siberia	Asia	HumanOrigins	69	169
Chukchi	ADR00065	Russia	LazaridisNature2014	Siberia	Asia	HumanOrigins	69	169
Chukchi	ADR00066	Russia	LazaridisNature2014	Siberia	Asia	HumanOrigins	69	169
Chukchi	ADR00068	Russia	LazaridisNature2014	Siberia	Asia	HumanOrigins	69	169
Chukchi	ADR00074	Russia	LazaridisNature2014	Siberia	Asia	HumanOrigins	69	169
Chukchi	ADR00079	Russia	LazaridisNature2014	Siberia	Asia	HumanOrigins	69	169
Chukchi	MC_06	Russia	LazaridisNature2014	Siberia	Asia	HumanOrigins	69.9	168
Chukchi	MC_08	Russia	LazaridisNature2014	Siberia	Asia	HumanOrigins	69.9	168
Chukchi	MC_14	Russia	LazaridisNature2014	Siberia	Asia	HumanOrigins	69.9	168
Chukchi	MC_15	Russia	LazaridisNature2014	Siberia	Asia	HumanOrigins	69.9	168
Chukchi	MC_16	Russia	LazaridisNature2014	Siberia	Asia	HumanOrigins	69.9	168
Chukchi	MC_17	Russia	LazaridisNature2014	Siberia	Asia	HumanOrigins	69.9	168
Chukchi	MC_18	Russia	LazaridisNature2014	Siberia	Asia	HumanOrigins	69.9	168
Chukchi	MC_25	Russia	LazaridisNature2014	Siberia	Asia	HumanOrigins	68.9	170.7
Chukchi	MC_38	Russia	LazaridisNature2014	Siberia	Asia	HumanOrigins	69.9	170.5
Chukchi	MC_40	Russia	LazaridisNature2014	Siberia	Asia	HumanOrigins	69.9	170.5
Chukchi.DG	S_Chukchi-1.DG	Russia	MallickNature2016	Siberia	Asia	Shotgun.diploid	69	169
Chukchi1	Sesk_47	Russia	LazaridisNature2014	Siberia	Asia	HumanOrigins	64.4	173.9
Chukchi1	Sir41	Russia	LazaridisNature2014	Siberia	Asia	HumanOrigins	64.4	173.9
Chukchi1	Sir50	Russia	LazaridisNature2014	Siberia	Asia	HumanOrigins	64.4	173.9
Dai	HGDP01307	China	HGDP	East_Asia	Asia	HumanOrigins	21	100
Dai	HGDP01308	China	HGDP	East_Asia	Asia	HumanOrigins	21	100
Dai	HGDP01309	China	HGDP	East_Asia	Asia	HumanOrigins	21	100
Dai	HGDP01310	China	HGDP	East_Asia	Asia	HumanOrigins	21	100
Dai	HGDP01311	China	HGDP	East_Asia	Asia	HumanOrigins	21	100
Dai	HGDP01312	China	HGDP	East_Asia	Asia	HumanOrigins	21	100
Dai	HGDP01313	China	HGDP	East_Asia	Asia	HumanOrigins	21	100
Dai	HGDP01314	China	HGDP	East_Asia	Asia	HumanOrigins	21	100
Dai	HGDP01315	China	HGDP	East_Asia	Asia	HumanOrigins	21	100
Dai	HGDP01316	China	HGDP	East_Asia	Asia	HumanOrigins	21	100
Daur	HGDP01213	China	HGDP	East_Asia	Asia	HumanOrigins	48.5	124
Daur	HGDP01214	China	HGDP	East_Asia	Asia	HumanOrigins	48.5	124
Daur	HGDP01215	China	HGDP	East_Asia	Asia	HumanOrigins	48.5	124
Daur	HGDP01216	China	HGDP	East_Asia	Asia	HumanOrigins	48.5	124
Daur	HGDP01217	China	HGDP	East_Asia	Asia	HumanOrigins	48.5	124
Daur	HGDP01218	China	HGDP	East_Asia	Asia	HumanOrigins	48.5	124
Daur	HGDP01220	China	HGDP	East_Asia	Asia	HumanOrigins	48.5	124
Daur	HGDP01221	China	HGDP	East_Asia	Asia	HumanOrigins	48.5	124
Daur	HGDP01222	China	HGDP	East_Asia	Asia	HumanOrigins	48.5	124
Druze	HGDP00557	Israel_Carmel	HGDP	Middle_East	Asia	HumanOrigins	32	35
Druze	HGDP00558	Israel_Carmel	HGDP	Middle_East	Asia	HumanOrigins	32	35
Druze	HGDP00559	Israel_Carmel	HGDP	Middle_East	Asia	HumanOrigins	32	35
Druze	HGDP00560	Israel_Carmel	HGDP	Middle_East	Asia	HumanOrigins	32	35
Druze	HGDP00561	Israel_Carmel	HGDP	Middle_East	Asia	HumanOrigins	32	35
Druze	HGDP00562	Israel_Carmel	HGDP	Middle_East	Asia	HumanOrigins	32	35
Druze	HGDP00563	Israel_Carmel	HGDP	Middle_East	Asia	HumanOrigins	32	35
Druze	HGDP00564	Israel_Carmel	HGDP	Middle_East	Asia	HumanOrigins	32	35
Druze	HGDP00565	Israel_Carmel	HGDP	Middle_East	Asia	HumanOrigins	32	35
Druze	HGDP00566	Israel_Carmel	HGDP	Middle_East	Asia	HumanOrigins	32	35
Druze	HGDP00567	Israel_Carmel	HGDP	Middle_East	Asia	HumanOrigins	32	35
Druze	HGDP00568	Israel_Carmel	HGDP	Middle_East	Asia	HumanOrigins	32	35
Druze	HGDP00569	Israel_Carmel	HGDP	Middle_East	Asia	HumanOrigins	32	35
Druze	HGDP00571	Israel_Carmel	HGDP	Middle_East	Asia	HumanOrigins	32	35
Druze	HGDP00572	Israel_Carmel	HGDP	Middle_East	Asia	HumanOrigins	32	35
Druze	HGDP00573	Israel_Carmel	HGDP	Middle_East	Asia	HumanOrigins	32	35
Druze	HGDP00574	Israel_Carmel	HGDP	Middle_East	Asia	HumanOrigins	32	35
Druze	HGDP00575	Israel_Carmel	HGDP	Middle_East	Asia	HumanOrigins	32	35
Druze	HGDP00576	Israel_Carmel	HGDP	Middle_East	Asia	HumanOrigins	32	35
Druze	HGDP00577	Israel_Carmel	HGDP	Middle_East	Asia	HumanOrigins	32	35
Druze	HGDP00578	Israel_Carmel	HGDP	Middle_East	Asia	HumanOrigins	32	35
Druze	HGDP00579	Israel_Carmel	HGDP	Middle_East	Asia	HumanOrigins	32	35
Druze	HGDP00580	Israel_Carmel	HGDP	Middle_East	Asia	HumanOrigins	32	35
Druze	HGDP00581	Israel_Carmel	HGDP	Middle_East	Asia	HumanOrigins	32	35
Druze	HGDP00582	Israel_Carmel	HGDP	Middle_East	Asia	HumanOrigins	32	35
Druze	HGDP00583	Israel_Carmel	HGDP	Middle_East	Asia	HumanOrigins	32	35
Druze	HGDP00584	Israel_Carmel	HGDP	Middle_East	Asia	HumanOrigins	32	35
Druze	HGDP00586	Israel_Carmel	HGDP	Middle_East	Asia	HumanOrigins	32	35
Druze	HGDP00587	Israel_Carmel	HGDP	Middle_East	Asia	HumanOrigins	32	35
Druze	HGDP00588	Israel_Carmel	HGDP	Middle_East	Asia	HumanOrigins	32	35
Druze	HGDP00590	Israel_Carmel	HGDP	Middle_East	Asia	HumanOrigins	32	35
Druze	HGDP00591	Israel_Carmel	HGDP	Middle_East	Asia	HumanOrigins	32	35
Druze	HGDP00594	Israel_Carmel	HGDP	Middle_East	Asia	HumanOrigins	32	35
Druze	HGDP00595	Israel_Carmel	HGDP	Middle_East	Asia	HumanOrigins	32	35
Druze	HGDP00597	Israel_Carmel	HGDP	Middle_East	Asia	HumanOrigins	32	35
Druze	HGDP00598	Israel_Carmel	HGDP	Middle_East	Asia	HumanOrigins	32	35
Druze	HGDP00599	Israel_Carmel	HGDP	Middle_East	Asia	HumanOrigins	32	35
Druze	HGDP00600	Israel_Carmel	HGDP	Middle_East	Asia	HumanOrigins	32	35
Druze	HGDP00601	Israel_Carmel	HGDP	Middle_East	Asia	HumanOrigins	32	35
Druze	HGDP00602	Israel_Carmel	HGDP	Middle_East	Asia	HumanOrigins	32	35
Druze	HGDP00604	Israel_Carmel	HGDP	Middle_East	Asia	HumanOrigins	32	35
Druze	HGDP00606	Israel_Carmel	HGDP	Middle_East	Asia	HumanOrigins	32	35
Eskimo_ChaplinSireniki	Esk20	Russia	LazaridisNature2014	Siberia	Asia	HumanOrigins	64.48	172.86
Eskimo_ChaplinSireniki	Esk22	Russia	LazaridisNature2014	Siberia	Asia	HumanOrigins	64.48	172.86
Eskimo_ChaplinSireniki	Esk29	Russia	LazaridisNature2014	Siberia	Asia	HumanOrigins	64.48	172.86
Eskimo_ChaplinSireniki	Esk38	Russia	LazaridisNature2014	Siberia	Asia	HumanOrigins	64.48	172.86
Eskimo_ChaplinSireniki	Sir14	Russia	LazaridisNature2014	Siberia	Asia	HumanOrigins	64.4	173.9
Eskimo_ChaplinSireniki	Sir43	Russia	LazaridisNature2014	Siberia	Asia	HumanOrigins	64.4	173.9
Eskimo_ChaplinSireniki	Sir77	Russia	LazaridisNature2014	Siberia	Asia	HumanOrigins	64.4	173.9
Eskimo_Naukan	ADR00089	Russia	LazaridisNature2014	Siberia	Asia	HumanOrigins	66.02	169.71
Eskimo_Naukan	ADR00090	Russia	LazaridisNature2014	Siberia	Asia	HumanOrigins	66.02	169.71
Eskimo_Naukan	ADR00092	Russia	LazaridisNature2014	Siberia	Asia	HumanOrigins	66.02	169.71
Eskimo_Naukan	ADR00093	Russia	LazaridisNature2014	Siberia	Asia	HumanOrigins	66.02	169.71
Eskimo_Naukan	ADR00096	Russia	LazaridisNature2014	Siberia	Asia	HumanOrigins	66.02	169.71
Eskimo_Naukan	ADR00098	Russia	LazaridisNature2014	Siberia	Asia	HumanOrigins	66.02	169.71
Eskimo_Naukan	ADR00102	Russia	LazaridisNature2014	Siberia	Asia	HumanOrigins	66.02	169.71
Eskimo_Naukan	Nesk_15	Russia	LazaridisNature2014	Siberia	Asia	HumanOrigins	66.02	169.71
Eskimo_Naukan	Nesk_22	Russia	LazaridisNature2014	Siberia	Asia	HumanOrigins	66.02	169.71
Eskimo_Naukan	Nesk_23	Russia	LazaridisNature2014	Siberia	Asia	HumanOrigins	66.02	169.71
Eskimo_Naukan	Nesk_25	Russia	LazaridisNature2014	Siberia	Asia	HumanOrigins	66.02	169.71
Eskimo_Naukan	Nesk8	Russia	LazaridisNature2014	Siberia	Asia	HumanOrigins	66.02	169.71
Eskimo_Sireniki.DG	S_Eskimo_Sireniki-1.DG	Russia	MallickNature2016	Siberia	Asia	Shotgun.diploid	64.4	173.9
Eskimo_Sireniki.DG	S_Eskimo_Sireniki-2.DG	Russia	MallickNature2016	Siberia	Asia	Shotgun.diploid	64.4	173.9
French	HGDP00511	France	HGDP	Western_Europe	Europe	HumanOrigins	46	2
French	HGDP00512	France	HGDP	Western_Europe	Europe	HumanOrigins	46	2
French	HGDP00513	France	HGDP	Western_Europe	Europe	HumanOrigins	46	2
French	HGDP00514	France	HGDP	Western_Europe	Europe	HumanOrigins	46	2
French	HGDP00515	France	HGDP	Western_Europe	Europe	HumanOrigins	46	2
French	HGDP00516	France	HGDP	Western_Europe	Europe	HumanOrigins	46	2
French	HGDP00517	France	HGDP	Western_Europe	Europe	HumanOrigins	46	2
French	HGDP00518	France	HGDP	Western_Europe	Europe	HumanOrigins	46	2
French	HGDP00519	France	HGDP	Western_Europe	Europe	HumanOrigins	46	2
French	HGDP00520	France	HGDP	Western_Europe	Europe	HumanOrigins	46	2
French	HGDP00521	France	HGDP	Western_Europe	Europe	HumanOrigins	46	2
French	HGDP00522	France	HGDP	Western_Europe	Europe	HumanOrigins	46	2
French	HGDP00523	France	HGDP	Western_Europe	Europe	HumanOrigins	46	2
French	HGDP00524	France	HGDP	Western_Europe	Europe	HumanOrigins	46	2
French	HGDP00525	France	HGDP	Western_Europe	Europe	HumanOrigins	46	2
French	HGDP00526	France	HGDP	Western_Europe	Europe	HumanOrigins	46	2
French	HGDP00527	France	HGDP	Western_Europe	Europe	HumanOrigins	46	2
French	HGDP00528	France	HGDP	Western_Europe	Europe	HumanOrigins	46	2
French	HGDP00529	France	HGDP	Western_Europe	Europe	HumanOrigins	46	2
French	HGDP00530	France	HGDP	Western_Europe	Europe	HumanOrigins	46	2
French	HGDP00531	France	HGDP	Western_Europe	Europe	HumanOrigins	46	2
French	HGDP00533	France	HGDP	Western_Europe	Europe	HumanOrigins	46	2
French	HGDP00534	France	HGDP	Western_Europe	Europe	HumanOrigins	46	2
French	HGDP00535	France	HGDP	Western_Europe	Europe	HumanOrigins	46	2
French	HGDP00536	France	HGDP	Western_Europe	Europe	HumanOrigins	46	2
French	HGDP00537	France	HGDP	Western_Europe	Europe	HumanOrigins	46	2
French	HGDP00538	France	HGDP	Western_Europe	Europe	HumanOrigins	46	2
French	HGDP00539	France	HGDP	Western_Europe	Europe	HumanOrigins	46	2
Han	HGDP00774	China	HGDP	East_Asia	Asia	HumanOrigins	32.5	114
Han	HGDP00775	China	HGDP	East_Asia	Asia	HumanOrigins	32.5	114
Han	HGDP00776	China	HGDP	East_Asia	Asia	HumanOrigins	32.5	114
Han	HGDP00777	China	HGDP	East_Asia	Asia	HumanOrigins	32.5	114
Han	HGDP00778	China	HGDP	East_Asia	Asia	HumanOrigins	32.5	114
Han	HGDP00779	China	HGDP	East_Asia	Asia	HumanOrigins	32.5	114
Han	HGDP00780	China	HGDP	East_Asia	Asia	HumanOrigins	32.5	114
Han	HGDP00781	China	HGDP	East_Asia	Asia	HumanOrigins	32.5	114
Han	HGDP00782	China	HGDP	East_Asia	Asia	HumanOrigins	32.5	114
Han	HGDP00783	China	HGDP	East_Asia	Asia	HumanOrigins	32.5	114
Han	HGDP00784	China	HGDP	East_Asia	Asia	HumanOrigins	32.5	114
Han	HGDP00785	China	HGDP	East_Asia	Asia	HumanOrigins	32.5	114
Han	HGDP00786	China	HGDP	East_Asia	Asia	HumanOrigins	32.5	114
Han	HGDP00811	China	HGDP	East_Asia	Asia	HumanOrigins	32.5	114
Han	HGDP00812	China	HGDP	East_Asia	Asia	HumanOrigins	32.5	114
Han	HGDP00813	China	HGDP	East_Asia	Asia	HumanOrigins	32.5	114
Han	HGDP00814	China	HGDP	East_Asia	Asia	HumanOrigins	32.5	114
Han	HGDP00815	China	HGDP	East_Asia	Asia	HumanOrigins	32.5	114
Han	HGDP00817	China	HGDP	East_Asia	Asia	HumanOrigins	32.5	114
Han	HGDP00818	China	HGDP	East_Asia	Asia	HumanOrigins	32.5	114
Han	HGDP00819	China	HGDP	East_Asia	Asia	HumanOrigins	32.5	114
Han	HGDP00820	China	HGDP	East_Asia	Asia	HumanOrigins	32.5	114
Han	HGDP00821	China	HGDP	East_Asia	Asia	HumanOrigins	32.5	114
Han	HGDP00822	China	HGDP	East_Asia	Asia	HumanOrigins	32.5	114
Han	HGDP00971	China	HGDP	East_Asia	Asia	HumanOrigins	32.5	114
Han	HGDP00972	China	HGDP	East_Asia	Asia	HumanOrigins	32.5	114
Han	HGDP00973	China	HGDP	East_Asia	Asia	HumanOrigins	32.5	114
Han	HGDP00974	China	HGDP	East_Asia	Asia	HumanOrigins	32.5	114
Han	HGDP00975	China	HGDP	East_Asia	Asia	HumanOrigins	32.5	114
Han	HGDP00976	China	HGDP	East_Asia	Asia	HumanOrigins	32.5	114
Han	HGDP00977	China	HGDP	East_Asia	Asia	HumanOrigins	32.5	114
Han	HGDP01021	China	HGDP	East_Asia	Asia	HumanOrigins	32.5	114
Han	HGDP01023	China	HGDP	East_Asia	Asia	HumanOrigins	32.5	114
Han	HGDP01024	China	HGDP	East_Asia	Asia	HumanOrigins	32.5	114
Han-NChina	HGDP01287	China	HGDP	East_Asia	Asia	HumanOrigins	39	114
Han-NChina	HGDP01288	China	HGDP	East_Asia	Asia	HumanOrigins	39	114
Han-NChina	HGDP01289	China	HGDP	East_Asia	Asia	HumanOrigins	39	114
Han-NChina	HGDP01290	China	HGDP	East_Asia	Asia	HumanOrigins	39	114
Han-NChina	HGDP01291	China	HGDP	East_Asia	Asia	HumanOrigins	39	114
Han-NChina	HGDP01292	China	HGDP	East_Asia	Asia	HumanOrigins	39	114
Han-NChina	HGDP01293	China	HGDP	East_Asia	Asia	HumanOrigins	39	114
Han-NChina	HGDP01294	China	HGDP	East_Asia	Asia	HumanOrigins	39	114
Han-NChina	HGDP01295	China	HGDP	East_Asia	Asia	HumanOrigins	39	114
Han-NChina	HGDP01296	China	HGDP	East_Asia	Asia	HumanOrigins	39	114
Hazara	HGDP00099	Pakistan	HGDP	Central_South_Asia	Asia	HumanOrigins	33.5	70
Hazara	HGDP00100	Pakistan	HGDP	Central_South_Asia	Asia	HumanOrigins	33.5	70
Hazara	HGDP00102	Pakistan	HGDP	Central_South_Asia	Asia	HumanOrigins	33.5	70
Hazara	HGDP00103	Pakistan	HGDP	Central_South_Asia	Asia	HumanOrigins	33.5	70
Hazara	HGDP00104	Pakistan	HGDP	Central_South_Asia	Asia	HumanOrigins	33.5	70
Hazara	HGDP00105	Pakistan	HGDP	Central_South_Asia	Asia	HumanOrigins	33.5	70
Hazara	HGDP00106	Pakistan	HGDP	Central_South_Asia	Asia	HumanOrigins	33.5	70
Hazara	HGDP00108	Pakistan	HGDP	Central_South_Asia	Asia	HumanOrigins	33.5	70
Hazara	HGDP00109	Pakistan	HGDP	Central_South_Asia	Asia	HumanOrigins	33.5	70
Hazara	HGDP00110	Pakistan	HGDP	Central_South_Asia	Asia	HumanOrigins	33.5	70
Hazara	HGDP00112	Pakistan	HGDP	Central_South_Asia	Asia	HumanOrigins	33.5	70
Hazara	HGDP00115	Pakistan	HGDP	Central_South_Asia	Asia	HumanOrigins	33.5	70
Hazara	HGDP00116	Pakistan	HGDP	Central_South_Asia	Asia	HumanOrigins	33.5	70
Hazara	HGDP00118	Pakistan	HGDP	Central_South_Asia	Asia	HumanOrigins	33.5	70
Hazara	HGDP00119	Pakistan	HGDP	Central_South_Asia	Asia	HumanOrigins	33.5	70
Hazara	HGDP00120	Pakistan	HGDP	Central_South_Asia	Asia	HumanOrigins	33.5	70
Hazara	HGDP00121	Pakistan	HGDP	Central_South_Asia	Asia	HumanOrigins	33.5	70
Hazara	HGDP00122	Pakistan	HGDP	Central_South_Asia	Asia	HumanOrigins	33.5	70
Hazara	HGDP00124	Pakistan	HGDP	Central_South_Asia	Asia	HumanOrigins	33.5	70
Hazara	HGDP00125	Pakistan	HGDP	Central_South_Asia	Asia	HumanOrigins	33.5	70
Hazara	HGDP00127	Pakistan	HGDP	Central_South_Asia	Asia	HumanOrigins	33.5	70
Hazara	HGDP00129	Pakistan	HGDP	Central_South_Asia	Asia	HumanOrigins	33.5	70
Hezhen	HGDP01233	China	HGDP	East_Asia	Asia	HumanOrigins	47.5	133.5
Hezhen	HGDP01234	China	HGDP	East_Asia	Asia	HumanOrigins	47.5	133.5
Hezhen	HGDP01236	China	HGDP	East_Asia	Asia	HumanOrigins	47.5	133.5
Hezhen	HGDP01237	China	HGDP	East_Asia	Asia	HumanOrigins	47.5	133.5
Hezhen	HGDP01238	China	HGDP	East_Asia	Asia	HumanOrigins	47.5	133.5
Hezhen	HGDP01239	China	HGDP	East_Asia	Asia	HumanOrigins	47.5	133.5
Hezhen	HGDP01240	China	HGDP	East_Asia	Asia	HumanOrigins	47.5	133.5
Hezhen	HGDP01241	China	HGDP	East_Asia	Asia	HumanOrigins	47.5	133.5
Hezhen	HGDP01242	China	HGDP	East_Asia	Asia	HumanOrigins	47.5	133.5
Italian	HGDP01147	Italy_Bergamo	HGDP	Western_Europe	Europe	HumanOrigins	46	10
Italian	HGDP01149	Italy_Bergamo	HGDP	Western_Europe	Europe	HumanOrigins	46	10
Italian	HGDP01151	Italy_Bergamo	HGDP	Western_Europe	Europe	HumanOrigins	46	10
Italian	HGDP01152	Italy_Bergamo	HGDP	Western_Europe	Europe	HumanOrigins	46	10
Italian	HGDP01153	Italy_Bergamo	HGDP	Western_Europe	Europe	HumanOrigins	46	10
Italian	HGDP01155	Italy_Bergamo	HGDP	Western_Europe	Europe	HumanOrigins	46	10
Italian	HGDP01156	Italy_Bergamo	HGDP	Western_Europe	Europe	HumanOrigins	46	10
Italian	HGDP01157	Italy_Bergamo	HGDP	Western_Europe	Europe	HumanOrigins	46	10
Italian	HGDP01171	Italy_Bergamo	HGDP	Western_Europe	Europe	HumanOrigins	46	10
Italian	HGDP01172	Italy_Bergamo	HGDP	Western_Europe	Europe	HumanOrigins	46	10
Italian	HGDP01173	Italy_Bergamo	HGDP	Western_Europe	Europe	HumanOrigins	46	10
Italian	HGDP01174	Italy_Bergamo	HGDP	Western_Europe	Europe	HumanOrigins	46	10
Italian	HGDP01177	Italy_Bergamo	HGDP	Western_Europe	Europe	HumanOrigins	46	10
Italian_South	BEL57	Italy	LazaridisNature2014	Western_Europe	Europe	HumanOrigins	39.37	15.52
Italian_South	ITS4	Italy	LazaridisNature2016	Western_Europe	Europe	HumanOrigins	40.68	14.77
Italian_South	ITS5	Italy	LazaridisNature2016	Western_Europe	Europe	HumanOrigins	40.39	16.55
Italian_South	ITS7	Italy	LazaridisNature2016	Western_Europe	Europe	HumanOrigins	40.85	14.27
Itelmen	Kor57	Russia	LazaridisNature2014	Siberia	Asia	HumanOrigins	57.2	156.9
Itelmen	Kor60	Russia	LazaridisNature2014	Siberia	Asia	HumanOrigins	57.2	156.9
Itelmen	Kor62	Russia	LazaridisNature2014	Siberia	Asia	HumanOrigins	57.2	156.9
Itelmen	Kor72	Russia	LazaridisNature2014	Siberia	Asia	HumanOrigins	57.2	156.9
Itelmen	Kor76	Russia	LazaridisNature2014	Siberia	Asia	HumanOrigins	57.2	156.9
Itelmen	Kor78	Russia	LazaridisNature2014	Siberia	Asia	HumanOrigins	57.2	156.9
Itelmen.DG	S_Itelman-1.DG	Russia	MallickNature2016	Siberia	Asia	Shotgun.diploid	57	157
Japanese	HGDP00747	Japan	HGDP	East_Asia	Asia	HumanOrigins	38	138
Japanese	HGDP00748	Japan	HGDP	East_Asia	Asia	HumanOrigins	38	138
Japanese	HGDP00749	Japan	HGDP	East_Asia	Asia	HumanOrigins	38	138
Japanese	HGDP00750	Japan	HGDP	East_Asia	Asia	HumanOrigins	38	138
Japanese	HGDP00751	Japan	HGDP	East_Asia	Asia	HumanOrigins	38	138
Japanese	HGDP00752	Japan	HGDP	East_Asia	Asia	HumanOrigins	38	138
Japanese	HGDP00753	Japan	HGDP	East_Asia	Asia	HumanOrigins	38	138
Japanese	HGDP00754	Japan	HGDP	East_Asia	Asia	HumanOrigins	38	138
Japanese	HGDP00755	Japan	HGDP	East_Asia	Asia	HumanOrigins	38	138
Japanese	HGDP00756	Japan	HGDP	East_Asia	Asia	HumanOrigins	38	138
Japanese	HGDP00757	Japan	HGDP	East_Asia	Asia	HumanOrigins	38	138
Japanese	HGDP00758	Japan	HGDP	East_Asia	Asia	HumanOrigins	38	138
Japanese	HGDP00759	Japan	HGDP	East_Asia	Asia	HumanOrigins	38	138
Japanese	HGDP00760	Japan	HGDP	East_Asia	Asia	HumanOrigins	38	138
Japanese	HGDP00761	Japan	HGDP	East_Asia	Asia	HumanOrigins	38	138
Japanese	HGDP00762	Japan	HGDP	East_Asia	Asia	HumanOrigins	38	138
Japanese	HGDP00763	Japan	HGDP	East_Asia	Asia	HumanOrigins	38	138
Japanese	HGDP00764	Japan	HGDP	East_Asia	Asia	HumanOrigins	38	138
Japanese	HGDP00765	Japan	HGDP	East_Asia	Asia	HumanOrigins	38	138
Japanese	HGDP00766	Japan	HGDP	East_Asia	Asia	HumanOrigins	38	138
Japanese	HGDP00767	Japan	HGDP	East_Asia	Asia	HumanOrigins	38	138
Japanese	HGDP00768	Japan	HGDP	East_Asia	Asia	HumanOrigins	38	138
Japanese	HGDP00769	Japan	HGDP	East_Asia	Asia	HumanOrigins	38	138
Japanese	HGDP00771	Japan	HGDP	East_Asia	Asia	HumanOrigins	38	138
Japanese	HGDP00772	Japan	HGDP	East_Asia	Asia	HumanOrigins	38	138
Japanese	HGDP00773	Japan	HGDP	East_Asia	Asia	HumanOrigins	38	138
Japanese	HGDP00790	Japan	HGDP	East_Asia	Asia	HumanOrigins	38	138
Japanese	HGDP00791	Japan	HGDP	East_Asia	Asia	HumanOrigins	38	138
Japanese	HGDP00828	Japan	HGDP	East_Asia	Asia	HumanOrigins	38	138
Kalash	HGDP00267	Pakistan	HGDP	Central_South_Asia	Asia	HumanOrigins	36	71.5
Kalash	HGDP00277	Pakistan	HGDP	Central_South_Asia	Asia	HumanOrigins	36	71.5
Kalash	HGDP00279	Pakistan	HGDP	Central_South_Asia	Asia	HumanOrigins	36	71.5
Kalash	HGDP00281	Pakistan	HGDP	Central_South_Asia	Asia	HumanOrigins	36	71.5
Kalash	HGDP00285	Pakistan	HGDP	Central_South_Asia	Asia	HumanOrigins	36	71.5
Kalash	HGDP00286	Pakistan	HGDP	Central_South_Asia	Asia	HumanOrigins	36	71.5
Kalash	HGDP00288	Pakistan	HGDP	Central_South_Asia	Asia	HumanOrigins	36	71.5
Kalash	HGDP00290	Pakistan	HGDP	Central_South_Asia	Asia	HumanOrigins	36	71.5
Kalash	HGDP00298	Pakistan	HGDP	Central_South_Asia	Asia	HumanOrigins	36	71.5
Kalash	HGDP00302	Pakistan	HGDP	Central_South_Asia	Asia	HumanOrigins	36	71.5
Kalash	HGDP00307	Pakistan	HGDP	Central_South_Asia	Asia	HumanOrigins	36	71.5
Kalash	HGDP00311	Pakistan	HGDP	Central_South_Asia	Asia	HumanOrigins	36	71.5
Kalash	HGDP00313	Pakistan	HGDP	Central_South_Asia	Asia	HumanOrigins	36	71.5
Kalash	HGDP00315	Pakistan	HGDP	Central_South_Asia	Asia	HumanOrigins	36	71.5
Kalash	HGDP00319	Pakistan	HGDP	Central_South_Asia	Asia	HumanOrigins	36	71.5
Kalash	HGDP00323	Pakistan	HGDP	Central_South_Asia	Asia	HumanOrigins	36	71.5
Kalash	HGDP00328	Pakistan	HGDP	Central_South_Asia	Asia	HumanOrigins	36	71.5
Kalash	HGDP00330	Pakistan	HGDP	Central_South_Asia	Asia	HumanOrigins	36	71.5
Kalash	HGDP00333	Pakistan	HGDP	Central_South_Asia	Asia	HumanOrigins	36	71.5
Koryak	Kor2	Russia	LazaridisNature2014	Siberia	Asia	HumanOrigins	58.3	159.38
Koryak	Kor22	Russia	LazaridisNature2014	Siberia	Asia	HumanOrigins	58.3	159.38
Koryak	Kor30	Russia	LazaridisNature2014	Siberia	Asia	HumanOrigins	58.3	159.38
Koryak	Kor35	Russia	LazaridisNature2014	Siberia	Asia	HumanOrigins	58.3	159.38
Koryak	Kor40	Russia	LazaridisNature2014	Siberia	Asia	HumanOrigins	58.3	159.38
Koryak	Kor49	Russia	LazaridisNature2014	Siberia	Asia	HumanOrigins	58.3	159.38
Koryak	Kor54	Russia	LazaridisNature2014	Siberia	Asia	HumanOrigins	58.3	159.38
Koryak	Kor61	Russia	LazaridisNature2014	Siberia	Asia	HumanOrigins	57.2	156.9
Koryak	Kor66	Russia	LazaridisNature2014	Siberia	Asia	HumanOrigins	57.2	156.9
Lahu	HGDP01317	China	HGDP	East_Asia	Asia	HumanOrigins	22	100
Lahu	HGDP01318	China	HGDP	East_Asia	Asia	HumanOrigins	22	100
Lahu	HGDP01319	China	HGDP	East_Asia	Asia	HumanOrigins	22	100
Lahu	HGDP01320	China	HGDP	East_Asia	Asia	HumanOrigins	22	100
Lahu	HGDP01321	China	HGDP	East_Asia	Asia	HumanOrigins	22	100
Lahu	HGDP01322	China	HGDP	East_Asia	Asia	HumanOrigins	22	100
Lahu	HGDP01323	China	HGDP	East_Asia	Asia	HumanOrigins	22	100
Lahu	HGDP01326	China	HGDP	East_Asia	Asia	HumanOrigins	22	100
Makrani	HGDP00130	Pakistan	HGDP	Central_South_Asia	Asia	HumanOrigins	26	64
Makrani	HGDP00131	Pakistan	HGDP	Central_South_Asia	Asia	HumanOrigins	26	64
Makrani	HGDP00133	Pakistan	HGDP	Central_South_Asia	Asia	HumanOrigins	26	64
Makrani	HGDP00134	Pakistan	HGDP	Central_South_Asia	Asia	HumanOrigins	26	64
Makrani	HGDP00135	Pakistan	HGDP	Central_South_Asia	Asia	HumanOrigins	26	64
Makrani	HGDP00136	Pakistan	HGDP	Central_South_Asia	Asia	HumanOrigins	26	64
Makrani	HGDP00137	Pakistan	HGDP	Central_South_Asia	Asia	HumanOrigins	26	64
Makrani	HGDP00139	Pakistan	HGDP	Central_South_Asia	Asia	HumanOrigins	26	64
Makrani	HGDP00140	Pakistan	HGDP	Central_South_Asia	Asia	HumanOrigins	26	64
Makrani	HGDP00141	Pakistan	HGDP	Central_South_Asia	Asia	HumanOrigins	26	64
Makrani	HGDP00143	Pakistan	HGDP	Central_South_Asia	Asia	HumanOrigins	26	64
Makrani	HGDP00144	Pakistan	HGDP	Central_South_Asia	Asia	HumanOrigins	26	64
Makrani	HGDP00145	Pakistan	HGDP	Central_South_Asia	Asia	HumanOrigins	26	64
Makrani	HGDP00146	Pakistan	HGDP	Central_South_Asia	Asia	HumanOrigins	26	64
Makrani	HGDP00148	Pakistan	HGDP	Central_South_Asia	Asia	HumanOrigins	26	64
Makrani	HGDP00149	Pakistan	HGDP	Central_South_Asia	Asia	HumanOrigins	26	64
Makrani	HGDP00150	Pakistan	HGDP	Central_South_Asia	Asia	HumanOrigins	26	64
Makrani	HGDP00151	Pakistan	HGDP	Central_South_Asia	Asia	HumanOrigins	26	64
Makrani	HGDP00153	Pakistan	HGDP	Central_South_Asia	Asia	HumanOrigins	26	64
Makrani	HGDP00154	Pakistan	HGDP	Central_South_Asia	Asia	HumanOrigins	26	64
Makrani	HGDP00155	Pakistan	HGDP	Central_South_Asia	Asia	HumanOrigins	26	64
Makrani	HGDP00157	Pakistan	HGDP	Central_South_Asia	Asia	HumanOrigins	26	64
Makrani	HGDP00158	Pakistan	HGDP	Central_South_Asia	Asia	HumanOrigins	26	64
Makrani	HGDP00160	Pakistan	HGDP	Central_South_Asia	Asia	HumanOrigins	26	64
Makrani	HGDP00161	Pakistan	HGDP	Central_South_Asia	Asia	HumanOrigins	26	64
Mandenka	HGDP00904	Senegal	HGDP	Subsaharian_Africa	Africa	HumanOrigins	12	-12
Mandenka	HGDP00905	Senegal	HGDP	Subsaharian_Africa	Africa	HumanOrigins	12	-12
Mandenka	HGDP00906	Senegal	HGDP	Subsaharian_Africa	Africa	HumanOrigins	12	-12
Mandenka	HGDP00907	Senegal	HGDP	Subsaharian_Africa	Africa	HumanOrigins	12	-12
Mandenka	HGDP00908	Senegal	HGDP	Subsaharian_Africa	Africa	HumanOrigins	12	-12
Mandenka	HGDP00909	Senegal	HGDP	Subsaharian_Africa	Africa	HumanOrigins	12	-12
Mandenka	HGDP00910	Senegal	HGDP	Subsaharian_Africa	Africa	HumanOrigins	12	-12
Mandenka	HGDP00911	Senegal	HGDP	Subsaharian_Africa	Africa	HumanOrigins	12	-12
Mandenka	HGDP00912	Senegal	HGDP	Subsaharian_Africa	Africa	HumanOrigins	12	-12
Mandenka	HGDP00913	Senegal	HGDP	Subsaharian_Africa	Africa	HumanOrigins	12	-12
Mandenka	HGDP00914	Senegal	HGDP	Subsaharian_Africa	Africa	HumanOrigins	12	-12
Mandenka	HGDP00915	Senegal	HGDP	Subsaharian_Africa	Africa	HumanOrigins	12	-12
Mandenka	HGDP00917	Senegal	HGDP	Subsaharian_Africa	Africa	HumanOrigins	12	-12
Mandenka	HGDP00918	Senegal	HGDP	Subsaharian_Africa	Africa	HumanOrigins	12	-12
Mandenka	HGDP01199	Senegal	HGDP	Subsaharian_Africa	Africa	HumanOrigins	12	-12
Mandenka	HGDP01200	Senegal	HGDP	Subsaharian_Africa	Africa	HumanOrigins	12	-12
Mandenka	HGDP01201	Senegal	HGDP	Subsaharian_Africa	Africa	HumanOrigins	12	-12
Mandenka	HGDP01202	Senegal	HGDP	Subsaharian_Africa	Africa	HumanOrigins	12	-12
Mandenka	HGDP01283	Senegal	HGDP	Subsaharian_Africa	Africa	HumanOrigins	12	-12
Mandenka	HGDP01284	Senegal	HGDP	Subsaharian_Africa	Africa	HumanOrigins	12	-12
Mandenka	HGDP01285	Senegal	HGDP	Subsaharian_Africa	Africa	HumanOrigins	12	-12
Mandenka	HGDP01286	Senegal	HGDP	Subsaharian_Africa	Africa	HumanOrigins	12	-12
MbutiPygmy	HGDP00449	Democratic_Republic_of_Congo	HGDP	Subsaharian_Africa	Africa	HumanOrigins	1	29
MbutiPygmy	HGDP00450	Democratic_Republic_of_Congo	HGDP	Subsaharian_Africa	Africa	HumanOrigins	1	29
MbutiPygmy	HGDP00456	Democratic_Republic_of_Congo	HGDP	Subsaharian_Africa	Africa	HumanOrigins	1	29
MbutiPygmy	HGDP00462	Democratic_Republic_of_Congo	HGDP	Subsaharian_Africa	Africa	HumanOrigins	1	29
MbutiPygmy	HGDP00463	Democratic_Republic_of_Congo	HGDP	Subsaharian_Africa	Africa	HumanOrigins	1	29
MbutiPygmy	HGDP00467	Democratic_Republic_of_Congo	HGDP	Subsaharian_Africa	Africa	HumanOrigins	1	29
MbutiPygmy	HGDP00471	Democratic_Republic_of_Congo	HGDP	Subsaharian_Africa	Africa	HumanOrigins	1	29
MbutiPygmy	HGDP00474	Democratic_Republic_of_Congo	HGDP	Subsaharian_Africa	Africa	HumanOrigins	1	29
MbutiPygmy	HGDP00476	Democratic_Republic_of_Congo	HGDP	Subsaharian_Africa	Africa	HumanOrigins	1	29
MbutiPygmy	HGDP00478	Democratic_Republic_of_Congo	HGDP	Subsaharian_Africa	Africa	HumanOrigins	1	29
MbutiPygmy	HGDP00982	Democratic_Republic_of_Congo	HGDP	Subsaharian_Africa	Africa	HumanOrigins	1	29
MbutiPygmy	HGDP00984	Democratic_Republic_of_Congo	HGDP	Subsaharian_Africa	Africa	HumanOrigins	1	29
MbutiPygmy	HGDP01081	Democratic_Republic_of_Congo	HGDP	Subsaharian_Africa	Africa	HumanOrigins	1	29
Melanesian	HGDP00491	Bougainville	HGDP	Oceania	Oceania	HumanOrigins	-6	155
Melanesian	HGDP00655	Bougainville	HGDP	Oceania	Oceania	HumanOrigins	-6	155
Melanesian	HGDP00656	Bougainville	HGDP	Oceania	Oceania	HumanOrigins	-6	155
Melanesian	HGDP00660	Bougainville	HGDP	Oceania	Oceania	HumanOrigins	-6	155
Melanesian	HGDP00661	Bougainville	HGDP	Oceania	Oceania	HumanOrigins	-6	155
Melanesian	HGDP00662	Bougainville	HGDP	Oceania	Oceania	HumanOrigins	-6	155
Melanesian	HGDP00663	Bougainville	HGDP	Oceania	Oceania	HumanOrigins	-6	155
Melanesian	HGDP00664	Bougainville	HGDP	Oceania	Oceania	HumanOrigins	-6	155
Melanesian	HGDP00787	Bougainville	HGDP	Oceania	Oceania	HumanOrigins	-6	155
Melanesian	HGDP00788	Bougainville	HGDP	Oceania	Oceania	HumanOrigins	-6	155
Melanesian	HGDP01027	Bougainville	HGDP	Oceania	Oceania	HumanOrigins	-6	155
Miao	HGDP01189	China	HGDP	East_Asia	Asia	HumanOrigins	28	109
Miao	HGDP01190	China	HGDP	East_Asia	Asia	HumanOrigins	28	109
Miao	HGDP01191	China	HGDP	East_Asia	Asia	HumanOrigins	28	109
Miao	HGDP01192	China	HGDP	East_Asia	Asia	HumanOrigins	28	109
Miao	HGDP01193	China	HGDP	East_Asia	Asia	HumanOrigins	28	109
Miao	HGDP01194	China	HGDP	East_Asia	Asia	HumanOrigins	28	109
Miao	HGDP01195	China	HGDP	East_Asia	Asia	HumanOrigins	28	109
Miao	HGDP01196	China	HGDP	East_Asia	Asia	HumanOrigins	28	109
Miao	HGDP01197	China	HGDP	East_Asia	Asia	HumanOrigins	28	109
Miao	HGDP01198	China	HGDP	East_Asia	Asia	HumanOrigins	28	109
Mongola	HGDP01223	China	HGDP	East_Asia	Asia	HumanOrigins	48.5	119
Mongola	HGDP01224	China	HGDP	East_Asia	Asia	HumanOrigins	48.5	119
Mongola	HGDP01225	China	HGDP	East_Asia	Asia	HumanOrigins	48.5	119
Mongola	HGDP01226	China	HGDP	East_Asia	Asia	HumanOrigins	48.5	119
Mongola	HGDP01227	China	HGDP	East_Asia	Asia	HumanOrigins	48.5	119
Mongola	HGDP01228	China	HGDP	East_Asia	Asia	HumanOrigins	48.5	119
Mongola	HGDP01229	China	HGDP	East_Asia	Asia	HumanOrigins	48.5	119
Mongola	HGDP01230	China	HGDP	East_Asia	Asia	HumanOrigins	48.5	119
Mongola	HGDP01231	China	HGDP	East_Asia	Asia	HumanOrigins	48.5	119
Mongola	HGDP01232	China	HGDP	East_Asia	Asia	HumanOrigins	48.5	119
Mozabite	HGDP01253	Algeria_Mzab	HGDP	Middle_East	Africa	HumanOrigins	32	3
Mozabite	HGDP01254	Algeria_Mzab	HGDP	Middle_East	Africa	HumanOrigins	32	3
Mozabite	HGDP01255	Algeria_Mzab	HGDP	Middle_East	Africa	HumanOrigins	32	3
Mozabite	HGDP01256	Algeria_Mzab	HGDP	Middle_East	Africa	HumanOrigins	32	3
Mozabite	HGDP01257	Algeria_Mzab	HGDP	Middle_East	Africa	HumanOrigins	32	3
Mozabite	HGDP01258	Algeria_Mzab	HGDP	Middle_East	Africa	HumanOrigins	32	3
Mozabite	HGDP01259	Algeria_Mzab	HGDP	Middle_East	Africa	HumanOrigins	32	3
Mozabite	HGDP01260	Algeria_Mzab	HGDP	Middle_East	Africa	HumanOrigins	32	3
Mozabite	HGDP01261	Algeria_Mzab	HGDP	Middle_East	Africa	HumanOrigins	32	3
Mozabite	HGDP01262	Algeria_Mzab	HGDP	Middle_East	Africa	HumanOrigins	32	3
Mozabite	HGDP01263	Algeria_Mzab	HGDP	Middle_East	Africa	HumanOrigins	32	3
Mozabite	HGDP01264	Algeria_Mzab	HGDP	Middle_East	Africa	HumanOrigins	32	3
Mozabite	HGDP01265	Algeria_Mzab	HGDP	Middle_East	Africa	HumanOrigins	32	3
Mozabite	HGDP01268	Algeria_Mzab	HGDP	Middle_East	Africa	HumanOrigins	32	3
Mozabite	HGDP01269	Algeria_Mzab	HGDP	Middle_East	Africa	HumanOrigins	32	3
Mozabite	HGDP01270	Algeria_Mzab	HGDP	Middle_East	Africa	HumanOrigins	32	3
Mozabite	HGDP01271	Algeria_Mzab	HGDP	Middle_East	Africa	HumanOrigins	32	3
Mozabite	HGDP01272	Algeria_Mzab	HGDP	Middle_East	Africa	HumanOrigins	32	3
Mozabite	HGDP01273	Algeria_Mzab	HGDP	Middle_East	Africa	HumanOrigins	32	3
Mozabite	HGDP01274	Algeria_Mzab	HGDP	Middle_East	Africa	HumanOrigins	32	3
Mozabite	HGDP01275	Algeria_Mzab	HGDP	Middle_East	Africa	HumanOrigins	32	3
Mozabite	HGDP01276	Algeria_Mzab	HGDP	Middle_East	Africa	HumanOrigins	32	3
Mozabite	HGDP01277	Algeria_Mzab	HGDP	Middle_East	Africa	HumanOrigins	32	3
Mozabite	HGDP01278	Algeria_Mzab	HGDP	Middle_East	Africa	HumanOrigins	32	3
Mozabite	HGDP01279	Algeria_Mzab	HGDP	Middle_East	Africa	HumanOrigins	32	3
Mozabite	HGDP01280	Algeria_Mzab	HGDP	Middle_East	Africa	HumanOrigins	32	3
Mozabite	HGDP01282	Algeria_Mzab	HGDP	Middle_East	Africa	HumanOrigins	32	3
Naxi	HGDP01337	China	HGDP	East_Asia	Asia	HumanOrigins	26	100
Naxi	HGDP01338	China	HGDP	East_Asia	Asia	HumanOrigins	26	100
Naxi	HGDP01339	China	HGDP	East_Asia	Asia	HumanOrigins	26	100
Naxi	HGDP01340	China	HGDP	East_Asia	Asia	HumanOrigins	26	100
Naxi	HGDP01341	China	HGDP	East_Asia	Asia	HumanOrigins	26	100
Naxi	HGDP01342	China	HGDP	East_Asia	Asia	HumanOrigins	26	100
Naxi	HGDP01344	China	HGDP	East_Asia	Asia	HumanOrigins	26	100
Naxi	HGDP01345	China	HGDP	East_Asia	Asia	HumanOrigins	26	100
Naxi	HGDP01346	China	HGDP	East_Asia	Asia	HumanOrigins	26	100
ONG.SG	mondal_ONG-1.SG	India	MondalNatureGenetics2016	Central_South_Asia	Asia	Shotgun	11.68	92.77
ONG.SG	mondal_ONG-12.SG	India	MondalNatureGenetics2016	Central_South_Asia	Asia	Shotgun	11.68	92.77
ONG.SG	mondal_ONG-14.SG	India	MondalNatureGenetics2016	Central_South_Asia	Asia	Shotgun	11.68	92.77
ONG.SG	mondal_ONG-4.SG	India	MondalNatureGenetics2016	Central_South_Asia	Asia	Shotgun	11.68	92.77
ONG.SG	mondal_ONG-8.SG	India	MondalNatureGenetics2016	Central_South_Asia	Asia	Shotgun	11.68	92.77
ONG.SG	mondal_ONG-9.SG	India	MondalNatureGenetics2016	Central_South_Asia	Asia	Shotgun	11.68	92.77
Orcadian	HGDP00794	Orkney_Islands	HGDP	Western_Europe	Europe	HumanOrigins	59	-3
Orcadian	HGDP00796	Orkney_Islands	HGDP	Western_Europe	Europe	HumanOrigins	59	-3
Orcadian	HGDP00797	Orkney_Islands	HGDP	Western_Europe	Europe	HumanOrigins	59	-3
Orcadian	HGDP00798	Orkney_Islands	HGDP	Western_Europe	Europe	HumanOrigins	59	-3
Orcadian	HGDP00799	Orkney_Islands	HGDP	Western_Europe	Europe	HumanOrigins	59	-3
Orcadian	HGDP00800	Orkney_Islands	HGDP	Western_Europe	Europe	HumanOrigins	59	-3
Orcadian	HGDP00802	Orkney_Islands	HGDP	Western_Europe	Europe	HumanOrigins	59	-3
Orcadian	HGDP00803	Orkney_Islands	HGDP	Western_Europe	Europe	HumanOrigins	59	-3
Orcadian	HGDP00805	Orkney_Islands	HGDP	Western_Europe	Europe	HumanOrigins	59	-3
Orcadian	HGDP00806	Orkney_Islands	HGDP	Western_Europe	Europe	HumanOrigins	59	-3
Orcadian	HGDP00807	Orkney_Islands	HGDP	Western_Europe	Europe	HumanOrigins	59	-3
Orcadian	HGDP00808	Orkney_Islands	HGDP	Western_Europe	Europe	HumanOrigins	59	-3
Orcadian	HGDP00810	Orkney_Islands	HGDP	Western_Europe	Europe	HumanOrigins	59	-3
Oroqen	HGDP01203	China	HGDP	East_Asia	Asia	HumanOrigins	50.5	126.5
Oroqen	HGDP01204	China	HGDP	East_Asia	Asia	HumanOrigins	50.5	126.5
Oroqen	HGDP01205	China	HGDP	East_Asia	Asia	HumanOrigins	50.5	126.5
Oroqen	HGDP01206	China	HGDP	East_Asia	Asia	HumanOrigins	50.5	126.5
Oroqen	HGDP01207	China	HGDP	East_Asia	Asia	HumanOrigins	50.5	126.5
Oroqen	HGDP01208	China	HGDP	East_Asia	Asia	HumanOrigins	50.5	126.5
Oroqen	HGDP01209	China	HGDP	East_Asia	Asia	HumanOrigins	50.5	126.5
Oroqen	HGDP01211	China	HGDP	East_Asia	Asia	HumanOrigins	50.5	126.5
Oroqen	HGDP01212	China	HGDP	East_Asia	Asia	HumanOrigins	50.5	126.5
Palestinian	HGDP00675	Israel_Central	HGDP	Middle_East	Asia	HumanOrigins	32	35
Palestinian	HGDP00676	Israel_Central	HGDP	Middle_East	Asia	HumanOrigins	32	35
Palestinian	HGDP00677	Israel_Central	HGDP	Middle_East	Asia	HumanOrigins	32	35
Palestinian	HGDP00678	Israel_Central	HGDP	Middle_East	Asia	HumanOrigins	32	35
Palestinian	HGDP00679	Israel_Central	HGDP	Middle_East	Asia	HumanOrigins	32	35
Palestinian	HGDP00680	Israel_Central	HGDP	Middle_East	Asia	HumanOrigins	32	35
Palestinian	HGDP00682	Israel_Central	HGDP	Middle_East	Asia	HumanOrigins	32	35
Palestinian	HGDP00683	Israel_Central	HGDP	Middle_East	Asia	HumanOrigins	32	35
Palestinian	HGDP00684	Israel_Central	HGDP	Middle_East	Asia	HumanOrigins	32	35
Palestinian	HGDP00685	Israel_Central	HGDP	Middle_East	Asia	HumanOrigins	32	35
Palestinian	HGDP00686	Israel_Central	HGDP	Middle_East	Asia	HumanOrigins	32	35
Palestinian	HGDP00687	Israel_Central	HGDP	Middle_East	Asia	HumanOrigins	32	35
Palestinian	HGDP00688	Israel_Central	HGDP	Middle_East	Asia	HumanOrigins	32	35
Palestinian	HGDP00689	Israel_Central	HGDP	Middle_East	Asia	HumanOrigins	32	35
Palestinian	HGDP00690	Israel_Central	HGDP	Middle_East	Asia	HumanOrigins	32	35
Palestinian	HGDP00691	Israel_Central	HGDP	Middle_East	Asia	HumanOrigins	32	35
Palestinian	HGDP00692	Israel_Central	HGDP	Middle_East	Asia	HumanOrigins	32	35
Palestinian	HGDP00693	Israel_Central	HGDP	Middle_East	Asia	HumanOrigins	32	35
Palestinian	HGDP00694	Israel_Central	HGDP	Middle_East	Asia	HumanOrigins	32	35
Palestinian	HGDP00696	Israel_Central	HGDP	Middle_East	Asia	HumanOrigins	32	35
Palestinian	HGDP00697	Israel_Central	HGDP	Middle_East	Asia	HumanOrigins	32	35
Palestinian	HGDP00698	Israel_Central	HGDP	Middle_East	Asia	HumanOrigins	32	35
Palestinian	HGDP00699	Israel_Central	HGDP	Middle_East	Asia	HumanOrigins	32	35
Palestinian	HGDP00700	Israel_Central	HGDP	Middle_East	Asia	HumanOrigins	32	35
Palestinian	HGDP00722	Israel_Central	HGDP	Middle_East	Asia	HumanOrigins	32	35
Palestinian	HGDP00723	Israel_Central	HGDP	Middle_East	Asia	HumanOrigins	32	35
Palestinian	HGDP00724	Israel_Central	HGDP	Middle_East	Asia	HumanOrigins	32	35
Palestinian	HGDP00725	Israel_Central	HGDP	Middle_East	Asia	HumanOrigins	32	35
Palestinian	HGDP00726	Israel_Central	HGDP	Middle_East	Asia	HumanOrigins	32	35
Palestinian	HGDP00727	Israel_Central	HGDP	Middle_East	Asia	HumanOrigins	32	35
Palestinian	HGDP00729	Israel_Central	HGDP	Middle_East	Asia	HumanOrigins	32	35
Palestinian	HGDP00730	Israel_Central	HGDP	Middle_East	Asia	HumanOrigins	32	35
Palestinian	HGDP00731	Israel_Central	HGDP	Middle_East	Asia	HumanOrigins	32	35
Palestinian	HGDP00732	Israel_Central	HGDP	Middle_East	Asia	HumanOrigins	32	35
Palestinian	HGDP00733	Israel_Central	HGDP	Middle_East	Asia	HumanOrigins	32	35
Palestinian	HGDP00734	Israel_Central	HGDP	Middle_East	Asia	HumanOrigins	32	35
Palestinian	HGDP00735	Israel_Central	HGDP	Middle_East	Asia	HumanOrigins	32	35
Palestinian	HGDP00736	Israel_Central	HGDP	Middle_East	Asia	HumanOrigins	32	35
Palestinian	HGDP00737	Israel_Central	HGDP	Middle_East	Asia	HumanOrigins	32	35
Palestinian	HGDP00738	Israel_Central	HGDP	Middle_East	Asia	HumanOrigins	32	35
Palestinian	HGDP00739	Israel_Central	HGDP	Middle_East	Asia	HumanOrigins	32	35
Palestinian	HGDP00740	Israel_Central	HGDP	Middle_East	Asia	HumanOrigins	32	35
Palestinian	HGDP00741	Israel_Central	HGDP	Middle_East	Asia	HumanOrigins	32	35
Palestinian	HGDP00744	Israel_Central	HGDP	Middle_East	Asia	HumanOrigins	32	35
Palestinian	HGDP00745	Israel_Central	HGDP	Middle_East	Asia	HumanOrigins	32	35
Papuan	HGDP00540	New_Guinea	HGDP	Oceania	Oceania	HumanOrigins	-4	143
Papuan	HGDP00541	New_Guinea	HGDP	Oceania	Oceania	HumanOrigins	-4	143
Papuan	HGDP00542	New_Guinea	HGDP	Oceania	Oceania	HumanOrigins	-4	143
Papuan	HGDP00543	New_Guinea	HGDP	Oceania	Oceania	HumanOrigins	-4	143
Papuan	HGDP00544	New_Guinea	HGDP	Oceania	Oceania	HumanOrigins	-4	143
Papuan	HGDP00545	New_Guinea	HGDP	Oceania	Oceania	HumanOrigins	-4	143
Papuan	HGDP00546	New_Guinea	HGDP	Oceania	Oceania	HumanOrigins	-4	143
Papuan	HGDP00547	New_Guinea	HGDP	Oceania	Oceania	HumanOrigins	-4	143
Papuan	HGDP00548	New_Guinea	HGDP	Oceania	Oceania	HumanOrigins	-4	143
Papuan	HGDP00549	New_Guinea	HGDP	Oceania	Oceania	HumanOrigins	-4	143
Papuan	HGDP00550	New_Guinea	HGDP	Oceania	Oceania	HumanOrigins	-4	143
Papuan	HGDP00551	New_Guinea	HGDP	Oceania	Oceania	HumanOrigins	-4	143
Papuan	HGDP00552	New_Guinea	HGDP	Oceania	Oceania	HumanOrigins	-4	143
Papuan	HGDP00553	New_Guinea	HGDP	Oceania	Oceania	HumanOrigins	-4	143
Papuan	HGDP00554	New_Guinea	HGDP	Oceania	Oceania	HumanOrigins	-4	143
Papuan	HGDP00555	New_Guinea	HGDP	Oceania	Oceania	HumanOrigins	-4	143
Papuan	HGDP00556	New_Guinea	HGDP	Oceania	Oceania	HumanOrigins	-4	143
Pathan	HGDP00213	Pakistan	HGDP	Central_South_Asia	Asia	HumanOrigins	33.5	70.5
Pathan	HGDP00214	Pakistan	HGDP	Central_South_Asia	Asia	HumanOrigins	33.5	70.5
Pathan	HGDP00216	Pakistan	HGDP	Central_South_Asia	Asia	HumanOrigins	33.5	70.5
Pathan	HGDP00218	Pakistan	HGDP	Central_South_Asia	Asia	HumanOrigins	33.5	70.5
Pathan	HGDP00222	Pakistan	HGDP	Central_South_Asia	Asia	HumanOrigins	33.5	70.5
Pathan	HGDP00224	Pakistan	HGDP	Central_South_Asia	Asia	HumanOrigins	33.5	70.5
Pathan	HGDP00226	Pakistan	HGDP	Central_South_Asia	Asia	HumanOrigins	33.5	70.5
Pathan	HGDP00228	Pakistan	HGDP	Central_South_Asia	Asia	HumanOrigins	33.5	70.5
Pathan	HGDP00230	Pakistan	HGDP	Central_South_Asia	Asia	HumanOrigins	33.5	70.5
Pathan	HGDP00232	Pakistan	HGDP	Central_South_Asia	Asia	HumanOrigins	33.5	70.5
Pathan	HGDP00234	Pakistan	HGDP	Central_South_Asia	Asia	HumanOrigins	33.5	70.5
Pathan	HGDP00237	Pakistan	HGDP	Central_South_Asia	Asia	HumanOrigins	33.5	70.5
Pathan	HGDP00239	Pakistan	HGDP	Central_South_Asia	Asia	HumanOrigins	33.5	70.5
Pathan	HGDP00241	Pakistan	HGDP	Central_South_Asia	Asia	HumanOrigins	33.5	70.5
Pathan	HGDP00243	Pakistan	HGDP	Central_South_Asia	Asia	HumanOrigins	33.5	70.5
Pathan	HGDP00244	Pakistan	HGDP	Central_South_Asia	Asia	HumanOrigins	33.5	70.5
Pathan	HGDP00247	Pakistan	HGDP	Central_South_Asia	Asia	HumanOrigins	33.5	70.5
Pathan	HGDP00248	Pakistan	HGDP	Central_South_Asia	Asia	HumanOrigins	33.5	70.5
Pathan	HGDP00251	Pakistan	HGDP	Central_South_Asia	Asia	HumanOrigins	33.5	70.5
Pathan	HGDP00254	Pakistan	HGDP	Central_South_Asia	Asia	HumanOrigins	33.5	70.5
Pathan	HGDP00258	Pakistan	HGDP	Central_South_Asia	Asia	HumanOrigins	33.5	70.5
Pathan	HGDP00259	Pakistan	HGDP	Central_South_Asia	Asia	HumanOrigins	33.5	70.5
Pathan	HGDP00262	Pakistan	HGDP	Central_South_Asia	Asia	HumanOrigins	33.5	70.5
Pathan	HGDP00264	Pakistan	HGDP	Central_South_Asia	Asia	HumanOrigins	33.5	70.5
Russian	HGDP00879	Russia	HGDP	Eastern_Europe	Europe	HumanOrigins	61	40
Russian	HGDP00880	Russia	HGDP	Eastern_Europe	Europe	HumanOrigins	61	40
Russian	HGDP00881	Russia	HGDP	Eastern_Europe	Europe	HumanOrigins	61	40
Russian	HGDP00882	Russia	HGDP	Eastern_Europe	Europe	HumanOrigins	61	40
Russian	HGDP00883	Russia	HGDP	Eastern_Europe	Europe	HumanOrigins	61	40
Russian	HGDP00884	Russia	HGDP	Eastern_Europe	Europe	HumanOrigins	61	40
Russian	HGDP00887	Russia	HGDP	Eastern_Europe	Europe	HumanOrigins	61	40
Russian	HGDP00888	Russia	HGDP	Eastern_Europe	Europe	HumanOrigins	61	40
Russian	HGDP00889	Russia	HGDP	Eastern_Europe	Europe	HumanOrigins	61	40
Russian	HGDP00890	Russia	HGDP	Eastern_Europe	Europe	HumanOrigins	61	40
Russian	HGDP00891	Russia	HGDP	Eastern_Europe	Europe	HumanOrigins	61	40
Russian	HGDP00892	Russia	HGDP	Eastern_Europe	Europe	HumanOrigins	61	40
Russian	HGDP00893	Russia	HGDP	Eastern_Europe	Europe	HumanOrigins	61	40
Russian	HGDP00894	Russia	HGDP	Eastern_Europe	Europe	HumanOrigins	61	40
Russian	HGDP00895	Russia	HGDP	Eastern_Europe	Europe	HumanOrigins	61	40
Russian	HGDP00896	Russia	HGDP	Eastern_Europe	Europe	HumanOrigins	61	40
Russian	HGDP00897	Russia	HGDP	Eastern_Europe	Europe	HumanOrigins	61	40
Russian	HGDP00898	Russia	HGDP	Eastern_Europe	Europe	HumanOrigins	61	40
Russian	HGDP00899	Russia	HGDP	Eastern_Europe	Europe	HumanOrigins	61	40
Russian	HGDP00900	Russia	HGDP	Eastern_Europe	Europe	HumanOrigins	61	40
Russian	HGDP00901	Russia	HGDP	Eastern_Europe	Europe	HumanOrigins	61	40
Russian	HGDP00902	Russia	HGDP	Eastern_Europe	Europe	HumanOrigins	61	40
Russian	HGDP00903	Russia	HGDP	Eastern_Europe	Europe	HumanOrigins	61	40
Sardinian	HGDP00665	Italy	HGDP	Western_Europe	Europe	HumanOrigins	40	9
Sardinian	HGDP00666	Italy	HGDP	Western_Europe	Europe	HumanOrigins	40	9
Sardinian	HGDP00667	Italy	HGDP	Western_Europe	Europe	HumanOrigins	40	9
Sardinian	HGDP00668	Italy	HGDP	Western_Europe	Europe	HumanOrigins	40	9
Sardinian	HGDP00669	Italy	HGDP	Western_Europe	Europe	HumanOrigins	40	9
Sardinian	HGDP00670	Italy	HGDP	Western_Europe	Europe	HumanOrigins	40	9
Sardinian	HGDP00671	Italy	HGDP	Western_Europe	Europe	HumanOrigins	40	9
Sardinian	HGDP00672	Italy	HGDP	Western_Europe	Europe	HumanOrigins	40	9
Sardinian	HGDP00673	Italy	HGDP	Western_Europe	Europe	HumanOrigins	40	9
Sardinian	HGDP00674	Italy	HGDP	Western_Europe	Europe	HumanOrigins	40	9
Sardinian	HGDP01062	Italy	HGDP	Western_Europe	Europe	HumanOrigins	40	9
Sardinian	HGDP01063	Italy	HGDP	Western_Europe	Europe	HumanOrigins	40	9
Sardinian	HGDP01064	Italy	HGDP	Western_Europe	Europe	HumanOrigins	40	9
Sardinian	HGDP01065	Italy	HGDP	Western_Europe	Europe	HumanOrigins	40	9
Sardinian	HGDP01066	Italy	HGDP	Western_Europe	Europe	HumanOrigins	40	9
Sardinian	HGDP01067	Italy	HGDP	Western_Europe	Europe	HumanOrigins	40	9
Sardinian	HGDP01068	Italy	HGDP	Western_Europe	Europe	HumanOrigins	40	9
Sardinian	HGDP01069	Italy	HGDP	Western_Europe	Europe	HumanOrigins	40	9
Sardinian	HGDP01070	Italy	HGDP	Western_Europe	Europe	HumanOrigins	40	9
Sardinian	HGDP01071	Italy	HGDP	Western_Europe	Europe	HumanOrigins	40	9
Sardinian	HGDP01072	Italy	HGDP	Western_Europe	Europe	HumanOrigins	40	9
Sardinian	HGDP01073	Italy	HGDP	Western_Europe	Europe	HumanOrigins	40	9
Sardinian	HGDP01074	Italy	HGDP	Western_Europe	Europe	HumanOrigins	40	9
Sardinian	HGDP01075	Italy	HGDP	Western_Europe	Europe	HumanOrigins	40	9
Sardinian	HGDP01076	Italy	HGDP	Western_Europe	Europe	HumanOrigins	40	9
Sardinian	HGDP01077	Italy	HGDP	Western_Europe	Europe	HumanOrigins	40	9
Sardinian	HGDP01078	Italy	HGDP	Western_Europe	Europe	HumanOrigins	40	9
Sardinian	HGDP01079	Italy	HGDP	Western_Europe	Europe	HumanOrigins	40	9
She	HGDP01327	China	HGDP	East_Asia	Asia	HumanOrigins	27	119
She	HGDP01328	China	HGDP	East_Asia	Asia	HumanOrigins	27	119
She	HGDP01329	China	HGDP	East_Asia	Asia	HumanOrigins	27	119
She	HGDP01330	China	HGDP	East_Asia	Asia	HumanOrigins	27	119
She	HGDP01331	China	HGDP	East_Asia	Asia	HumanOrigins	27	119
She	HGDP01332	China	HGDP	East_Asia	Asia	HumanOrigins	27	119
She	HGDP01333	China	HGDP	East_Asia	Asia	HumanOrigins	27	119
She	HGDP01334	China	HGDP	East_Asia	Asia	HumanOrigins	27	119
She	HGDP01335	China	HGDP	East_Asia	Asia	HumanOrigins	27	119
She	HGDP01336	China	HGDP	East_Asia	Asia	HumanOrigins	27	119
Sicilian	SR23	Italy	LazaridisNature2014	Western_Europe	Europe	HumanOrigins	37.067	15.267
Sicilian	SR44	Italy	LazaridisNature2014	Western_Europe	Europe	HumanOrigins	37.067	15.267
Sicilian	SR48R	Italy	LazaridisNature2014	Western_Europe	Europe	HumanOrigins	37.067	15.267
Sicilian	SR60	Italy	LazaridisNature2014	Western_Europe	Europe	HumanOrigins	37.067	15.267
Sicilian	SR64	Italy	LazaridisNature2014	Western_Europe	Europe	HumanOrigins	37.067	15.267
Sicilian	TP04	Italy	LazaridisNature2014	Western_Europe	Europe	HumanOrigins	38.019	12.515
Sicilian	TP05	Italy	LazaridisNature2014	Western_Europe	Europe	HumanOrigins	38.019	12.515
Sicilian	TP06	Italy	LazaridisNature2014	Western_Europe	Europe	HumanOrigins	38.019	12.515
Sicilian	TP07	Italy	LazaridisNature2014	Western_Europe	Europe	HumanOrigins	38.019	12.515
Sicilian	TP08	Italy	LazaridisNature2014	Western_Europe	Europe	HumanOrigins	38.019	12.515
Sicilian	TP25	Italy	LazaridisNature2014	Western_Europe	Europe	HumanOrigins	38.019	12.515
Sindhi	HGDP00163	Pakistan	HGDP	Central_South_Asia	Asia	HumanOrigins	25.5	69
Sindhi	HGDP00165	Pakistan	HGDP	Central_South_Asia	Asia	HumanOrigins	25.5	69
Sindhi	HGDP00167	Pakistan	HGDP	Central_South_Asia	Asia	HumanOrigins	25.5	69
Sindhi	HGDP00169	Pakistan	HGDP	Central_South_Asia	Asia	HumanOrigins	25.5	69
Sindhi	HGDP00171	Pakistan	HGDP	Central_South_Asia	Asia	HumanOrigins	25.5	69
Sindhi	HGDP00173	Pakistan	HGDP	Central_South_Asia	Asia	HumanOrigins	25.5	69
Sindhi	HGDP00175	Pakistan	HGDP	Central_South_Asia	Asia	HumanOrigins	25.5	69
Sindhi	HGDP00177	Pakistan	HGDP	Central_South_Asia	Asia	HumanOrigins	25.5	69
Sindhi	HGDP00179	Pakistan	HGDP	Central_South_Asia	Asia	HumanOrigins	25.5	69
Sindhi	HGDP00181	Pakistan	HGDP	Central_South_Asia	Asia	HumanOrigins	25.5	69
Sindhi	HGDP00183	Pakistan	HGDP	Central_South_Asia	Asia	HumanOrigins	25.5	69
Sindhi	HGDP00185	Pakistan	HGDP	Central_South_Asia	Asia	HumanOrigins	25.5	69
Sindhi	HGDP00187	Pakistan	HGDP	Central_South_Asia	Asia	HumanOrigins	25.5	69
Sindhi	HGDP00189	Pakistan	HGDP	Central_South_Asia	Asia	HumanOrigins	25.5	69
Sindhi	HGDP00191	Pakistan	HGDP	Central_South_Asia	Asia	HumanOrigins	25.5	69
Sindhi	HGDP00192	Pakistan	HGDP	Central_South_Asia	Asia	HumanOrigins	25.5	69
Sindhi	HGDP00195	Pakistan	HGDP	Central_South_Asia	Asia	HumanOrigins	25.5	69
Sindhi	HGDP00197	Pakistan	HGDP	Central_South_Asia	Asia	HumanOrigins	25.5	69
Sindhi	HGDP00199	Pakistan	HGDP	Central_South_Asia	Asia	HumanOrigins	25.5	69
Sindhi	HGDP00201	Pakistan	HGDP	Central_South_Asia	Asia	HumanOrigins	25.5	69
Sindhi	HGDP00205	Pakistan	HGDP	Central_South_Asia	Asia	HumanOrigins	25.5	69
Sindhi	HGDP00206	Pakistan	HGDP	Central_South_Asia	Asia	HumanOrigins	25.5	69
Sindhi	HGDP00208	Pakistan	HGDP	Central_South_Asia	Asia	HumanOrigins	25.5	69
Sindhi	HGDP00210	Pakistan	HGDP	Central_South_Asia	Asia	HumanOrigins	25.5	69
Spanish	HG01500	Spain	LazaridisNature2014	Western_Europe	Europe	HumanOrigins	41.4	-4.5
Spanish	HG01501	Spain	LazaridisNature2014	Western_Europe	Europe	HumanOrigins	41.4	-4.5
Spanish	HG01503	Spain	LazaridisNature2014	Western_Europe	Europe	HumanOrigins	39.9	-4
Spanish	HG01504	Spain	LazaridisNature2014	Western_Europe	Europe	HumanOrigins	39.9	-4
Spanish	HG01506	Spain	LazaridisNature2014	Western_Europe	Europe	HumanOrigins	41.4	-4.5
Spanish	HG01507	Spain	LazaridisNature2014	Western_Europe	Europe	HumanOrigins	41.4	-4.5
Spanish	HG01509	Spain	LazaridisNature2014	Western_Europe	Europe	HumanOrigins	39	-6
Spanish	HG01510	Spain	LazaridisNature2014	Western_Europe	Europe	HumanOrigins	39	-6
Spanish	HG01512	Spain	LazaridisNature2014	Western_Europe	Europe	HumanOrigins	43.3	-4
Spanish	HG01513	Spain	LazaridisNature2014	Western_Europe	Europe	HumanOrigins	43.3	-4
Spanish	HG01524	Spain	LazaridisNature2014	Western_Europe	Europe	HumanOrigins	41.4	-4.5
Spanish	HG01527	Spain	LazaridisNature2014	Western_Europe	Europe	HumanOrigins	39	-6
Spanish	HG01528	Spain	LazaridisNature2014	Western_Europe	Europe	HumanOrigins	39	-6
Spanish	HG01530	Spain	LazaridisNature2014	Western_Europe	Europe	HumanOrigins	39	-6
Spanish	HG01536	Spain	LazaridisNature2014	Western_Europe	Europe	HumanOrigins	41.8	1.5
Spanish	HG01537	Spain	LazaridisNature2014	Western_Europe	Europe	HumanOrigins	41.8	1.5
Spanish	HG01605	Spain	LazaridisNature2014	Western_Europe	Europe	HumanOrigins	39.5	-0.4
Spanish	HG01606	Spain	LazaridisNature2014	Western_Europe	Europe	HumanOrigins	39.5	-0.4
Spanish	HG01607	Spain	LazaridisNature2014	Western_Europe	Europe	HumanOrigins	39.5	-0.4
Spanish	HG01608	Spain	LazaridisNature2014	Western_Europe	Europe	HumanOrigins	39.5	-0.4
Spanish	HG01613	Spain	LazaridisNature2014	Western_Europe	Europe	HumanOrigins	39.5	3
Spanish	HG01615	Spain	LazaridisNature2014	Western_Europe	Europe	HumanOrigins	39.5	3
Spanish	HG01617	Spain	LazaridisNature2014	Western_Europe	Europe	HumanOrigins	38	-1.1
Spanish	HG01618	Spain	LazaridisNature2014	Western_Europe	Europe	HumanOrigins	38	-1.1
Spanish	HG01619	Spain	LazaridisNature2014	Western_Europe	Europe	HumanOrigins	37.4	-6
Spanish	HG01620	Spain	LazaridisNature2014	Western_Europe	Europe	HumanOrigins	37.4	-6
Spanish	HG01623	Spain	LazaridisNature2014	Western_Europe	Europe	HumanOrigins	37.4	-6
Spanish	HG01624	Spain	LazaridisNature2014	Western_Europe	Europe	HumanOrigins	37.4	-6
Spanish	HG01625	Spain	LazaridisNature2014	Western_Europe	Europe	HumanOrigins	39.5	3
Spanish	HG01626	Spain	LazaridisNature2014	Western_Europe	Europe	HumanOrigins	39.5	3
Spanish	HG01673	Spain	LazaridisNature2014	Western_Europe	Europe	HumanOrigins	41	-1
Spanish	HG01675	Spain	LazaridisNature2014	Western_Europe	Europe	HumanOrigins	41	-1
Spanish	HG01676	Spain	LazaridisNature2014	Western_Europe	Europe	HumanOrigins	41	-1
Spanish	HG01678	Spain	LazaridisNature2014	Western_Europe	Europe	HumanOrigins	41	-1
Spanish	HG01679	Spain	LazaridisNature2014	Western_Europe	Europe	HumanOrigins	43.3	-4
Spanish	HG01680	Spain	LazaridisNature2014	Western_Europe	Europe	HumanOrigins	43.3	-4
Spanish	HG01682	Spain	LazaridisNature2014	Western_Europe	Europe	HumanOrigins	41	-1
Spanish	HG01684	Spain	LazaridisNature2014	Western_Europe	Europe	HumanOrigins	41	-1
Spanish	HG01685	Spain	LazaridisNature2014	Western_Europe	Europe	HumanOrigins	42.5	-8.1
Spanish	HG01686	Spain	LazaridisNature2014	Western_Europe	Europe	HumanOrigins	42.5	-8.1
Spanish	HG01697	Spain	LazaridisNature2014	Western_Europe	Europe	HumanOrigins	38	-1.1
Spanish	HG01699	Spain	LazaridisNature2014	Western_Europe	Europe	HumanOrigins	38	-1.1
Spanish	HG01704	Spain	LazaridisNature2014	Western_Europe	Europe	HumanOrigins	42.5	-8.1
Spanish	HG01705	Spain	LazaridisNature2014	Western_Europe	Europe	HumanOrigins	42.5	-8.1
Spanish	HG01707	Spain	LazaridisNature2014	Western_Europe	Europe	HumanOrigins	42.5	-8.1
Spanish	HG01746	Spain	LazaridisNature2014	Western_Europe	Europe	HumanOrigins	39.9	-4
Spanish	HG01747	Spain	LazaridisNature2014	Western_Europe	Europe	HumanOrigins	39.9	-4
Spanish	HG01761	Spain	LazaridisNature2014	Western_Europe	Europe	HumanOrigins	41.8	1.5
Spanish	HG01762	Spain	LazaridisNature2014	Western_Europe	Europe	HumanOrigins	41.8	1.5
Spanish	HG01770	Spain	LazaridisNature2014	Western_Europe	Europe	HumanOrigins	43.3	-4
Spanish	HG01773	Spain	LazaridisNature2014	Western_Europe	Europe	HumanOrigins	39.5	-0.4
Spanish	HG02220	Spain	LazaridisNature2014	Western_Europe	Europe	HumanOrigins	41.8	1.5
Spanish	HG02238	Spain	LazaridisNature2014	Western_Europe	Europe	HumanOrigins	39.9	-4
Spanish_North	HG01515	Spain	LazaridisNature2014	Western_Europe	Europe	HumanOrigins	42.8	-2.7
Spanish_North	HG01516	Spain	LazaridisNature2014	Western_Europe	Europe	HumanOrigins	42.8	-2.7
Spanish_North	HG01518	Spain	LazaridisNature2014	Western_Europe	Europe	HumanOrigins	42.8	-2.7
Spanish_North	HG01700	Spain	LazaridisNature2014	Western_Europe	Europe	HumanOrigins	42.8	-2.7
Spanish_North	HG01702	Spain	LazaridisNature2014	Western_Europe	Europe	HumanOrigins	42.8	-2.7
Tlingit	Ale14	Russia	LazaridisNature2014	Siberia	Asia	HumanOrigins	55.18	166
Tlingit	Ale16	Russia	LazaridisNature2014	Siberia	Asia	HumanOrigins	55.18	166
Tlingit	Ale32	Russia	LazaridisNature2014	Siberia	Asia	HumanOrigins	53	158.65
Tlingit	Ale9	Russia	LazaridisNature2014	Siberia	Asia	HumanOrigins	55.18	166
Tu	HGDP01347	China	HGDP	East_Asia	Asia	HumanOrigins	36	101
Tu	HGDP01348	China	HGDP	East_Asia	Asia	HumanOrigins	36	101
Tu	HGDP01349	China	HGDP	East_Asia	Asia	HumanOrigins	36	101
Tu	HGDP01350	China	HGDP	East_Asia	Asia	HumanOrigins	36	101
Tu	HGDP01351	China	HGDP	East_Asia	Asia	HumanOrigins	36	101
Tu	HGDP01352	China	HGDP	East_Asia	Asia	HumanOrigins	36	101
Tu	HGDP01353	China	HGDP	East_Asia	Asia	HumanOrigins	36	101
Tu	HGDP01354	China	HGDP	East_Asia	Asia	HumanOrigins	36	101
Tu	HGDP01355	China	HGDP	East_Asia	Asia	HumanOrigins	36	101
Tu	HGDP01356	China	HGDP	East_Asia	Asia	HumanOrigins	36	101
Tujia	HGDP01095	China	HGDP	East_Asia	Asia	HumanOrigins	29	109
Tujia	HGDP01096	China	HGDP	East_Asia	Asia	HumanOrigins	29	109
Tujia	HGDP01097	China	HGDP	East_Asia	Asia	HumanOrigins	29	109
Tujia	HGDP01098	China	HGDP	East_Asia	Asia	HumanOrigins	29	109
Tujia	HGDP01099	China	HGDP	East_Asia	Asia	HumanOrigins	29	109
Tujia	HGDP01100	China	HGDP	East_Asia	Asia	HumanOrigins	29	109
Tujia	HGDP01101	China	HGDP	East_Asia	Asia	HumanOrigins	29	109
Tujia	HGDP01102	China	HGDP	East_Asia	Asia	HumanOrigins	29	109
Tujia	HGDP01103	China	HGDP	East_Asia	Asia	HumanOrigins	29	109
Tujia	HGDP01104	China	HGDP	East_Asia	Asia	HumanOrigins	29	109
Tuscan	HGDP01161	Italy	HGDP	Western_Europe	Europe	HumanOrigins	43	11
Tuscan	HGDP01162	Italy	HGDP	Western_Europe	Europe	HumanOrigins	43	11
Tuscan	HGDP01163	Italy	HGDP	Western_Europe	Europe	HumanOrigins	43	11
Tuscan	HGDP01164	Italy	HGDP	Western_Europe	Europe	HumanOrigins	43	11
Tuscan	HGDP01166	Italy	HGDP	Western_Europe	Europe	HumanOrigins	43	11
Tuscan	HGDP01167	Italy	HGDP	Western_Europe	Europe	HumanOrigins	43	11
Tuscan	HGDP01168	Italy	HGDP	Western_Europe	Europe	HumanOrigins	43	11
Tuscan	HGDP01169	Italy	HGDP	Western_Europe	Europe	HumanOrigins	43	11
Uygur	HGDP01297	China	HGDP	Central_South_Asia	Asia	HumanOrigins	44	81
Uygur	HGDP01298	China	HGDP	Central_South_Asia	Asia	HumanOrigins	44	81
Uygur	HGDP01299	China	HGDP	Central_South_Asia	Asia	HumanOrigins	44	81
Uygur	HGDP01300	China	HGDP	Central_South_Asia	Asia	HumanOrigins	44	81
Uygur	HGDP01301	China	HGDP	Central_South_Asia	Asia	HumanOrigins	44	81
Uygur	HGDP01302	China	HGDP	Central_South_Asia	Asia	HumanOrigins	44	81
Uygur	HGDP01303	China	HGDP	Central_South_Asia	Asia	HumanOrigins	44	81
Uygur	HGDP01304	China	HGDP	Central_South_Asia	Asia	HumanOrigins	44	81
Uygur	HGDP01305	China	HGDP	Central_South_Asia	Asia	HumanOrigins	44	81
Uygur	HGDP01306	China	HGDP	Central_South_Asia	Asia	HumanOrigins	44	81
Xibo	HGDP01243	China	HGDP	East_Asia	Asia	HumanOrigins	43.5	81.5
Xibo	HGDP01244	China	HGDP	East_Asia	Asia	HumanOrigins	43.5	81.5
Xibo	HGDP01245	China	HGDP	East_Asia	Asia	HumanOrigins	43.5	81.5
Xibo	HGDP01246	China	HGDP	East_Asia	Asia	HumanOrigins	43.5	81.5
Xibo	HGDP01247	China	HGDP	East_Asia	Asia	HumanOrigins	43.5	81.5
Xibo	HGDP01248	China	HGDP	East_Asia	Asia	HumanOrigins	43.5	81.5
Xibo	HGDP01249	China	HGDP	East_Asia	Asia	HumanOrigins	43.5	81.5
Xibo	HGDP01250	China	HGDP	East_Asia	Asia	HumanOrigins	43.5	81.5
Xibo	HGDP01251	China	HGDP	East_Asia	Asia	HumanOrigins	43.5	81.5
Yakut	HGDP00945	Russia	HGDP	Siberia	Asia	HumanOrigins	63	129.5
Yakut	HGDP00946	Russia	HGDP	Siberia	Asia	HumanOrigins	63	129.5
Yakut	HGDP00947	Russia	HGDP	Siberia	Asia	HumanOrigins	63	129.5
Yakut	HGDP00948	Russia	HGDP	Siberia	Asia	HumanOrigins	63	129.5
Yakut	HGDP00949	Russia	HGDP	Siberia	Asia	HumanOrigins	63	129.5
Yakut	HGDP00950	Russia	HGDP	Siberia	Asia	HumanOrigins	63	129.5
Yakut	HGDP00951	Russia	HGDP	Siberia	Asia	HumanOrigins	63	129.5
Yakut	HGDP00952	Russia	HGDP	Siberia	Asia	HumanOrigins	63	129.5
Yakut	HGDP00953	Russia	HGDP	Siberia	Asia	HumanOrigins	63	129.5
Yakut	HGDP00954	Russia	HGDP	Siberia	Asia	HumanOrigins	63	129.5
Yakut	HGDP00955	Russia	HGDP	Siberia	Asia	HumanOrigins	63	129.5
Yakut	HGDP00956	Russia	HGDP	Siberia	Asia	HumanOrigins	63	129.5
Yakut	HGDP00957	Russia	HGDP	Siberia	Asia	HumanOrigins	63	129.5
Yakut	HGDP00958	Russia	HGDP	Siberia	Asia	HumanOrigins	63	129.5
Yakut	HGDP00959	Russia	HGDP	Siberia	Asia	HumanOrigins	63	129.5
Yakut	HGDP00960	Russia	HGDP	Siberia	Asia	HumanOrigins	63	129.5
Yakut	HGDP00961	Russia	HGDP	Siberia	Asia	HumanOrigins	63	129.5
Yakut	HGDP00962	Russia	HGDP	Siberia	Asia	HumanOrigins	63	129.5
Yakut	HGDP00963	Russia	HGDP	Siberia	Asia	HumanOrigins	63	129.5
Yakut	HGDP00964	Russia	HGDP	Siberia	Asia	HumanOrigins	63	129.5
Yakut	HGDP00965	Russia	HGDP	Siberia	Asia	HumanOrigins	63	129.5
Yakut	HGDP00966	Russia	HGDP	Siberia	Asia	HumanOrigins	63	129.5
Yakut	HGDP00967	Russia	HGDP	Siberia	Asia	HumanOrigins	63	129.5
Yakut	HGDP00968	Russia	HGDP	Siberia	Asia	HumanOrigins	63	129.5
Yakut	HGDP00969	Russia	HGDP	Siberia	Asia	HumanOrigins	63	129.5
Yi	HGDP01179	China	HGDP	East_Asia	Asia	HumanOrigins	28	103
Yi	HGDP01180	China	HGDP	East_Asia	Asia	HumanOrigins	28	103
Yi	HGDP01181	China	HGDP	East_Asia	Asia	HumanOrigins	28	103
Yi	HGDP01182	China	HGDP	East_Asia	Asia	HumanOrigins	28	103
Yi	HGDP01183	China	HGDP	East_Asia	Asia	HumanOrigins	28	103
Yi	HGDP01184	China	HGDP	East_Asia	Asia	HumanOrigins	28	103
Yi	HGDP01185	China	HGDP	East_Asia	Asia	HumanOrigins	28	103
Yi	HGDP01186	China	HGDP	East_Asia	Asia	HumanOrigins	28	103
Yi	HGDP01187	China	HGDP	East_Asia	Asia	HumanOrigins	28	103
Yi	HGDP01188	China	HGDP	East_Asia	Asia	HumanOrigins	28	103
Yoruba	HGDP00920	Nigeria	HGDP	Subsaharian_Africa	Africa	HumanOrigins	8	5
Yoruba	HGDP00924	Nigeria	HGDP	Subsaharian_Africa	Africa	HumanOrigins	8	5
Yoruba	HGDP00925	Nigeria	HGDP	Subsaharian_Africa	Africa	HumanOrigins	8	5
Yoruba	HGDP00926	Nigeria	HGDP	Subsaharian_Africa	Africa	HumanOrigins	8	5
Yoruba	HGDP00927	Nigeria	HGDP	Subsaharian_Africa	Africa	HumanOrigins	8	5
Yoruba	HGDP00928	Nigeria	HGDP	Subsaharian_Africa	Africa	HumanOrigins	8	5
Yoruba	HGDP00929	Nigeria	HGDP	Subsaharian_Africa	Africa	HumanOrigins	8	5
Yoruba	HGDP00930	Nigeria	HGDP	Subsaharian_Africa	Africa	HumanOrigins	8	5
Yoruba	HGDP00931	Nigeria	HGDP	Subsaharian_Africa	Africa	HumanOrigins	8	5
Yoruba	HGDP00932	Nigeria	HGDP	Subsaharian_Africa	Africa	HumanOrigins	8	5
Yoruba	HGDP00933	Nigeria	HGDP	Subsaharian_Africa	Africa	HumanOrigins	8	5
Yoruba	HGDP00934	Nigeria	HGDP	Subsaharian_Africa	Africa	HumanOrigins	8	5
Yoruba	HGDP00935	Nigeria	HGDP	Subsaharian_Africa	Africa	HumanOrigins	8	5
Yoruba	HGDP00936	Nigeria	HGDP	Subsaharian_Africa	Africa	HumanOrigins	8	5
Yoruba	HGDP00937	Nigeria	HGDP	Subsaharian_Africa	Africa	HumanOrigins	8	5
Yoruba	HGDP00938	Nigeria	HGDP	Subsaharian_Africa	Africa	HumanOrigins	8	5
Yoruba	HGDP00939	Nigeria	HGDP	Subsaharian_Africa	Africa	HumanOrigins	8	5
Yoruba	HGDP00940	Nigeria	HGDP	Subsaharian_Africa	Africa	HumanOrigins	8	5
Yoruba	HGDP00941	Nigeria	HGDP	Subsaharian_Africa	Africa	HumanOrigins	8	5
Yoruba	HGDP00942	Nigeria	HGDP	Subsaharian_Africa	Africa	HumanOrigins	8	5
Yoruba	HGDP00943	Nigeria	HGDP	Subsaharian_Africa	Africa	HumanOrigins	8	5
Yoruba	HGDP00944	Nigeria	HGDP	Subsaharian_Africa	Africa	HumanOrigins	8	5
Yukagir	Ckrd13	Russia	LazaridisNature2014	Siberia	Asia	HumanOrigins	70.6	147.9
Yukagir	Ckrd18	Russia	LazaridisNature2014	Siberia	Asia	HumanOrigins	70.6	147.9
Yukagir	Ckrd8	Russia	LazaridisNature2014	Siberia	Asia	HumanOrigins	70.6	147.9
Yukagir	Ckrd9	Russia	LazaridisNature2014	Siberia	Asia	HumanOrigins	70.6	147.9
Yukagir	Nel13	Russia	LazaridisNature2014	Siberia	Asia	HumanOrigins	65.48	151
Yukagir	Nel15	Russia	LazaridisNature2014	Siberia	Asia	HumanOrigins	65.48	151
Yukagir	Nel16	Russia	LazaridisNature2014	Siberia	Asia	HumanOrigins	65.48	151
Yukagir	Nel17	Russia	LazaridisNature2014	Siberia	Asia	HumanOrigins	65.48	151
Yukagir	Nel19	Russia	LazaridisNature2014	Siberia	Asia	HumanOrigins	65.48	151
Yukagir	Yuk_004	Russia	LazaridisNature2014	Siberia	Asia	HumanOrigins	65.48	151
Yukagir	Yuk_009	Russia	LazaridisNature2014	Siberia	Asia	HumanOrigins	65.48	151
Yukagir	Yuk_011	Russia	LazaridisNature2014	Siberia	Asia	HumanOrigins	65.48	151
Yukagir	Yuk_019	Russia	LazaridisNature2014	Siberia	Asia	HumanOrigins	68.7	158.7
Yukagir	Yuk_020	Russia	LazaridisNature2014	Siberia	Asia	HumanOrigins	68.7	158.7
Yukagir	Yuk_021	Russia	LazaridisNature2014	Siberia	Asia	HumanOrigins	68.7	158.7
Yukagir	Yuk_022	Russia	LazaridisNature2014	Siberia	Asia	HumanOrigins	68.7	158.7
Yukagir	Yuk_023	Russia	LazaridisNature2014	Siberia	Asia	HumanOrigins	68.7	158.7
Yukagir	Yuk_024	Russia	LazaridisNature2014	Siberia	Asia	HumanOrigins	68.7	158.7
Yukagir	Yuk_025	Russia	LazaridisNature2014	Siberia	Asia	HumanOrigins	68.7	158.7
