# Supplementary material for: Population Histories and Genomic Diversity of South American Natives
Source: Mol Biol Evol. 2021 Dec 8;39(1):msab339. doi: 10.1093/molbev/msab339 (PMC8789086; doi:10.1093/molbev/msab339)
Supplement: msab339_Supplementary_Data [file msab339_supplementary_data.zip › DatasetS3.xlsx]

## Sheet: A
Version ID	Master ID	Publication (or OK to use in a paper)	Representative contact	Date mean in BP [OxCal mu for a direct radiocarbon date, and average of range for a contextual date]	Full Date: One of two formats. (Format 1) 95.4% CI calibrated radiocarbon age (Conventional Radiocarbon Age BP, Lab number) e.g. 2624-2350 calBCE (3990±40 BP, Ua-35016). (Format 2) Archaeological context range, e.g. 2500-1700 BCE	Group Label	Locality	Country	Lat.	Long.	Data source	Coverage on autosomal targets	SNPs hit on autosomal targets	Sex	Library type (minus=no.damage.correction, half=damage.retained.at.last.position, plus=damage.fully.corrected, ds=double.stranded.library.preparation, ss=single.stranded.library.preparation)	ASSESSMENT (Xcontam interval is listed if lower bound is >0.005, "QUESTIONABLE" if lower bound is 0.01-0.02, "QUESTIONABLE_CRITICAL" or "FAIL" if lower bound is >0.02) (mtcontam confidence interval is listed if coverage >2 and upper bound is <0.98: 0.9-0.95 is "QUESTIONABLE"; <0.9 is "QUESTIONABLE_CRITICAL", questionable status gets overriden by ANGSD with PASS if upper bound of contamination is …
Aconcagua.SG	Aconcagua	MorenoMayarScience2018	..	500	1400-1500 CE	Argentina_Aconcagua_Inca_500BP.SG	Cerro Aconcagua, Mendoza Province	Argentina	-32.65	-70.01	Shotgun	2.52097	523493	M	ds.minus	PASS (literature)
I7090	I7090	PosthNakatsukaCell2018	Corach, Daniel	7162	5462-5014 calBCE (6300±70 BP, AA-7966)	Argentina_ArroyoSeco2_7200BP	Arroyo Seco II	Argentina	-38.3606	-60.2442	1240K	0.204794	116238	M	ds.half,ds.half	QUESTIONABLE_CRITICAL (mtmatchmax=0.888-0.973)
I0308	I0308	PosthNakatsukaCell2018	Fehren-Schmitz, Lars	7435	5620-5350 calBCE (6560±60 BP, LP-186)	Argentina_ArroyoSeco2_7700BP	Arroyo Seco II	Argentina	-38.3606	-60.2442	1240K	0.53	244933	M	ds.plus,ds.half	QUESTIONABLE (damage.ds.half=0.012-0.092,mtmatchmax=0.975)
I0309	I0309	PosthNakatsukaCell2018	Fehren-Schmitz, Lars	7650	5850-5550 calBCE (6838±73 BP, AA-67738)	Argentina_ArroyoSeco2_7700BP	Arroyo Seco II	Argentina	-38.3606	-60.2442	1240K	0.823	304228	M	ds.half	PASS
I2230	I2230	PosthNakatsukaCell2018	Fehren-Schmitz, Lars	8670	7010-6430 calBCE (7805±85 BP, AA-106014)	Argentina_ArroyoSeco2_7700BP	Arroyo Seco II	Argentina	-38.3606	-60.2442	1240K	1.686	433634	M	ds.half,ds.half	PASS
I2232	I2232	PosthNakatsukaCell2018	Fehren-Schmitz, Lars	8360	6570-6250 calBCE (7612±53 BP, AA-106013)	Argentina_ArroyoSeco2_7700BP	Arroyo Seco II	Argentina	-38.3606	-60.2442	1240K	0.027	16854	M	ds.half,ds.half	QUESTIONABLE (mtmatchmax=0.903-1)
I7086	I7086	PosthNakatsukaCell2018	Corach, Daniel	7789	5975-5737 calBCE (6959±43 BP) [R_combine: (7000±80 BP, TO-1503); (6970±60 BP, CAMS-16170); (6880±90 BP, NZA-1101)]	Argentina_ArroyoSeco2_7700BP	Arroyo Seco II	Argentina	-38.3606	-60.2442	1240K	0.100361	59440	F	ds.half	PASS
Yaghan890.SG	Yaghan890	RaghavanScience2015	Willerslev, Eske	100	1800-1900 CE	Argentina_BeagleChannel_Yamana_100BP.SG	Beagle Channel, Tierra del Fuego	Argentina	-55.01	-69.07	Shotgun	0.467	150571	M	ds.minus	PASS (literature)
Yaghan894.SG	Yaghan894	RaghavanScience2015	Willerslev, Eske	100	1800-1900 CE	Argentina_BeagleChannel_Yamana_100BP.SG	Beagle Channel, Tierra del Fuego	Argentina	-55.01	-69.07	Shotgun	1.137	355661	F	ds.minus	PASS (literature)
Yaghan895.SG	Yaghan895	RaghavanScience2015	Willerslev, Eske	100	1800-1900 CE	Argentina_BeagleChannel_Yamana_100BP.SG	Beagle Channel, Tierra del Fuego	Argentina	-55.01	-69.07	Shotgun	1.446	378806	F	ds.minus	PASS (literature)
I8351	I8351	NakatsukaCell2020	Fehren-Schmitz, Lars	1630	250-385 calCE (1750±15 BP, UCIAMS-185301)	Argentina_LagunaChica_1600BP	Pampas, Laguna Chica	Argentina	-36.0772	-62.3472	1240K	1.6453	346969	F	ds.half	PASS
I8349	I8349	PosthNakatsukaCell2018	Fehren-Schmitz, Lars	6715	4830-4700 calBCE (5930±15 BP, UCIAMS-185302)	Argentina_LagunaChica_6800BP	Pampas, Laguna Chica	Argentina	-36.0772	-62.3472	1240K	0.775523	221648	F	ds.half	PASS
I8350_published	I8350	PosthNakatsukaCell2018	Fehren-Schmitz, Lars	7700	7000-4500 BCE	Argentina_LagunaChica_6800BP_published	Pampas, Laguna Chica	Argentina	-36.0772	-62.3472	1240K	0.059485	34283	M	ds.half	PASS (literature)
MA577.SG	MA577	RaghavanScience2015	Willerslev, Eske	100	1800-1900 CE	Argentina_NorthTierradelFiego_Selknam_100BP.SG	Tierra del Fuego, Strait of Magellan	Argentina	-53.26	-70.45	Shotgun	2.078	497859	M	ds.minus	PASS (literature)
PC537.SG	PC537	SchroederPNAS2018	Willerslev, Eske	993	892-1022 calCE (1082±29 BP, OxA-X-2623-21)	Bahamas_Taino.SG	Eleuthera, Preacher's Cave	Bahamas	25.5571	-76.6952	Shotgun	9.1801	592743	F	ds.minus	PASS (literature)
I3443_published	I3443	PosthNakatsukaCell2018	Kennett, Douglas	9301	7472-7192 calBCE (8290±25 BP) [R_combine: (8310±35 BP, UCIAMS-151854); (8270±35 BP, UCIAMS-151855)]	Belize_MayahakCabPek_9300BP	Mayahak Cab Pek	Belize	16	-89	1240K	0.601808	236283	F	ds.half,ds.half,ds.half,ds.half	PASS
I5456	I5456	PosthNakatsukaCell2018	Kennett, Douglas	7375	5490-5360 calBCE (6455±30 BP, PSUAMS-3205)	Belize_SakiTzul_7400BP	Saki Tzul	Belize	16.5	-89	1240K	0.639	246763	M	ds.half	PASS
I5457	I5457	PosthNakatsukaCell2018	Kennett, Douglas	7376	5513-5372 calBCE (6485±30 BP, PSUAMS-3206)	Belize_SakiTzul_7400BP	Saki Tzul	Belize	16.5	-89	1240K	0.313	153615	M	ds.half	PASS
IO2	IO2	NakatsukaCell2020	Fehren-Schmitz, Lars	985	775-1155 calCE (1060±62 BP, AA84155)	Bolivia_MH_Iroco_1050BP	TiticacaBasin	Bolivia	-17.9634	-67.1522	1240K	0.903926	328695	U	ss.half.santacruz	PASS
MIS3	MIS3	NakatsukaCell2020	Fehren-Schmitz, Lars	1120	765-940 calCE (1190±25, PSUAMS-2141)	Bolivia_MH_Miraflores	TiticacaBasin	Bolivia	-16.493	-68.1203	1240K	1.70508	445180	U	ss.half.santacruz	PASS (missing metrics)
MIS5	MIS5	NakatsukaCell2020	Fehren-Schmitz, Lars	1090	770-965 calCE (1165±25, PSUAMS-2142)	Bolivia_MH_Miraflores	TiticacaBasin	Bolivia	-16.493	-68.1203	1240K	0.645862	266765	U	ss.half.santacruz	PASS (missing metrics)
I0976	I0976	NakatsukaCell2020	Haak, Wolfgang	900	900-1200 CE	Bolivia_MH_Tiwanaku	Tiwanaku, La Paz	Bolivia	-16.55	-68.6667	1240K	0.15	86946	M	ds.half	PASS
I0977	I0977	NakatsukaCell2020	Haak, Wolfgang	990	900-1025 calCE (1056±23 BP, OxA-31463)	Bolivia_MH_Tiwanaku	Tiwanaku, La Paz	Bolivia	-16.55	-68.6667	1240K	0.059	34735	F	ds.half	QUESTIONABLE (damage.ds.half=0.029)
I0978	I0978	NakatsukaCell2020	Haak, Wolfgang	865	1015-1155 calCE (969±28 BP, OxA-31443)	Bolivia_MH_Tiwanaku	Tiwanaku, La Paz	Bolivia	-16.55	-68.6667	1240K	0.209	114418	M	ds.half	PASS (damage.ds.half=0.042)
I0979	I0979	NakatsukaCell2020	Haak, Wolfgang	1125	650-1000 CE	Bolivia_MH_Tiwanaku	Tiwanaku, La Paz	Bolivia	-16.55	-68.6667	1240K	0.021	12968	M	ds.half	PASS (damage.ds.half=0.036)
MIS7	MIS7	NakatsukaCell2020	Fehren-Schmitz, Lars	1100	700-1000 CE	Bolivia_MiraFlores_MH	TiticacaBasin	Bolivia	-16.493	-68.1203	1240K	1.27539	394588	U	ss.half.santacruz	PASS (missing metrics)
Botocudo17.SG	Bot17	MalaspinasCurrentBiology2014	Pena, Sergio	281	1496-1842 CE	Brazil_Botocudo.SG	Rio Doce Valley	Brazil	-18.8508	-41.9489	Shotgun	1.407	457541	M	ds.minus	PASS (literature)
Enoque65.SG	Enoque65	RaghavanScience2015	Willerslev, Eske	3542	1681-1533 calBCE (3335±20 BP, UCIAMS-144538)	Brazil_Enoque_HG.SG	Toca do Enoque Cave, Serra da Capivara, Piaui	Brazil	-8.66667	-42.55	Shotgun	0.06	35971	M	ds.minus	PASS (literature)
I9054_d	I9054	PosthNakatsukaCell2018	Krause, Johannes	1935	90 calBCE - 120 calCE (2203±24 BP, MAMS-28365)	Brazil_Jabuticabeira2_2000BP	Jabuticabeira Shell Midden II	Brazil	-28.55	-49.0058	1240K	0.088	51571	F	ss.minus	PASS
I9055_d	I9055	PosthNakatsukaCell2018	Krause, Johannes	1870	40 calBCE - 200 calCE (2145±23 BP, MAMS-28363)	Brazil_Jabuticabeira2_2000BP	Jabuticabeira Shell Midden II	Brazil	-28.55	-49.0058	1240K	0.014	8588	F	ss.minus	PASS
I9056_d	I9056	PosthNakatsukaCell2018	Krause, Johannes	1175	670-880 calCE (1498±23 BP, MAMS-28359)	Brazil_Jabuticabeira2_2000BP	Jabuticabeira Shell Midden II	Brazil	-28.55	-49.0058	1240K	0.018	11282	F	ss.minus	PASS
CP18	Lapa14	PosthNakatsukaCell2018	Krause, Johannes	9510	7600-7520 calBCE (8560±30 BP, MAMS-28706)	Brazil_LapaDoSanto_9600BP	Lapa do Santo	Brazil	-19.4772	-44.0381	1240K	0.904	309322	M	ds.half	PASS (Xcontam=[0.007,0.034])
CP23	Lapa22	PosthNakatsukaCell2018	Krause, Johannes	9650	8250-7150 BCE	Brazil_LapaDoSanto_9600BP	Lapa do Santo	Brazil	-19.4772	-44.0381	1240K	0.779	282736	F	ds.half	PASS
CP25	Lapa15	PosthNakatsukaCell2018	Krause, Johannes	9605	7730-7580 calBCE (8677±27 BP, MAMS-29425)	Brazil_LapaDoSanto_9600BP	Lapa do Santo	Brazil	-19.4772	-44.0381	1240K	1.305	366022	M	ds.half	PASS
CP21_published	Lapa24	PosthNakatsukaCell2018	Krause, Johannes	9250	7460-7140 calBCE (8299±29 BP, MAMS-29423)	Brazil_LapaDoSanto_9600BP_published	Lapa do Santo	Brazil	-19.4772	-44.0381	1240K	1.377	368529	M	ds.half	PASS (Xcontam=[0.007,0.018])
CP22_published	Lapa25	PosthNakatsukaCell2018	Krause, Johannes	9580	7720-7540 calBCE (8637±35 BP, MAMS-17190)	Brazil_LapaDoSanto_9600BP_published	Lapa do Santo	Brazil	-19.4772	-44.0381	1240K	0.958	305787	F	ds.half	PASS
LAR001	LAR001	PosthNakatsukaCell2018	Andre Strauss	6555	4710-4500 calBCE (5796±32 BP, MAMS-34572)	Brazil_Laranjal_6700BP	Laranjal	Brazil	-24.2837	-47.4856	1240K	0.623946	246987	F	ds.half	PASS
LAR002	LAR002	PosthNakatsukaCell2018	Andre Strauss	6790	4950-4730 calBCE (6009±32 BP, MAMS-34573)	Brazil_Laranjal_6700BP	Laranjal	Brazil	-24.2837	-47.4856	1240K	0.416054	187568	M	ds.half	PASS
MOS001	MOS001	PosthNakatsukaCell2018	Andre Strauss	5809	3960-3714 calBCE (5092±30 BP, MAMS-34575)	Brazil_Moraes_5800BP	Moraes	Brazil	-24.247	-47.4218	1240K	0.352142	165732	F	ds.half	PASS
Sumidouro4.SG	Sumidouro4	MorenoMayarScience2018	..	10174	8300-7976 calBCE (9015±45 BP, OxA-33336)	Brazil_Sumidouro_10100BP.SG	Caverna do Sumidouro, Lagoa Santa, Brazil	Brazil	-19.54	-43.94	Shotgun	0.734382	312467	M	ds.minus	PASS (literature)
Sumidouro5.SG	Sumidouro5	MorenoMayarScience2018	..	10403	8612-8303 calBCE (9240±50 BP, OxA-X-33335)	Brazil_Sumidouro_10100BP.SG	Caverna do Sumidouro, Lagoa Santa, Brazil	Brazil	-19.54	-43.94	Shotgun	13.6285	593338	M	ds.minus	PASS (literature)
Sumidouro6.SG	Sumidouro6	MorenoMayarScience2018	..	10124	8293-7966 calBCE (8990±50 BP, OxA-33337)	Brazil_Sumidouro_10100BP.SG	Caverna do Sumidouro, Lagoa Santa, Brazil	Brazil	-19.54	-43.94	Shotgun	1.79914	495524	M	ds.minus	PASS (literature)
Sumidouro7.SG	Sumidouro7	MorenoMayarScience2018	..	10232	8422-8222 calBCE (9070±45 BP, OxA-X-2663-56)	Brazil_Sumidouro_10100BP.SG	Caverna do Sumidouro, Lagoa Santa, Brazil	Brazil	-19.54	-43.94	Shotgun	0.416121	203330	M	ds.minus	PASS (literature)
Sumidouro8.SG	Sumidouro8	MorenoMayarScience2018	..	9816	8172-7607 calBCE (8785±50 BP, OxA-X-2677-49)	Brazil_Sumidouro_10100BP.SG	Caverna do Sumidouro, Lagoa Santa, Brazil	Brazil	-19.54	-43.94	Shotgun	0.152481	85305	F	ds.minus	PASS (literature)
XVII-B-939.SG	XVII-B-939	RaghavanScience2015	Willerslev, Eske	6502	4678-4453 calBCE (5710±40 BP, Beta-317343)	Canada_6500BP.SG	Lucy Islands, British Columbia, Chatham Sound	Canada	54.3003	-130.619	Shotgun	0.453	197207	M	ds.minus	PASS (literature)
MARC1492.SG	MARC1492	RaghavanScience2015	Willerslev, Eske	676	1231-1295 calCE (740±20 BP, UCIAMS-107246)	Canada_700BP.SG	Old Mission Point, Restigouche River, Atholville, prehistory Tjigog, New Brunswick	Canada	47.9894	-66.7125	Shotgun	0.123	78439	M	ds.minus	PASS (literature)
CK-09.SG	CK-09	ScheibScience2018	..	400	1458-1637 calCE (351±40 BP, D-AMS-22504)	Canada_ASO.SG	Lucier, Southwestern Ontario	Canada	42.2167	-83.0667	Shotgun	0.150831	87150	F	ds.minus	PASS (literature)
CK-10.SG	CK-10	ScheibScience2018	..	625	1200-1450 CE	Canada_ASO.SG	Lucier, Southwestern Ontario	Canada	42.2167	-83.0667	Shotgun	0.02038	12163	F	ds.minus	QUESTIONABLE (damage.ds.minus=0.036-0.036)
CK-13.SG	CK-13	ScheibScience2018	..	4842	2914-2877 calBCE (4267±22 BP, D-AMS-22505)	Canada_ASO.SG	Lucier, Southwestern Ontario	Canada	42.2167	-83.0667	Shotgun	1.29331	431600	F	ds.minus	PASS (literature)
LU-06.SG	LU-06	ScheibScience2018	..	625	1200-1450 CE	Canada_ASO.SG	Lucier, Southwestern Ontario	Canada	42.2167	-83.0667	Shotgun	0.033056	20459	F	ds.minus	PASS (literature)
19651.SG	19651	MorenoMayarScience2018	..	5666	3796-3641 calBCE (4940±40 BP) [R_combine: (5110±40 BP, CMC-1635, Beta-194927); (4690±40 BP, CMC-1666, Beta-202619)]	Canada_BigBar_5700BP.SG	Northwest	Canada	51.3	-121.77	Shotgun	1.13598	408612	F	ds.minus	PASS (literature)
I10427_published	I10427	FlegontovNature2019	Friesen, Max	1755	50-340 calCE (2325±15 BP, UCIAMS-86237)	Canada_MDorset_published	Victoria Island	Canada	69.4	-106.26	1240K	0.110601	63646	M	ds.half	PASS (damage.ds.half=0.031)
I2538	I2538	NakatsukaCell2020	Fehren-Schmitz, Lars	1084	771-962 calCE [union of two dates: 771-962 calCE (1220±20, PSUAMS-1617); 771-962 calCE (1220±20 BP, PSUAMS-1618)]	Chile_CaletaHuelen_MH_1100BP	Caleta Huelen 12	Chile	-21.4398	-70.0281	1240K	0.155	86988	F	ds.half	QUESTIONABLE_CRITICAL (Xcontam=0.068,0.170)
I2539	I2539	NakatsukaCell2020	Fehren-Schmitz, Lars	990	795-1115 calCE (1320±20 BP, PSUAMS-1619)	Chile_CaletaHuelen_MH_1100BP	Caleta Huelen 12	Chile	-21.4398	-70.0281	1240K	0.056	33008	F	ds.half	QUESTIONABLE (damage.ds.half=0.025)
I2540	I2540	NakatsukaCell2020	Fehren-Schmitz, Lars	1000	750-1150 CE	Chile_CaletaHuelen_MH_1100BP	Caleta Huelen 12	Chile	-21.4398	-70.0281	1240K	0.497	223697	M	ds.half	PASS
I1752	I1752	PosthNakatsukaCell2018	Méndez, César	595	1300-1410 calCE (650±24 BP, UGAMS-3241)	Chile_Conchali_700BP	Conchalí, Santiago, RM	Chile	-33.3667	-70.6667	1240K	2.271	421498	M	ds.half	PASS
I1754	I1754	PosthNakatsukaCell2018	Méndez, César	825	1040-1210 calCE (950±30 BP, Poz-83481)	Chile_Conchali_700BP	Conchalí, Santiago, RM	Chile	-33.3667	-70.6667	1240K	3.125	449863	M	ds.half	PASS (Xcontam=[0.005,0.009])
I17497	I17497	NakatsukaCell2020	Alfonso-Durruty, Marta	603	1301-1396 calCE (665±15 BP, PSUAMS-7821)	Chile_LIP_Pukara_600BP	Atacama Desert, Precordillera	Chile	-17.804	-69.3103	1240K	0.162446	95048	M	ds.half	PASS (damage.ds.half=0.037)
I14009	I14009	NakatsukaCell2020	Alfonso-Durruty, Marta	750	1155-1260 calCE (890±20 BP, PSUAMS-6819)	Chile_LIP_Pukara_700BP	Atacama Desert, Precordillera	Chile	-17.804	-69.3103	1240K	0.186786	106037	M	ds.half	QUESTIONABLE (damage.ds.half=0.027)
I11974_published	I11974	PosthNakatsukaCell2018	Méndez, César	11885	10420-9450 calBCE (10415±40 BP, PSUAMS-5282)	Chile_LosRieles_12000BP_published	Coquimbo, Los Vilos, Los Rieles	Chile	-31.92	-71.5	1240K	2.98503	440148	M	ds.half	PASS (Xcontam=[0.006,0.012])
I11974.SG	I11974	PosthNakatsukaCell2018	Méndez, César	11885	10420-9450 calBCE (10415±40 BP, PSUAMS-5282)	Chile_LosRieles_12000BP.SG	Coquimbo, Los Vilos, Los Rieles	Chile	-31.92	-71.5	Shotgun	5.69101	588258	M	ds.half	PASS (Xcontam=[0.006,0.012])
I1753	I1753	PosthNakatsukaCell2018	Méndez, César	5095	3360-2930 calBCE [union of two dates: (4720±40 BP, Beta-254447); (4680±25 BP, UGAMS-4600)]	Chile_LosRieles_5100BP	Coquimbo, Los Vilos, Los Rieles	Chile	-31.92	-71.5	1240K	2.27	428687	M	ds.half	PASS (Xcontam=[0.009,0.016])
I2537	I2537	PosthNakatsukaCell2018	Fehren-Schmitz, Lars	645	1230-1380 calCE (760±20 BP, PSUAMS-1870)	Chile_PicaOcho_700BP	Pica Ocho, Coast	Chile	-20.5072	-69.3346	1240K	0.854	277414	M	ds.half	PASS (damage.ds.half=0.035)
SA5832.SG	SA5832	MorenoMayarScience2018	..	7293	5634-5051 calBCE	Chile_PuntaSantaAna_7300BP.SG	Punta Santa Ana, Patagonia, Chile	Chile	-53.14	-73.86	Shotgun	1.42132	456532	F	ds.minus	PASS (literature)
AM66.SG	AM66	RaghavanScience2015	Willerslev, Eske	100	1800-1900 CE	Chile_StraitOfMagellan_Kaweskar_100BP.SG	Strait of Magellan	Chile	-53.84	-71.17	Shotgun	0.024	15689	M	ds.minus	PASS (literature)
AM71.SG	AM71	RaghavanScience2015	Willerslev, Eske	100	1800-1900 CE	Chile_StraitOfMagellan_Kaweskar_100BP.SG	Strait of Magellan	Chile	-53.84	-71.17	Shotgun	0.109	68016	F	ds.minus	PASS (literature)
AM73.SG	AM73	RaghavanScience2015	Willerslev, Eske	100	1800-1900 CE	Chile_StraitOfMagellan_Kaweskar_100BP.SG	Strait of Magellan	Chile	-53.84	-71.17	Shotgun	0.02	12142	F	ds.minus	PASS (literature)
AM74.SG	AM74	RaghavanScience2015	Willerslev, Eske	100	1800-1900 CE	Chile_StraitOfMagellan_Kaweskar_100BP.SG	Strait of Magellan	Chile	-53.84	-71.17	Shotgun	0.498	245300	M	ds.minus	PASS (literature)
A460.SG	A460	MorenoMayarScience2018	..	5130	3364-2933 calBCE (4520±60 BP, Ua-18179)	Chile_WesternArchipelago_Ayayema_5100BP.SG	Ayayema Cave, Patagonia	Chile	-50.1	-75.24	Shotgun	10.3185	593446	M	ds.minus	PASS (literature)
IPK13a.SG	IPK13	delaFuentePNAS2018	delaFuentePNAS2018	1211	669-854 calCE (1320±30 BP, Beta-413912)	Chile_WesternArchipelago_Kaweskar_1200BP.SG	Yekchal, Patagonia	Chile	-49.1397	-74.4519	Shotgun	2.4831	533920	M	ds.minus	PASS (literature)
IPK12.SG	IPK12	delaFuentePNAS2018	delaFuentePNAS2018	858	1024-1155 calCE (1000±30 BP, Beta-413911)	Chile_WesternArchipelago_Kaweskar_800BP.SG	Strait of Magellan, Punta Santa María	Chile	-53.35	-70.9667	Shotgun	6.33456	590904	F	ds.minus	PASS (literature)
IPY08b.SG	IPY08	delaFuentePNAS2018	delaFuentePNAS2018	1000	600-1300 CE	Chile_Yamana_BeagleChannel_800BP.SG	Beagle Channel, Hoste Island	Chile	-55.25	-69.0167	Shotgun	1.441	461839	M	ds.minus	PASS (literature)
IPY10.SG	IPY10	delaFuentePNAS2018	delaFuentePNAS2018	775	1048-1266 calCE (910±30 BP, Beta-413909)	Chile_Yamana_BeagleChannel_800BP.SG	Beagle Channel, Puerto Williams	Chile	-54.9333	-67.6167	Shotgun	4.68845	591617	M	ds.minus	PASS (literature, pulldown failed replace with correct pulldown)
B-04.SG	B-04	ScheibScience2018	..	2700	3000 BCE - 1500 CE	Baja_Mexico.SG	Comondu, Baja	Mexico	25.5	-112	Shotgun	0.053372	32178	F	ds.minus	PASS (literature)
MX-01.SG	MX-01	ScheibScience2018	..	2700	3000 BCE - 1500 CE	Baja_Mexico.SG	Iron Springs, Baja	Mexico	32.5581	-116.203	Shotgun	0.083983	48795	M	ds.minus	PASS (literature)
B-03.SG	B-03	ScheibScience2018	..	2700	3000 BCE - 1500 CE	Mexico_Pericues.SG	LC-218, Baja	Mexico	29.203	-114.703	Shotgun	0.261893	144420	M	ds.minus	PASS (literature)
BC25.SG	BC25	RaghavanScience2015	Willerslev, Eske	500	1200-1700 CE	Mexico_Pericues.SG	Piedra Gorda, Las Palmas culture	Mexico	31.89	-116.47	Shotgun	0.184	107233	M	ds.minus	PASS (literature)
BC29.SG	BC29	RaghavanScience2015	Willerslev, Eske	500	1200-1700 CE	Mexico_Pericues.SG	Piedra Gorda, Las Palmas culture	Mexico	31.89	-116.47	Shotgun	0.044	28502	M	ds.minus	PASS (literature)
BC30.SG	BC30	RaghavanScience2015	Willerslev, Eske	500	1200-1700 CE	Mexico_Pericues.SG	Piedra Gorda, Las Palmas culture	Mexico	31.89	-116.47	Shotgun	0.104	63068	M	ds.minus	PASS (literature)
I2543	I2543	NakatsukaCell2020	Fehren-Schmitz, Lars	945	985-1030 calCE (1085±20 BP, PSUAMS-1620)	Peru_Campanayuq_MH_1000BP_lc	Chanka	Peru	-13.7541	-74.2257	1240K	0.009	5741	M	ds.half	PASS
I2236	I2236	NakatsukaCell2020	Fehren-Schmitz, Lars	650	1200-1400 CE	Peru_Chanka_LIP	Chanka	Peru	-13.7541	-74.2257	1240K	0.243	117723	M	ds.half	PASS
I2544	I2544	NakatsukaCell2020	Fehren-Schmitz, Lars	675	1100-1450 CE	Peru_Chanka_LIP	Charrangochayoc	Peru	-14.1954	-73.4588	1240K	2.583	438440	F	ds.half	QUESTIONABLE (damage.ds.half=0.029)
I2563	I2563	NakatsukaCell2020	Fehren-Schmitz, Lars	650	1200-1400 CE	Peru_Chanka_LIP	Chanka	Peru	-13.7541	-74.2257	1240K	0.029	17977	F	ds.half	PASS
CP8	Cuncaicha15-03	PosthNakatsukaCell2018	Krause, Johannes	4115	2300-2030 calBCE (3811±30 BP, AA-107842)	Peru_Cuncaicha_4200BP	Cuncaicha, Highlands	Peru	-15.3894	-72.6082	1240K	3.314	406666	M	ds.half	PASS
CP29	Cuncaicha15-07	PosthNakatsukaCell2018	Krause, Johannes	9005	7290-6820 calBCE (8126±45 BP, AA-107847)	Peru_Cuncaicha_9000BP	Cuncaicha, Highlands	Peru	-15.3894	-72.6082	1240K	2.404	400470	F	ds.half	PASS
I2238	I2238	NakatsukaCell2020	Fehren-Schmitz, Lars	1550	200-600 CE	Peru_EIP_Moche	El Brujo	Peru	-7.91498	-79.3055	1240K	0.112	62000	F	ds.half	PASS
I2262	I2262	NakatsukaCell2020	Fehren-Schmitz, Lars	1550	200-600 CE	Peru_EIP_Moche	El Brujo	Peru	-7.91498	-79.3055	1240K	0.11	63806	M	ds.half	PASS
I0324	I0324	NakatsukaCell2020	Fehren-Schmitz, Lars	1095	710-1015 calCE (1388±18 BP, MAMS-25006)	Peru_ElBrujo_EIP_1300BP	El Brujo	Peru	-7.91498	-79.3055	1240K	0.042322	25772	M	ds.half,ds.half	PASS (damage.ds.half=0.036-0.135)
I2237	I2237	NakatsukaCell2020	Fehren-Schmitz, Lars	1335	525-705 calCE (1650±20 BP, PSUAMS-1607)	Peru_ElBrujo_EIP_1300BP	El Brujo	Peru	-7.91498	-79.3055	1240K	0.468	200343	F	ds.half	PASS
I2263	I2263	NakatsukaCell2020	Fehren-Schmitz, Lars	1095	710-1010 calCE (1390±15 BP, UCIAMS-186351)	Peru_ElBrujo_EIP_1300BP	El Brujo	Peru	-7.91498	-79.3055	1240K	0.629	249041	M	ds.half	PASS
I2252	I2252	NakatsukaCell2020	Fehren-Schmitz, Lars	1025	750-1100 CE	Peru_Highlands_Chinchawas_MH	Chinchawas	Peru	-9.58255	-77.6975	1240K	0.461	200656	M	ds.half	PASS
I2250	I2250	NakatsukaCell2020	Fehren-Schmitz, Lars	700	1100-1400 CE	Peru_Highlands_LIP_Chimu	Chinchawas	Peru	-9.58255	-77.6975	1240K	0.276	144191	M	ds.half	PASS
I2251	I2251	NakatsukaCell2020	Fehren-Schmitz, Lars	700	1100-1400 CE	Peru_Highlands_LIP_Chimu	Chinchawas	Peru	-9.58255	-77.6975	1240K	1.311	371484	F	ds.half	QUESTIONABLE (damage.ds.half=0.015)
I2264	I2264	NakatsukaCell2020	Fehren-Schmitz, Lars	700	1100-1400 CE	Peru_Highlands_LIP_Chimu	Chinchawas	Peru	-9.58255	-77.6975	1240K	1.812	375128	F	ds.half	PASS (damage.ds.half=0.037)
I2268	I2268	NakatsukaCell2020	Fehren-Schmitz, Lars	4150	2400-2015 calBCE (3971±22 BP, MAMS-27355)	Peru_HuacaPrieta_LA_4500BP	El Brujo	Peru	-7.91498	-79.3055	1240K	0.017	10502	F	ds.half	PASS
K1.SG	K1	LindoScienceAdvances2018	..	3950	6000 BCE - 2000 CE	Peru_Kaillachuro_Unknown.SG	Rio Ilave Basin, Kaillachuro	Peru	-16.2	-69.7	Shotgun	0.385319	168435	F	ds.minus	PASS (literature)
I2261	I2261	PosthNakatsukaCell2018	Fehren-Schmitz, Lars	4105	2280-2030 calBCE (3780±21 BP, MAMS-27354)	Peru_LaGalgada_4100BP	La Galgada, Highlands	Peru	-8.46667	-78.15	1240K	3.794	491808	M	ds.half	PASS
I0237	I0237	PosthNakatsukaCell2018	Fehren-Schmitz, Lars	860	1030-1150 calCE (995±20 BP, PSUAMS-1614)	Peru_Laramate_900BP	Botigiriayocc, Laramate, Highlands	Peru	-14.2756	-74.8436	1240K	0.664	216822	M	ds.half	PASS
I1357	I1357	PosthNakatsukaCell2018	Fehren-Schmitz, Lars	925	900-1150 CE	Peru_Laramate_900BP	Botigiriayocc, Laramate, Highlands	Peru	-14.2756	-74.8436	1240K	1.22	377261	M	ds.half	PASS (damage.ds.half=0.037)
I1484	I1484	PosthNakatsukaCell2018	Fehren-Schmitz, Lars	815	1050-1220 calCE (920±20 BP, PSUAMS-1615)	Peru_Laramate_900BP	Botigiriayocc, Laramate, Highlands	Peru	-14.2756	-74.8436	1240K	2.739	383518	M	ds.half	PASS (damage.ds.half=0.034)
I1485	I1485	PosthNakatsukaCell2018	Fehren-Schmitz, Lars	1060	790-990 calCE (1187±26 BP, MAMS-12302)	Peru_Laramate_900BP	Cueva Yacotogia, Laramate, Highlands	Peru	-14.2622	-74.8592	1240K	1.737	380986	M	ds.half	PASS (Xcontam=[0.005,0.014], damage.ds.half=0.032)
I2551	I2551	PosthNakatsukaCell2018	Fehren-Schmitz, Lars	825	1040-1210 calCE (950±20 BP, PSUAMS-1603)	Peru_Laramate_900BP	Huayuncalla, Laramate, Highlands	Peru	-14.2622	-74.8592	1240K	3.093	418788	F	ds.half	PASS
I0039	I0039	PosthNakatsukaCell2018	Haak, Wolfgang	3530	1660-1500 calBCE (3340±22 BP, MAMS-14389)	Peru_Lauricocha_3500BP	Lauricocha, Highlands	Peru	-10.3222	-76.6667	1240K	0.898	362329	M	ds.plus,ds.plus	PASS
I0040	I0040	PosthNakatsukaCell2018	Haak, Wolfgang	5845	3990-3800 calBCE (5160±27 BP, MAMS-14390)	Peru_Lauricocha_5800BP	Lauricocha, Highlands	Peru	-10.3222	-76.6667	1240K	0.94	364138	M	ds.plus,ds.plus	PASS (mtmatchmax=0.973-1)
I0038	I0038	PosthNakatsukaCell2018	Haak, Wolfgang	8625	6780-6570 calBCE (7870±30 BP, MAMS-14391)	Peru_Lauricocha_8600BP	Lauricocha, Highlands	Peru	-10.3222	-76.6667	1240K	5.414	547900	M	ds.plus,ds.plus,ds.plus	PASS
I0041	I0041	PosthNakatsukaCell2018	Haak, Wolfgang	8505	6640-6470 calBCE (7760±31 BP, MAMS-14731)	Peru_Lauricocha_8600BP	Lauricocha, Highlands	Peru	-10.3222	-76.6667	1240K	0.794	317195	F	ds.plus,ds.plus	PASS
I0238	I0238	PosthNakatsukaCell2018	Fehren-Schmitz, Lars	8450	7000-6000 BCE	Peru_Lauricocha_8600BP	Lauricocha, Highlands	Peru	-10.3222	-76.6667	1240K	0.083	49540	M	ds.half	PASS
I2545	I2545	NakatsukaCell2020	Fehren-Schmitz, Lars	470	1400-1560 CE	Peru_LH_Inca	Mesayocpata	Peru	-13.8146	-74.1887	1240K	0.19	106363	M	ds.half	PASS (damage.ds.half=0.03)
I0045	I0045	NakatsukaCell2020	Haak, Wolfgang	1575	100-650 CE	Peru_Lima_EIP_1450BP	Lima, Huaca Pucllana	Peru	-12.1111	-77.0339	1240K	0.318	168838	M	ds.plus	PASS (mtcontam=[0.960,0.973])
I0974	I0974	NakatsukaCell2020	Haak, Wolfgang	1500	200-700 CE	Peru_Lima_EIP_1450BP	Lima, Huaca Pucllana	Peru	-12.1111	-77.0339	1240K	0.036	21770	M	ds.half	PASS
I0975	I0975	NakatsukaCell2020	Haak, Wolfgang	1220	635-860 calCE (1493±29 BP, OxA-31120)	Peru_Lima_EIP_1450BP	Lima, Huaca Pucllana	Peru	-12.1111	-77.0339	1240K	0.042	24686	F	ds.half	PASS
I0044	I0044	NakatsukaCell2020	Haak, Wolfgang	615	1230-1415 calCE (866±28 BP, OxA-31119)	Peru_Lima_LIP_650BP	Lima, Huaca Pucllana	Peru	-12.1111	-77.0339	1240K	4.258	539986	F	..,..,..	PASS (but odd ADMIXTURE results)
I0964	I0964	NakatsukaCell2020	Haak, Wolfgang	540	1315-1470 calCE (745±23 BP, OxA-31424)	Peru_Lima_LIP_650BP	Lima, Huaca Pucllana	Peru	-12.1111	-77.0339	1240K	0.092	53335	F	ds.half	PASS
I0965	I0965	NakatsukaCell2020	Haak, Wolfgang	555	1300-1455 calCE (773±24 BP, OxA-31425)	Peru_Lima_LIP_650BP	Lima, Huaca Pucllana	Peru	-12.1111	-77.0339	1240K	0.173	95242	F	ds.half	PASS
I0969	I0969	NakatsukaCell2020	Haak, Wolfgang	685	1065-1405 calCE (955±65 BP, OxA-31423)	Peru_Lima_LIP_650BP	Lima, Huaca Pucllana	Peru	-12.1111	-77.0339	1240K	0.063	37819	M	ds.half	PASS
I0968	I0968	NakatsukaCell2020	Haak, Wolfgang	865	985-1195 calCE (1156±22 BP, OxA-31422)	Peru_LimaCoast_MH_1000BP	Lima, Huaca Pucllana	Peru	-12.1111	-77.0339	1240K	0.07	41423	M	ds.half	PASS
I0971	I0971	NakatsukaCell2020	Haak, Wolfgang	1250	500-900 CE	Peru_LimaCoast_MH_1000BP	Lima, Huaca Pucllana	Peru	-12.1111	-77.0339	1240K	0.022	13000	F	ds.half	PASS
I0042	I0042	NakatsukaCell2020	Haak, Wolfgang	700	1215-1280 calCE (820±24 BP, MAMS-12301)	Peru_LIP_La_Galgada_600BP	Ayachucho, Lucanas, Laramate, Botigiriayocc	Peru	-14.2756	-74.8436	1240K	12.087	570479	F	..,..,..,..	PASS
I1356	I1356	NakatsukaCell2020	Fehren-Schmitz, Lars	600	1310-1405 calCE (640±20 BP, PSUAMS-1613)	Peru_LIP_La_Galgada_600BP	Ayachucho, Lucanas, Laramate, Pacapaccari	Peru	-14.2622	-74.8592	1240K	1.228	348357	F	ds.half	PASS (damage.ds.half=0.043)
I1358	I1358	NakatsukaCell2020	Fehren-Schmitz, Lars	735	1175-1270 calCE (875±20 BP, PSUAMS-1604)	Peru_LIP_La_Galgada_600BP	Ayachucho, Lucanas, Laramate, Pacapaccari	Peru	-14.2622	-74.8592	1240K	0.805	306228	M	ds.half	QUESTIONABLE (damage.ds.half=0.02)
I1396	I1396	NakatsukaCell2020	Fehren-Schmitz, Lars	590	1315-1410 calCE (629±19 BP, MAMS-27352)	Peru_LIP_La_Galgada_600BP	Ayachucho, Lucanas, Laramate, Pacapaccari	Peru	-14.2622	-74.8592	1240K	0.067	38469	M	ds.half,ds.half	QUESTIONABLE_CRITICAL (damage=0.008-0.011)
I2258_d	I2258	NakatsukaCell2020	Fehren-Schmitz, Lars	600	1310-1405 calCE (648±19 BP, MAMS-27353)	Peru_LIP_La_Galgada_600BP_lc	Ancash, Pallasca, La Galgada	Peru	-8.46667	-78.15	1240K	0.012	7168	M	ds.half	PASS
I0966	I0966	NakatsukaCell2020	Haak, Wolfgang	765	900-1470 CE	Peru_LIP_Ychsma	Lima, Huaca Pucllana	Peru	-12.1111	-77.0339	1240K	0.258	134609	M	ds.half	PASS
I0967	I0967	NakatsukaCell2020	Haak, Wolfgang	765	900-1470 CE	Peru_LIP_Ychsma	Lima, Huaca Pucllana	Peru	-12.1111	-77.0339	1240K	0.228	120072	M	ds.half	PASS
I0972	I0972	NakatsukaCell2020	Haak, Wolfgang	765	900-1470 CE	Peru_LIP_Ychsma	Lima, Huaca Pucllana	Peru	-12.1111	-77.0339	1240K	0.044	25905	M	ds.half	PASS
I2242	I2242	NakatsukaCell2020	Fehren-Schmitz, Lars	685	1185-1390 calCE (965±20 BP, PSUAMS-1606)	Peru_MH_LIP_ElBrujo_850BP	El Brujo	Peru	-7.91498	-79.3055	1240K	0.454	197178	F	ds.half	PASS
I2241	I2241	NakatsukaCell2020	Fehren-Schmitz, Lars	925	750-1300 CE	Peru_MH_LIP_Lambayeque	El Brujo	Peru	-7.91498	-79.3055	1240K	2.129	417350	M	ds.half	PASS
I2243	I2243	NakatsukaCell2020	Fehren-Schmitz, Lars	925	750-1300 CE	Peru_MH_LIP_Lambayeque	El Brujo	Peru	-7.91498	-79.3055	1240K	0.071	41123	F	ds.half	PASS
I2244	I2244	NakatsukaCell2020	Fehren-Schmitz, Lars	925	750-1300 CE	Peru_MH_LIP_Lambayeque	El Brujo	Peru	-7.91498	-79.3055	1240K	1.124	334770	M	ds.half	PASS
I1479	I1479	NakatsukaCell2020	Fehren-Schmitz, Lars	550	1325-1425 calCE (595±15 BP, PSUAMS-1605)	Peru_Palpa_LIP_550BP	Ica, Palpa, Los Molinos	Peru	-14.5167	-75.169	1240K	0.885	309255	F	ds.half	PASS
I2549	I2549	NakatsukaCell2020	Fehren-Schmitz, Lars	540	1390-1435 calCE (580±20 BP, PSUAMS-1616)	Peru_Palpa_LIP_550BP	Ica, Palpa, Los Molinos	Peru	-14.5167	-75.169	1240K	0.696	258451	M	ds.half	PASS (Xcontam=[0.006,0.026])
I2550	I2550	NakatsukaCell2020	Fehren-Schmitz, Lars	935	985-1045 calCE (1065±20 BP, PSUAMS-1905)	Peru_Palpa_MH_950BP	Monte Grande	Peru	-14.9441	-75.426	1240K	0.04	22714	M	ds.half	PASS (damage.ds.half=0.049)
I2233	I2233	NakatsukaCell2020	Fehren-Schmitz, Lars	1915	115 calBCE-205 calCE (2285±25 BP, PSUAMS-1868)	Peru_Paracas_EH_2250BP	Paracas Penisula, Wari Kayan	Peru	-13.8726	-76.3033	1240K	0.013	7768	M	ds.half	PASS
IL4.SG	IL4	LindoScienceAdvances2018	..	1475	417-533 calCE (1630±20 BP, UCIAMS-191894)	Peru_RioUncallane_1600BP_o.SG	Rio Ilave Basin, Rio Uncallane	Peru	-16.2	-69.7	Shotgun	1.44966	421258	M	ds.minus	PASS (literature)
IL3.SG	IL3	LindoScienceAdvances2018	..	1697	140-338 calCE (1830±20 BP, UCIAMS-191891)	Peru_RioUncallane_1600BP.SG	Rio Ilave Basin, Rio Uncallane	Peru	-16.2	-69.7	Shotgun	5.10744	589297	F	ds.minus	PASS (literature)
IL5.SG	IL5	LindoScienceAdvances2018	..	1658	225-341 calCE (1805±20 BP, UCIAMS-191892)	Peru_RioUncallane_1600BP.SG	Rio Ilave Basin, Rio Uncallane	Peru	-16.2	-69.7	Shotgun	2.42345	543357	F	ds.minus	PASS (literature)
IL7.SG	IL7	LindoScienceAdvances2018	..	1778	120-231 calCE (1885±20 BP, UCIAMS-191893)	Peru_RioUncallane_1600BP.SG	Rio Ilave Basin, Rio Uncallane	Peru	-16.2	-69.7	Shotgun	4.84253	589029	M	ds.minus	PASS (literature)
IL2.SG	IL2	LindoScienceAdvances2018	..	1625	100-550 CE	Peru_RioUncallane_1800BP.SG	Rio Ilave Basin, Rio Uncallane	Peru	-16.2	-69.7	Shotgun	5.66564	590777	F	ds.minus	PASS (literature)
I1743	I1743	NakatsukaCell2020	Fehren-Schmitz, Lars	495	1430-1485 calCE (425±20 BP, PSUAMS-1611)	Peru_SanSebastian_LH_500BP	Cusco, San Sebastián, Machu Piccu	Peru	-13.2353	-72.4256	1240K	0.501	218672	M	ds.half	PASS (damage.ds.half=0.04)
I1400	I1400	NakatsukaCell2020	Fehren-Schmitz, Lars	605	1295-1400 calCE (615±20 BP, PSUAMS-1610)	Peru_SanSebastian_LIP_600BP	Cusco, San Sebastián, Machu Piccu	Peru	-13.2353	-72.4256	1240K	0.052	31237	M	ds.half,ds.half	QUESTIONABLE (damage.ds.half=0.028-0.059)
I1744	I1744	NakatsukaCell2020	Fehren-Schmitz, Lars	605	1285-1395 calCE (640±20 BP, PSUAMS-1612)	Peru_SanSebastian_LIP_600BP	Cusco, San Sebastián, Machu Piccu	Peru	-13.2353	-72.4256	1240K	1.639	388867	M	ds.half	QUESTIONABLE (damage.ds.half=0.024)
SMP5.SG	SMP5	LindoScienceAdvances2018	..	6831	4987-4794 calBCE (6030±20 BP, UCIAMS-191886)	Peru_SoroMikayaPatjxa_6800BP.SG	Rio Ilave Basin, Soro Mik’aya Patjxa	Peru	-16.2	-69.7	Shotgun	0.143075	36121	M	ds.minus	PASS (literature)
I2557	I2557	NakatsukaCell2020	Fehren-Schmitz, Lars	1395	470-630 calCE (1558±25 BP, OxA-26973)	Peru_Ullujaya_EIP_1350BP	Ica Valley	Peru	-13.9049	-75.6607	1240K	0.561	233788	F	ds.half	PASS
I2558	I2558	NakatsukaCell2020	Fehren-Schmitz, Lars	1320	585-675 calCE (1455±32 BP, OxA-26974)	Peru_Ullujaya_EIP_1350BP	Ica Valley	Peru	-13.9049	-75.6607	1240K	0.358	168538	M	ds.half	PASS
I2560	I2560	NakatsukaCell2020	Fehren-Schmitz, Lars	950	905-1030 calCE (1088±24 BP, OxA-26975)	Peru_Ullujaya_MH_950BP	Ica Valley	Peru	-13.9049	-75.6607	1240K	0.919	311637	F	ds.half	PASS
I2253	I2253	NakatsukaCell2020	Fehren-Schmitz, Lars	1025	750-1100 CE	Peru_WariHighlands_MH_lc	Chinchawas	Peru	-9.58255	-77.6975	1240K	0.01	5947	F	ds.half	PASS (damage.ds.half=0.045)
DevilsGate1.SG	NEO237	SiskaScienceAdvances2017	..	7610	5745-5574 calBCE [union of two dates: 5729-5574 calBCE (6765±40 BP, OxA-27677); 5745-5685 calBCE (6765±40 BP, OxA-27677)]	Russia_DevilsCave_N_sister.NEO236.mother.NEO238_dup1.NEO237.SG	Devil's Gate Cave, Dalnegorsk Village, Primorsky Krai	Russia	44.55	135.583	Shotgun	0.061	34782	F	ds.minus	PASS (literature)
NEO237.SG	NEO237	SikoraNature2019	SikoraNature2019	7610	5745-5574 calBCE [union of two dates: 5729-5574 calBCE (6765±40 BP, OxA-27677); 5745-5685 calBCE (6765±40 BP, OxA-27677)]	Russia_DevilsCave_N_sister.NEO236.mother.NEO238.SG	Devil's Gate Cave	Russia	44.5	135.4	Shotgun	0.172307	92208	F	ds.minus	PASS (literature)
NEO236.SG	NEO236	SikoraNature2019	SikoraNature2019	7650	5830-5622 calBCE (6810±57 BP, UBA-33764)	Russia_DevilsCave_N.SG	Devil's Gate Cave	Russia	44.5	135.4	Shotgun	2.52212	545581	F	ds.minus	PASS (literature)
NEO238.SG	NEO238	SikoraNature2019	SikoraNature2019	7551	5712-5484 calBCE (6687±46 BP, UBA-33766)	Russia_DevilsCave_N.SG	Devil's Gate Cave	Russia	44.5	135.4	Shotgun	0.542314	255481	F	ds.minus	PASS (literature)
NEO239.SG	NEO239	SikoraNature2019	SikoraNature2019	7543	5707-5483 calBCE (6678±48 BP, UBA-33767)	Russia_DevilsCave_N.SG	Devil's Gate Cave	Russia	44.5	135.4	Shotgun	0.137999	84221	M	ds.minus	PASS (literature)
NEO240.SG	NEO240	SikoraNature2019	SikoraNature2019	7508	5625-5481 calBCE (6627±45 BP, UBA-33768)	Russia_DevilsCave_N.SG	Devil's Gate Cave	Russia	44.5	135.4	Shotgun	6.84327	592062	F	ds.minus	PASS (literature)
NEO241.SG	NEO241	SikoraNature2019	SikoraNature2019	1949	101 calBCE - 117 calCE (2014±35 BP, UBA-34049)	Russia_Ekven_IA.SG	Ekven	Russia	66	-170.1	Shotgun	0.269794	144869	M	ds.minus	PASS (literature)
NEO242.SG	NEO242	SikoraNature2019	SikoraNature2019	1757	122-303 calCE (1846±28 BP, UBA-34050)	Russia_Ekven_IA.SG	Ekven	Russia	66	-170.1	Shotgun	0.187989	105692	M	ds.minus	PASS (literature)
NEO243.SG	NEO243	SikoraNature2019	SikoraNature2019	2209	376-119 calBCE (2186±35 BP, UBA-34051)	Russia_Ekven_IA.SG	Ekven	Russia	66	-170.1	Shotgun	0.056982	34805	M	ds.minus	PASS (literature)
NEO250.SG	NEO250	SikoraNature2019	SikoraNature2019	2142	354-51 calBCE (2145±36 BP, UBA-34058)	Russia_Ekven_IA.SG	Ekven	Russia	66	-170.1	Shotgun	0.311814	167746	M	ds.minus	PASS (literature)
NEO253.SG	NEO253	SikoraNature2019	SikoraNature2019	1721	125-330 calCE (1822±35 BP, UBA-34061)	Russia_Ekven_IA.SG	Ekven	Russia	66	-170.1	Shotgun	0.079383	48086	M	ds.minus	PASS (literature)
I7621	I7621	FlegontovNature2019	Pinhasi, Ron	1355	480-710 calCE (2230±20 BP, PSUAMS-5479)	Russia_Ekven_OldBeringSea	Chukotka, Bering Strait, Ekven	Russia	66.1611	-169.822	1240K	0.680578	284226	F	ds.half	PASS (damage.ds.half=0.035)
NEO247.SG	I7339	SikoraNature2019	SikoraNature2019	1085	690-1040 calCE (1950±20 BP, PSUAMS-3737)	Russia_Ekven_OldBeringSea_dup.I7339.SG	Chukotka, Bering Strait, Ekven	Russia	66.1611	-169.822	Shotgun	1.00076	386672	M	ds.minus	PASS (literature)
NEO249.SG	I7341	SikoraNature2019	SikoraNature2019	1100	710-990 calCE (1985±20 BP, PSUAMS-5475)	Russia_Ekven_OldBeringSea_dup.I7341.SG	Ekven, Chukotka, Bering Strait	Russia	66.1214	-170.46	Shotgun	1.91877	508814	M	ds.minus	PASS (literature)
NEO246.SG	I7343	SikoraNature2019	SikoraNature2019	860	970-1210 calCE (1760±15 BP, PSUAMS-5476)	Russia_Ekven_OldBeringSea_dup.I7343.SG	Chukotka, Bering Strait, Ekven	Russia	66.1611	-169.822	Shotgun	0.341869	179968	M	ds.minus	PASS (literature)
NEO251.SG	I7349	SikoraNature2019	SikoraNature2019	1140	640-980 calCE (2030±20 BP, PSUAMS-3738)	Russia_Ekven_OldBeringSea_dup.I7349.SG	Chukotka, Bering Strait, Ekven	Russia	66.1611	-169.822	Shotgun	1.05275	392429	F	ds.minus	PASS (literature)
NEO248.SG	I7342	SikoraNature2019	SikoraNature2019	2062	348 calBCE - 24 calCE (2091±47 BP, UBA-34056)	Russia_Ekven_OldBeringSea.SG	Chukotka, Bering Strait, Ekven	Russia	66.1611	-169.822	Shotgun	1.02305	391573	M	ds.minus	PASS (literature)
Kolyma_River.SG	Kolyma1	SikoraNature2019	SikoraNature2019	9775	7952-7658 calBCE (8770±27 BP, AAR-20354, UCIAMS-14768)	Russia_Kolyma_M.SG	Duvanni Yar	Russia	68.6	159.1	Shotgun	14.993	593572	M	ds.minus	PASS (literature)
DA354.SG	DA354	DamgaardScience2018	..	4591	2856-2492 calBCE (4078±30 BP)	Russia_Kurma_EBA_o.SG	Kurma XI	Russia	53.1792	106.963	Shotgun	0.2	83084	M	ds.minus	PASS (literature)
DA358.SG	DA358	DamgaardScience2018	..	4713	2883-2633 calBCE (4169±27 BP)	Russia_Kurma_EBA.SG	Kurma XI	Russia	53.1792	106.963	Shotgun	0.9	297035	F	ds.minus	PASS (literature)
DA360.SG	DA360	DamgaardScience2018	..	4704	2878-2631 calBCE (4158±28 BP)	Russia_Kurma_EBA.SG	Kurma XI	Russia	53.1792	106.963	Shotgun	0.3	121268	F	ds.minus	PASS (literature)
DA340.SG	DA340	DamgaardScience2018	..	7023	5217-4852 calBCE (6130±60 BP)	Russia_Lokomotiv_Eneolithic.SG	Lokomotiv	Russia	52.2869	104.249	Shotgun	0.6	203679	M	ds.minus	PASS (literature)
DA341.SG	DA341	DamgaardScience2018	..	7577	5714-5561 calBCE (6713±35 BP)	Russia_Lokomotiv_Eneolithic.SG	Lokomotiv	Russia	52.2869	104.249	Shotgun	1.2	353821	F	ds.minus	PASS (literature)
DA357.SG	DA357	DamgaardScience2018	..	7785	5981-5723 calBCE (6950±60 BP)	Russia_Lokomotiv_Eneolithic.SG	Lokomotiv	Russia	52.2869	104.249	Shotgun	0.4	151199	M	ds.minus	PASS (literature)
DA359.SG	DA359	DamgaardScience2018	..	7545	5713-5482 calBCE (6680±60 BP)	Russia_Lokomotiv_Eneolithic.SG	Lokomotiv	Russia	52.2869	104.249	Shotgun	0.7	250675	M	ds.minus	PASS (literature)
MA1.SG	MA1	RaghavanNature2013	Willerslev, Eske	24320	22621-22171 calBCE (20240±60 BP, UCIAMS-79666)	Russia_MA1_HG.SG	Mal'ta	Russia	52.9	103.5	Shotgun	1.206	426319	M	ds.minus	PASS (literature)
M0831.SG	I11278	SikoraNature2019	SikoraNature2019	3050	1300-900 BCE	Russia_Magadan_BA_dup.I11278.SG	Ol'skaia, shore of Okhotsk Sea	Russia	59.6	151	Shotgun	0.795409	332070	F	ds.minus	PASS (literature)
M9984.SG	I11280	SikoraNature2019	SikoraNature2019	3068	1265-937 calBCE (2920±49 BP, UBA-34732)	Russia_Magadan_BA_dup.I11280.SG	Ol'skaia, shore of Okhotsk Sea	Russia	59.6	151	Shotgun	1.41864	455860	F	ds.minus	PASS (literature)
I7781	I7781	FlegontovNature2019	Pinhasi, Ron	615	1280-1390 calCE (645±15 BP, PSUAMS-4859)	Russia_Medieval_UstBelaya_Angara	Baikal Region, Angara river basin, Mouth of the Belaya River	Russia	52.9169	103.657	1240K	0.262097	142678	F	ds.half	PASS (damage.ds.half=0.03)
DA334.SG	DA334	DamgaardScience2018	..	4129	2284-2055 calBCE (3764±20 BP)	Russia_Shamanka_EBA.SG	Shamanka II	Russia	51.6983	103.703	Shotgun	0.5	203377	M	ds.minus	PASS (literature)
DA335.SG	DA335	DamgaardScience2018	..	4200	2500-2000 BCE	Russia_Shamanka_EBA.SG	Shamanka II	Russia	51.6983	103.703	Shotgun	0.5	188997	M	ds.minus	PASS (literature)
DA336.SG	DA336	DamgaardScience2018	..	4200	2500-2000 BCE	Russia_Shamanka_EBA.SG	Shamanka II	Russia	51.6983	103.703	Shotgun	0.7	245011	M	ds.minus	PASS (literature)
DA337.SG	DA337	DamgaardScience2018	..	4328	2461-2295 calBCE (3886±21 BP)	Russia_Shamanka_EBA.SG	Shamanka II	Russia	51.6983	103.703	Shotgun	1.1	349004	M	ds.minus	PASS (literature)
DA339.SG	DA339	DamgaardScience2018	..	4040	2200-1977 calBCE (3700±33 BP)	Russia_Shamanka_EBA.SG	Shamanka II	Russia	51.6983	103.703	Shotgun	0.3	128877	M	ds.minus	PASS (literature)
DA245.SG	DA245	DamgaardScience2018	..	7944	6069-5914 calBCE (7123±37 BP, OxA-26456)	Russia_Shamanka_Eneolithic.SG	Shamanka II	Russia	51.6983	103.703	Shotgun	2.2	482633	M	ds.minus	PASS (literature)
DA246.SG	DA246	DamgaardScience2018	..	7723	5884-5669 calBCE (6886±43 BP, OxA-24774)	Russia_Shamanka_Eneolithic.SG	Shamanka II	Russia	51.6983	103.703	Shotgun	2.9	526937	F	ds.minus	PASS (literature)
DA247.SG	DA247	DamgaardScience2018	..	7689	5837-5660 calBCE (6856±40 BP, OxA-21526)	Russia_Shamanka_Eneolithic.SG	Shamanka II	Russia	51.6983	103.703	Shotgun	2.4	503660	M	ds.minus	PASS (literature)
DA248.SG	DA248	DamgaardScience2018	..	7646	5762-5629 calBCE (6815±38 BP, OxA-25327)	Russia_Shamanka_Eneolithic.SG	Shamanka II	Russia	51.6983	103.703	Shotgun	2.3	499902	M	ds.minus	PASS (literature)
DA249.SG	DA249	DamgaardScience2018	..	7840	5987-5782 calBCE (7005±40 BP, OxA-21535)	Russia_Shamanka_Eneolithic.SG	Shamanka II	Russia	51.6983	103.703	Shotgun	4.5	575064	F	ds.minus	PASS (literature)
DA250.SG	DA250	DamgaardScience2018	..	7377	5524-5365 calBCE (6483±37 BP, OxA-27054)	Russia_Shamanka_Eneolithic.SG	Shamanka II	Russia	51.6983	103.703	Shotgun	0.9	300800	M	ds.minus	PASS (literature)
DA251.SG	DA251	DamgaardScience2018	..	7299	5471-5222 calBCE (6373±32 BP, OxA-21503)	Russia_Shamanka_Eneolithic.SG	Shamanka II	Russia	51.6983	103.703	Shotgun	0.6	218757	M	ds.minus	PASS (literature)
DA252.SG	DA252	DamgaardScience2018	..	7317	5473-5229 calBCE (6386±34 BP, OxA-26192)	Russia_Shamanka_Eneolithic.SG	Shamanka II	Russia	51.6983	103.703	Shotgun	2.4	500110	F	ds.minus	PASS (literature)
DA253.SG	DA253	DamgaardScience2018	..	7240	5371-5216 calBCE (6329±33 BP, OxA-20562)	Russia_Shamanka_Eneolithic.SG	Shamanka II	Russia	51.6983	103.703	Shotgun	2.7	514735	F	ds.minus	PASS (literature)
DA362.SG	DA362	DamgaardScience2018	..	7230	5362-5216 calBCE (6319±33 BP, OxA-24793)	Russia_Shamanka_Eneolithic.SG	Shamanka II	Russia	51.6983	103.703	Shotgun	1.1	333231	M	ds.minus	PASS (literature)
NEO234.SG	NEO234	SikoraNature2019	SikoraNature2019	2818	975-801 calBCE (2714±44 BP, UBA-34048)	Russia_Uelen_IA.SG	Uelen	Russia	66.157	-169.798	Shotgun	0.035966	22291	F	ds.minus	PASS (literature)
I1525	I1525	FlegontovNature2019	Pinhasi, Ron	1695	60-450 calCE (2560±20 BP, PSUAMS-1962	Russia_Uelen_OldBeringSea	Uelen Chukotka, Bering Strait	Russia	66.1611	-169.822	1240K	3.45573	482458	F	ds.half,ds.half	QUESTIONABLE (damage.ds.half=0.029-0.034)
I8294_published	I8294	FlegontovNature2019	Pinhasi, Ron	795	990-1320 calCE (1695±15 BP, PSUAMS-5332)	Russia_Uelen_OldBeringSea_published	Uelen Chukotka, Bering Strait	Russia	66.1611	-169.822	1240K	0.536139	292150	F	ds.half	PASS (literature)
I1526	I1526	FlegontovNature2019	Pinhasi, Ron	4755	2910-2700 calBCE (4225±25 BP, PSUAMS-1963)	Russia_UstBelaya_Angara	Baikal Region, Angara river basin, Mouth of the Belaya River	Russia	52.9169	103.657	1240K	6.74536	506012	M	ds.half,ds.half	PASS (damage.ds.half=0.048-0.05)
I7335	I7335	FlegontovNature2019	Pinhasi, Ron	4465	2570-2460 calBCE (3995±20 BP, PSUAMS-5326)	Russia_UstBelaya_Angara	Baikal Region, Angara river basin, Mouth of the Belaya River	Russia	52.9169	103.657	1240K	1.26558	380317	M	ds.half	PASS (damage.ds.half=0.032)
I7336	I7336	FlegontovNature2019	Pinhasi, Ron	6255	4350-4260 calBCE (5455±20 BP, PSUAMS-5327)	Russia_UstBelaya_Angara	Baikal Region, Angara river basin, Mouth of the Belaya River	Russia	52.9169	103.657	1240K	0.369181	188508	M	ds.half	PASS (Xcontam=[0.006,0.057], damage.ds.half=0.034)
I7759	I7759	FlegontovNature2019	Pinhasi, Ron	7035	5210-4960 calBCE (6120±30 BP, PSUAMS-3741)	Russia_UstBelaya_Angara	Baikal Region, Angara river basin, Mouth of the Belaya River	Russia	52.9169	103.657	1240K	1.22754	372179	M	ds.half	PASS (damage.ds.half=0.03)
I7782	I7782	FlegontovNature2019	Pinhasi, Ron	4630	2860-2500 calBCE (4095±25 BP, PSUAMS-3744)	Russia_UstBelaya_Angara	Baikal Region, Angara river basin, Mouth of the Belaya River	Russia	52.9169	103.657	1240K	1.71326	415495	F	ds.half	PASS (damage.ds.half=0.033)
NEO298.SG	I7782	SikoraNature2019	SikoraNature2019	4630	2860-2500 calBCE (4095±25 BP, PSUAMS-3744)	Russia_UstBelaya_Angara_dup.I7782.SG	Baikal Region, Angara river basin, Mouth of the Belaya River	Russia	52.9169	103.657	Shotgun	1.88614	505096	F	ds.minus	PASS (literature)
I8295_published	I8295	FlegontovNature2019	Pinhasi, Ron	4500	2620-2480 calBCE (4035±20 BP, PSUAMS-5333)	Russia_UstBelaya_Angara_o_published	Baikal Region, Angara river basin, Mouth of the Belaya River	Russia	52.9169	103.657	1240K	0.149736	132444	F	ds.half	PASS (literature)
I8296_published	I8296	FlegontovNature2019	Pinhasi, Ron	4665	2860-2570 calBCE (4105±20 BP, PSUAMS-5480)	Russia_UstBelaya_Angara_published	Baikal Region, Angara river basin, Mouth of the Belaya River	Russia	52.9169	103.657	1240K	0.890146	393978	F	ds.half,ds.half	PASS (literature)
I8298_published	I8298	FlegontovNature2019	Pinhasi, Ron	5690	3790-3690 calBCE (4970±20 BP, PSUAMS-5481)	Russia_UstBelaya_Angara_published	Baikal Region, Angara river basin, Mouth of the Belaya River	Russia	52.9169	103.657	1240K	0.199871	124988	F	ds.half,ds.half	PASS (literature)
NEO229.SG	NEO229	SikoraNature2019	SikoraNature2019	6577	4785-4462 calBCE (5779±60 BP, UBA-33759)	Russia_UstBelaya_Angara.SG	Baikal Region, Angara river basin, Mouth of the Belaya River	Russia	52.9169	103.657	Shotgun	0.602807	276165	F	ds.minus	PASS (literature)
NEO231.SG	I8296	SikoraNature2019	SikoraNature2019	4665	2860-2570 calBCE (4105±20 BP, PSUAMS-5480)	Russia_UstBelaya_Angara.SG	Baikal Region, Angara river basin, Mouth of the Belaya River	Russia	52.9169	103.657	Shotgun	0.497283	236902	F	ds.minus	PASS (literature)
NEO232.SG	NEO232	SikoraNature2019	SikoraNature2019	4812	3007-2697 calBCE (4259±38 BP, UBA-33762)	Russia_UstBelaya_Angara.SG	Baikal Region, Angara river basin, Mouth of the Belaya River	Russia	52.9169	103.657	Shotgun	1.09902	401849	M	ds.minus	PASS (literature)
NEO230.SG	NEO230	SikoraNature2019	SikoraNature2019	4875	3022-2789 calBCE (4298±39 BP, UBA-33760)	Russia_UstBelaya_EBA.SG	Ust'Belaya	Russia	53	103.7	Shotgun	0.536289	254566	F	ds.minus	PASS (literature)
NEO299.SG	NEO299	SikoraNature2019	SikoraNature2019	605	1292-1397 calCE (632±28 BP, UBA-33770)	Russia_UstBelaya_MED.SG	Ust'Belaya	Russia	53	103.7	Shotgun	0.088757	53733	F	ds.minus	PASS (literature)
DA343.SG	DA343	DamgaardNature2018	Willerslev, Eske	4819	3083-2638 calBCE (4270±60 BP)	Russia_UstIda_EBA.SG	Ust'-Ida	Russia	53.1889	103.368	Shotgun	0.6	225746	U	ds.minus	PASS (literature)
DA353.SG	DA353	DamgaardNature2018	Willerslev, Eske	4285	2565-2140 calBCE (3870±70 BP)	Russia_UstIda_EBA.SG	Ust'-Ida	Russia	53.1889	103.368	Shotgun	0.2	69957	U	ds.minus	PASS (literature)
DA356.SG	DA356	DamgaardNature2018	Willerslev, Eske	4277	2456-2206 calBCE (3854±30 BP)	Russia_UstIda_EBA.SG	Ust'-Ida	Russia	53.1889	103.368	Shotgun	0.4	166013	U	ds.minus	PASS (literature)
DA361.SG	DA361	DamgaardNature2018	Willerslev, Eske	4130	2445-1978 calBCE (3760±60 BP)	Russia_UstIda_EBA.SG	Ust'-Ida	Russia	53.1889	103.368	Shotgun	0.6	217413	U	ds.minus	PASS (literature)
DA342.SG	DA342	DamgaardScience2018	..	5617	3793-3526 calBCE (4880±60 BP)	Russia_UstIda_LN.SG	Ust'-Ida	Russia	53.1889	103.368	Shotgun	1.7	435877	F	ds.minus	PASS (literature)
DA344.SG	DA344	DamgaardScience2018	..	5595	3945-3373 calBCE (4860±110 BP)	Russia_UstIda_LN.SG	Ust'-Ida	Russia	53.1889	103.368	Shotgun	0.2	87077	M	ds.minus	PASS (literature)
DA345.SG	DA345	DamgaardScience2018	..	5454	3637-3371 calBCE (4730±70 BP)	Russia_UstIda_LN.SG	Ust'-Ida	Russia	53.1889	103.368	Shotgun	1	321280	M	ds.minus	PASS (literature)
DA355.SG	DA355	DamgaardScience2018	..	5469	3644-3372 calBCE (4750±70 BP)	Russia_UstIda_LN.SG	Ust'-Ida	Russia	53.1889	103.368	Shotgun	0.4	135401	M	ds.minus	PASS (literature)
Yana_Young.SG	Yana_young	SikoraNature2019	SikoraNature2019	761	1053-1259 calCE (862±26 BP, Ox-A-32884)	Russia_Yana_Medieval.SG	Yana River	Russia	70.72	135.42	Shotgun	1.78498	493806	M	ds.minus	PASS (literature)
Yana_old.SG	Yana1	SikoraNature2019	SikoraNature2019	31850	30250-29550 BCE	Russia_Yana_UP.SG	Yana RHS	Russia	70.72	135.42	Shotgun	24.3163	593646	M	ds.minus	PASS (literature)
Yana_old2.SG	Yana2	SikoraNature2019	SikoraNature2019	31850	30250-29550 BCE	Russia_Yana_UP.SG	Yana RHS	Russia	70.72	135.42	Shotgun	7.21791	592923	M	ds.minus	PASS (literature)
I5319	I5319	FlegontovNature2019	Sattler, Bob	725	1050-1400 calCE (1170±30 BP, Beta-337194)	USA_AK_Ancient_Athabaskan_1100BP	Alaska, western interior, Tochak McGrath, Upper Kuskokwim River	USA	62.9512	-155.595	1240K	12.6699	529731	M	ds.half,ds.half,ds.half	PASS
I5321	I5321	FlegontovNature2019	Sattler, Bob	725	1000-1450 CE	USA_AK_Ancient_Athabaskan_1100BP	Alaska, western interior, Tochak McGrath, Upper Kuskokwim River	USA	62.9512	-155.595	1240K	13.6401	539854	F	ds.half,ds.half,ds.half	QUESTIONABLE (damage.ds.half=0.01-0.021)
I5320	I5320	FlegontovNature2019	Sattler, Bob	725	1000-1450 CE	USA_AK_Ancient_Athabaskan_1100BP_father.or.son.I5319	Alaska, western interior, Tochak McGrath, Upper Kuskokwim River	USA	62.9512	-155.595	1240K	12.7884	532463	M	ds.half,ds.half,ds.half	PASS (damage.ds.half=0.032-0.053)
523a.SG	523a	ScheibScience2018	..	100	1800-1900 CE	USA_AK_Athabskan.SG	Palm Site	USA	60.26	-150.19	Shotgun	0.776288	295537	M	ds.minus	PASS (literature)
I1124_published	I1124	FlegontovNature2019	O'Rourke, Dennis	230	1480-1960 calCE (1059±40 BP, AA-57431)	USA_AK_NeoAleut_published	Alaska, Aleutian Islands, Kagamil Island Warm Cave	USA	52.9931	-169.712	1240K	0.156	86031	M	ds.half	PASS (damage.ds.half=0.043)
I0719.SG	I0719	FlegontovNature2019	O'Rourke, Dennis	505	1250-1640 calCE (1348±82 BP, AA-46416)	USA_AK_PaleoAleut.SG	Alaska, Aleutian Islands, Umnak Island, Chaluka Midden	USA	52.9884	-168.821	Shotgun	2.27413	538238	M	ds.half	PASS (damage.ds.half=0.017, mitigated.because.a.recent.sample.from.the.Arctic)
TrailCreek.SG	TrailCreek	MorenoMayarScience2018	..	9005	7181-6829 calBCE (8085±40 BP, OxA-37281)	USA_Alaska_TrailCreek_9000BP.SG	Alaska, Trail Creek	USA	65.79	-163.41	Shotgun	0.415393	206522	F	ds.minus	PASS (literature)
USR1.SG	USR1	MorenoMayarNature2017	..	11425	9700-9250 BCE	USA_Ancient_Beringian.SG	Upward Sun River	USA	64.22	-145.7	Shotgun	17	593043	F	ds.plus	PASS (literature)
USR2.SG	USR2	MorenoMayarNature2017	..	11425	9700-9250 BCE	USA_Ancient_Beringian.SG	Upward Sun River	USA	64.22	-145.7	Shotgun	..	74484	F	ds.plus	PASS (literature)
Anzick_realigned.SG	Anzick	RasmussenNature2014	Willerslev, Eske	12712	10797-10726 calBCE (10705±35 BP, CAMS-80538)	USA_Anzick_realigned.SG	Montana, Anzick Ranch	USA	45.9931	-110.661	Shotgun	14.0455	591792	M	ds.minus	PASS (literature)
NC.SG	NC	ScheibScience2018	..	1336	571-651 calCE (1450±30 BP, BA-443413)	USA_CA_Chumash_NewCuyama.SG	New Cuyama, CA	USA	34.9481	-119.689	Shotgun	0.454329	227142	M	ds.minus	PASS (literature)
PS-02.SG	PS-02	ScheibScience2018	..	1550	100-700 CE	USA_CA_Chumash.SG	Point Sal, CA	USA	34.9014	-120.648	Shotgun	0.034374	21354	F	ds.minus	QUESTIONABLE (damage.ds.minus=0.044-0.044)
PS-03.SG	PS-03	ScheibScience2018	..	1456	416-575 calCE (1574±40 BP, UBA-31911)	USA_CA_Chumash.SG	Point Sal, CA	USA	34.9014	-120.648	Shotgun	0.094306	56098	M	ds.minus	PASS (literature)
PS-06.SG	PS-06	ScheibScience2018	..	1454	417-580 calCE (1570±41 BP, UBA-31912)	USA_CA_Chumash.SG	Point Sal, CA	USA	34.9014	-120.648	Shotgun	1.10627	407510	M	ds.minus	PASS (literature)
PS-07.SG	PS-07	ScheibScience2018	..	1447	422-585 calCE (1559±38 BP, UBA-31913)	USA_CA_Chumash.SG	Point Sal, CA	USA	34.9014	-120.648	Shotgun	0.226882	131540	M	ds.minus	PASS (literature)
PS-18.SG	PS-18	ScheibScience2018	..	1550	100-700 CE	USA_CA_Chumash.SG	Point Sal, CA	USA	34.9014	-120.648	Shotgun	0.076135	46105	F	ds.minus	QUESTIONABLE (damage.ds.minus=0.043-0.043)
SN-39.SG	SN-39	ScheibScience2018	..	4875	3650-2200 BCE	USA_CA_Early_SanNicolas_dup.SN-40.SG	California, San Nicolas Island	USA	33.2643	-119.539	Shotgun	0.035637	20787	F	ds.minus	MERGE_PASS (literature)
SN-04.SG	SN-04	ScheibScience2018	..	4842	3081-2680 calBCE (4279±52 BP, UBA-31917)	USA_CA_Early_SanNicolas.SG	California, San Nicolas Island	USA	33.2643	-119.539	Shotgun	0.035197	21288	M	ds.minus	PASS (literature)
SN-17.SG	SN-17	ScheibScience2018	..	5164	3369-3029 calBCE (4517±51 BP, UBA-31914)	USA_CA_Early_SanNicolas.SG	California, San Nicolas Island	USA	33.2643	-119.539	Shotgun	0.402763	198926	M	ds.minus	PASS (literature)
SN-20.SG	SN-20	ScheibScience2018	..	4875	3650-2200 BCE	USA_CA_Early_SanNicolas.SG	California, San Nicolas Island	USA	33.2643	-119.539	Shotgun	0.048737	30430	M	ds.minus	PASS (literature)
SN-25.SG	SN-25	ScheibScience2018	..	4378	2570-2297 calBCE (3940±40 BP, UBA-31922)	USA_CA_Early_SanNicolas.SG	California, San Nicolas Island	USA	33.2643	-119.539	Shotgun	0.052269	31021	M	ds.minus	PASS (literature)
SN-32.SG	SN-32	ScheibScience2018	..	5109	3341-2934 calBCE (4455±46 BP, UBA-31919)	USA_CA_Early_SanNicolas.SG	California, San Nicolas Island	USA	33.2643	-119.539	Shotgun	0.095216	56855	M	ds.minus	PASS (literature)
SN-40.SG	SN-39	ScheibScience2018	..	4875	3650-2200 BCE	USA_CA_Early_SanNicolas.SG	California, San Nicolas Island	USA	33.2643	-119.539	Shotgun	0.159206	92406	F	ds.minus	MERGE_PASS (literature)
SN-44.SG	SN-44	ScheibScience2018	..	5390	3626-3194 calBCE (4647±54 BP, UBA-32254)	USA_CA_Early_SanNicolas.SG	California, San Nicolas Island	USA	33.2643	-119.539	Shotgun	3.09714	563782	M	ds.minus	PASS (literature)
SN-48.SG	SN-48	ScheibScience2018	..	4875	3650-2200 BCE	USA_CA_Early_SanNicolas.SG	California, San Nicolas Island	USA	33.2643	-119.539	Shotgun	0.24598	136017	F	ds.minus	PASS (literature)
SN-54.SG	SN-54	ScheibScience2018	..	4409	2835-2206 calBCE (3960±70 BP, Beta-124308)	USA_CA_Early_SanNicolas.SG	California, San Nicolas Island	USA	33.2643	-119.539	Shotgun	0.172278	101465	M	ds.minus	PASS (literature)
SN-57.SG	SN-57	ScheibScience2018	..	4875	3650-2200 BCE	USA_CA_Early_SanNicolas.SG	California, San Nicolas Island	USA	33.2643	-119.539	Shotgun	0.016058	10300	M	ds.minus	QUESTIONABLE (damage.ds.minus=0.043-0.043)
SN-58.SG	SN-58	ScheibScience2018	..	4875	3650-2200 BCE	USA_CA_Early_SanNicolas.SG	California, San Nicolas Island	USA	33.2643	-119.539	Shotgun	0.063943	39812	M	ds.minus	PASS (literature)
SN-59.SG	SN-59	ScheibScience2018	..	5053	3328-2924 calBCE (4430±30 BP, NOSAMS-34058)	USA_CA_Early_SanNicolas.SG	California, San Nicolas Island	USA	33.2643	-119.539	Shotgun	0.063726	39451	M	ds.minus	PASS (literature)
SN-10.SG	SN-10	ScheibScience2018	..	3150	3700 BCE - 1300 CE	USA_CA_Late_SanNicolas_contam.SG	California, San Nicolas Island	USA	33.2643	-119.539	Shotgun	0.250117	139067	F	ds.minus	QUESTIONABLE_CRITICAL (literature)
SN-12.SG	SN-12	ScheibScience2018	..	1209	663-872 calCE (1269±34 BP, UBA-31921)	USA_CA_Late_SanNicolas_o.SG	California, San Nicolas Island	USA	33.2643	-119.539	Shotgun	0.024825	14931	F	ds.minus	PASS (literature)
SN-43.SG	SN-43	ScheibScience2018	..	2635	795-550 calBCE (2541±26 BP, OxA-34809)	USA_CA_Late_SanNicolas_o.SG	California, San Nicolas Island	USA	33.2643	-119.539	Shotgun	0.022387	13420	F	ds.minus	PASS (literature)
SN-03.SG	SN-03	ScheibScience2018	..	1588	239-535 calCE (1694±56 BP, UBA-31920)	USA_CA_Late_SanNicolas.SG	California, San Nicolas Island	USA	33.2643	-119.539	Shotgun	0.234757	125275	F	ds.minus	PASS (literature)
SN-09.SG	SN-09	ScheibScience2018	..	3150	3700 BCE - 1300 CE	USA_CA_Late_SanNicolas.SG	California, San Nicolas Island	USA	33.2643	-119.539	Shotgun	0.038994	24298	M	ds.minus	PASS (literature)
SN-11.SG	SN-11	ScheibScience2018	..	1087	771-987 calCE (1172±39 BP, UBA-31916)	USA_CA_Late_SanNicolas.SG	California, San Nicolas Island	USA	33.2643	-119.539	Shotgun	1.85044	493244	M	ds.minus	PASS (literature)
SN-13.SG	SN-13	ScheibScience2018	..	796	1040-1257 calCE (881±42 BP, UBA-31915)	USA_CA_Late_SanNicolas.SG	California, San Nicolas Island	USA	33.2643	-119.539	Shotgun	0.580568	270150	F	ds.minus	PASS (literature)
SN-15.SG	SN-15	ScheibScience2018	..	1762	78-325 calCE (1852±44 BP, UBA-31918)	USA_CA_Late_SanNicolas.SG	California, San Nicolas Island	USA	33.2643	-119.539	Shotgun	0.185317	101165	F	ds.minus	PASS (literature)
SN-16.SG	SN-16	ScheibScience2018	..	3150	3700 BCE - 1300 CE	USA_CA_Late_SanNicolas.SG	California, San Nicolas Island	USA	33.2643	-119.539	Shotgun	0.112232	67674	F	ds.minus	PASS (literature)
SN-38.SG	SN-38	ScheibScience2018	..	3150	3700 BCE - 1300 CE	USA_CA_Late_SanNicolas.SG	California, San Nicolas Island	USA	33.2643	-119.539	Shotgun	0.07318	43986	M	ds.minus	PASS (literature)
SN-50.SG	I15690	ScheibScience2018	..	1467	420-544 calCE (1593±27 BP, OxA-16576)	USA_CA_Late_SanNicolas.SG	California, San Nicolas Island	USA	33.2452	-119.5	Shotgun	0.44741	225193	F	ds.minus	PASS (literature)
SN-52.SG	SN-52	ScheibScience2018	..	919	990-1150 calCE (1013±26 BP, OxA-16578)	USA_CA_Late_SanNicolas.SG	California, San Nicolas Island	USA	33.2643	-119.539	Shotgun	0.19018	111282	F	ds.minus	PASS (literature)
SN-53.SG	SN-53	ScheibScience2018	..	737	1165-1264 calCE (840±26 BP, OxA-16579)	USA_CA_Late_SanNicolas.SG	California, San Nicolas Island	USA	33.2643	-119.539	Shotgun	0.270641	151068	F	ds.minus	PASS (literature)
CT-01.SG	CT-01	ScheibScience2018	..	424	1440-1634 calCE (387±38 BP, UBA-31907)	USA_CA_LSCI.SG	San Catalina Island, CA	USA	33.3833	-118.417	Shotgun	2.80638	556944	M	ds.minus	PASS (literature)
CT-02.SG	CT-02	ScheibScience2018	..	300	1400-1700 CE	USA_CA_LSCI.SG	San Catalina Island, CA	USA	33.3833	-118.417	Shotgun	0.019131	12349	F	ds.minus	PASS (literature)
SC-01.SG	SC-01	ScheibScience2018	..	950	700-1300 CE	USA_CA_LSCI.SG	San Clemente Island, CA	USA	32.9	-118.5	Shotgun	0.195163	108031	F	ds.minus	PASS (literature)
SC-03.SG	SC-03	ScheibScience2018	..	968	890-1039 calCE (1055±38 BP, UBA-31908)	USA_CA_LSCI.SG	San Clemente Island, CA	USA	32.9	-118.5	Shotgun	0.052367	31052	F	ds.minus	PASS (literature)
SC-04.SG	SC-04	ScheibScience2018	..	799	1039-1255 calCE (884±41 BP, UBA-31909)	USA_CA_LSCI.SG	San Clemente Island, CA	USA	32.9	-118.5	Shotgun	0.196398	108041	F	ds.minus	PASS (literature)
SC-05.SG	SC-05	ScheibScience2018	..	1011	775-1025 calCE (1101±41 BP, UBA-31910)	USA_CA_LSCI.SG	San Clemente Island, CA	USA	32.9	-118.5	Shotgun	4.30285	579145	F	ds.minus	PASS (literature)
SC-06.SG	SC-06	ScheibScience2018	..	950	700-1300 CE	USA_CA_LSCI.SG	San Clemente Island, CA	USA	32.9	-118.5	Shotgun	0.157968	92403	M	ds.minus	PASS (literature)
SC-07.SG	SC-07	ScheibScience2018	..	950	700-1300 CE	USA_CA_LSCI.SG	San Clemente Island, CA	USA	32.9	-118.5	Shotgun	0.198404	113310	F	ds.minus	PASS (literature)
CR-01.SG	CR-01	ScheibScience2018	..	1017	774-1022 calCE (1111±39 BP, UBA-31906)	USA_CA_SanCruz_IslandChumash.SG	San Cruz Island, CA	USA	34.0036	-119.726	Shotgun	2.95342	560174	F	ds.minus	PASS (literature)
Ala1.SG	Ala1	ScheibScience2018	..	300	1400-1900 CE	USA_CA_SanFranciscoBay.SG	Síi Túupentak (ALA-565/H), San Francisco Bay	USA	37.5944	-121.889	Shotgun	0.337768	158151	F	ds.minus	PASS (literature)
SM-01.SG	SM-01	ScheibScience2018	..	606	1286-1396 calCE (641±25 BP)	USA_CA_SanMiguel_IslandChumash.SG	San Miguel Island, CA	USA	34.0333	-120.383	Shotgun	0.095116	58286	M	ds.minus	PASS (literature)
SM-02.SG	SM-02	ScheibScience2018	..	722	1174-1269 calCE (826±26 BP)	USA_CA_SanMiguel_IslandChumash.SG	San Miguel Island, CA	USA	34.0333	-120.383	Shotgun	1.9305	507939	F	ds.minus	PASS (literature)
Lovelock1.SG	Lovelock1	MorenoMayarScience2018	..	1935	49 calBCE - 110 calCE (2001±28 BP, AA-R-24197)	USA_Nevada_LovelockCave_1850BP.SG	Lovelock Cave, Nevada, US	USA	39.96	-118.56	Shotgun	1.41945	455687	F	ds.minus	PASS (literature)
Lovelock2.SG	Lovelock2	MorenoMayarScience2018	..	1839	26-207 calCE (1925±29 BP, AA-R-24198)	USA_Nevada_LovelockCave_1850BP.SG	Lovelock Cave, Nevada, US	USA	39.96	-118.56	Shotgun	14.36	592961	F	ds.minus	PASS (literature)
Lovelock4.SG	Lovelock4	MorenoMayarScience2018	..	1743	126-313 calCE (1836±28 BP, AA-R-24200)	USA_Nevada_LovelockCave_1850BP.SG	Lovelock Cave, Nevada, US	USA	39.96	-118.56	Shotgun	0.527598	253244	M	ds.minus	PASS (literature)
Lovelock3.SG	Lovelock3	MorenoMayarScience2018	..	648	1270-1384 calCE (703±26 BP, AA-R-24199)	USA_Nevada_LovelockCave_600BP.SG	Lovelock Cave, Nevada, US	USA	39.96	-118.56	Shotgun	18.1286	592981	F	ds.minus	PASS (literature)
AHUR_2064.SG	AHUR_2064	MorenoMayarScience2018	..	10962	9229-8816 calBCE (9615±50 BP, OxA-36200)	USA_Nevada_SpiritCave_11000BP.SG	Nevada, Spirit Cave	USA	37.41	-122.08	Shotgun	17.9375	593586	M	ds.minus	PASS (literature)
AHUR770c.SG	AHUR770c	MorenoMayarScience2018	..	10988	9252-8816 calBCE (9645±65 BP, OxA-36201)	USA_Nevada_SpiritCave_11000BP.SG	Nevada, Spirit Cave	USA	37.41	-122.08	Shotgun	0.104717	61496	M	ds.minus	PASS (literature)
I2717	I2717	KennettNatureCommunications2017	Perry, George	859	1026-1154 calCE (970±15 BP, UCIAMS-145221)	USA_NM_Chaco	New Mexico, Pueblo Bonito	USA	36.05	-107.95	1240K	0.133287	73883	F	ds.half,ds.half	PASS (damage.ds.half=0.034-0.036)
US-14.SG	US-14	ScheibScience2018	..	334	1521-1797 calCE (269±26 BP, OxA-34348)	USA_PA_Colonist.SG	Shohola Creek, Indian Cabin Ridge, PA	USA	41.4323	-74.9467	Shotgun	0.173042	102067	M	ds.minus	PASS (literature)
IO1		NakatsukaCell2020	Fehren-Schmitz, Lars	1090	690-995 calCE (1160 +/- 63 BP, AA84154)	Bolivia_Iroco_1050BP_MH_contam	Ouro	Bolivia	-17.9634	-67.1522	1240K	0.045128	51987	M	ss.half.santacruz
MIS6		NakatsukaCell2020	Fehren-Schmitz, Lars	1100	700-1000 CE	Bolivia_Miraflores_1100BP_MH_contam	MiraFlores, La Paz	Bolivia	-16.493	-68.1203	1240K	0.112191	119737	M	ss.half.santacruz
TOY-1-1		NakatsukaCell2020	Fehren-Schmitz, Lars	460	1450-1615 calCE (430±15 BP, UCIAMS-222476)	Peru_Torontoy1_450BP_LH	Torontoy, Sacred Valley, Highlands	Peru	-13.1994	-72.4447	1240K	1.29533	735180	F	ss.half.santacruz
TOY-4-5		NakatsukaCell2020	Fehren-Schmitz, Lars	462	1438-1533 CE	Peru_Torontoy2_450BP_LH	Torontoy, Sacred Valley, Highlands	Peru	-13.1994	-72.4447	1240K	0.933999	622323	F	ss.half.santacruz
TOY-7A-1		NakatsukaCell2020	Fehren-Schmitz, Lars	480	1440-1610 calCE (455±20 BP, UCIAMS-222481)	Peru_Torontoy3_450BP_LH	Torontoy, Sacred Valley, Highlands	Peru	-13.1994	-72.4447	1240K	1.59013	806659	F	ss.half.santacruz
