# Supplementary material for: Population Histories and Genomic Diversity of South American Natives
Source: Mol Biol Evol. 2021 Dec 8;39(1):msab339. doi: 10.1093/molbev/msab339 (PMC8789086; doi:10.1093/molbev/msab339)
Supplement: msab339_Supplementary_Data [file msab339_supplementary_data.zip › DatasetS4.xls]

## Sheet: A
Group_ID1	ID1	Sample_1_haplotype_index	Group_ID2	ID2	Sample_2_haplotype_index	Chromosome	Starting_genomic_position	Ending_genomic_position	cM_length_of_IBD_segment
Aymara	PUN67	2	Cao	LAL02	2	10	71079673	71660876	3.92
Aymara	PUN67	2	Chulucanas	PIU39	2	10	44435246	47628892	3.84
Aymara	PUN67	0	Inga	PUT290	0	10	5611911	6272169	3.2
Bolivian	Bolivian46	2	Bolivian	Bolivian71	1	10	121052124	122582461	3.13
Bolivian	Bolivian46	2	Bolivian	Bolivian72	2	10	121070697	122498202	3.65
Aymara	PUN67	0	Kamentsa	PUT283	0	10	5611911	6272169	3.2
Aymara	PUN67	1	Kamentsa	PUT292	1	10	57749373	60605408	3.29
Bolivian	Bolivian46	1	Chulucanas	PIU40	2	10	25177744	26956056	3.34
Bolivian	Bolivian46	1	Chulucanas	PIU43	2	10	127255951	128229313	3.27
Bolivian	Bolivian46	2	Chulucanas	PIU46	1	10	36648566	48456176	9.61
Bolivian	Bolivian41	2	Inga	PUT309	2	10	100332296	103392029	3.06
Bolivian	Bolivian41	0	Inga	PUT310	0	10	100332296	103392029	3.72
Bolivian	Bolivian46	2	Guaraní_Nãndeva	Guarani-GN.28	1	10	18338686	20158868	3.46
Bolivian	Bolivian41	2	Kichwa	EC022	2	10	118336178	119425143	3.36
Bolivian	Bolivian41	2	Kichwa	EC024	1	10	118336178	119425143	3.5
Bolivian	Bolivian71	0	Bolivian	Bolivian72	0	10	52635240	53950350	4.04
Bolivian	Bolivian71	1	Bolivian	Bolivian72	2	10	121070697	122498202	3.34
Bolivian	Bolivian71	2	Bolivian	Bolivian81	2	10	119687544	122035486	13.75
Bolivian	Bolivian46	1	Kamentsa	PUT292	2	10	59571437	61793795	3.59
Bolivian	Bolivian62	2	Guaraní_Mbyá	3038	1	10	82474514	84335517	4.04
Bolivian	Bolivian62	2	Guaraní_Mbyá	3051	2	10	32070043	34203669	3.31
Bolivian	Bolivian46	2	Kichwa	EC008	2	10	24808362	27192279	3.03
Bolivian	Bolivian71	1	Cao	LAL23	2	10	124525053	125649795	3.19
Bolivian	Bolivian46	1	Kichwa	EC013	2	10	86353764	88447177	3.74
Bolivian	Bolivian62	2	Huancas	CH011	2	10	8749813	10249897	3.37
Bolivian	Bolivian46	2	LaJalca	CH042	2	10	61276887	63220824	3.07
Aymara	PUN67	2	Paran	LIM-2	1	10	126054274	127264189	3.69
Bolivian	Bolivian71	2	Cofan	PUT319	2	10	117550638	119524988	3.72
Bolivian	Bolivian41	2	Mixe	mixe0028	1	10	72435657	73303116	4.48
Bolivian	Bolivian46	2	Luya	CH081	2	10	56391303	60231574	5.94
Bolivian	Bolivian46	2	Luya	CH081	1	10	90785690	92796244	3.78
Bolivian	Bolivian62	2	Kichwa	EC021	2	10	13163843	13912106	6.6
Aymara	PUN67	1	Quechua_Cusco	CUS-5	1	10	130791513	131908016	3.86
Aymara	PUN67	1	Quechua_Cusco2	K3	2	10	30509608	33772724	8.48
Aymara	PUN67	2	Quechua_Cusco2	K41	1	10	5611911	6312796	3.02
Bolivian	Bolivian46	1	Maya	HGDP00871	2	10	16715657	18329818	4.1
Bolivian	Bolivian72	2	Kokama_Colombia	AMZ150	1	10	49872468	52557224	3.34
Aymara	PUN67	2	Quechua_Cusco3	NA11199	2	10	114342920	116150689	3.61
Bolivian	Bolivian46	2	Maya	HGDP00876	2	10	6260717	6913888	3.99
Bolivian	Bolivian72	2	Cofan	PUT320	1	10	35464778	44494209	3.17
Bolivian	Bolivian72	2	Cofan	PUT320	2	10	130518039	131216872	3.18
Aymara	PUN67	1	Quechua_Puno	PUN49	1	10	13224886	13992593	4.87
Bolivian	Bolivian41	2	Pima	HGDP01041	1	10	158946	1794293	3.13
Bolivian	Bolivian71	2	Kamentsa	PUT288	1	10	2058365	3145464	3.18
Bolivian	Bolivian71	2	Kichwa	EC023	2	10	129828971	130567929	3.06
Bolivian	Bolivian41	1	Quechua_Cusco	CUS-1	1	10	74003722	79291868	12.13
Bolivian	Bolivian72	1	Inga	PUT312	2	10	73656982	78671441	5.35
Bolivian	Bolivian81	1	Kokama_Colombia	AMZ151	1	10	125469612	126237577	3.31
Bolivian	Bolivian71	2	Luya	CH053	2	10	81207780	82879719	3.02
Bolivian	Bolivian62	2	Mixe	mixe0009	2	10	26028530	27654781	3.9
Bolivian	Bolivian41	1	Tallan	PIU12	2	10	98508321	100372515	3.34
Cao	LAL01	2	Cao	LAL23	1	10	130526511	131526182	5.44
Bolivian	Bolivian41	2	Tumbes	TUM09	2	10	1401546	2204714	3.09
Bolivian	Bolivian81	1	Huancas	CH011	2	10	11082192	12172548	3.5
Bolivian	Bolivian46	1	Quechua_Cusco2	K34	1	10	113120504	114935789	3.61
Bolivian	Bolivian62	2	Olmos	LAM08	2	10	127369745	128437840	3.44
Bolivian	Bolivian72	2	Luya	CH052	2	10	129242555	130407679	3.16
Bolivian	Bolivian72	2	Luya	CH057	2	10	28958376	30008377	4.56
Bolivian	Bolivian46	1	Quechua_Puno	PUN49	2	10	8161218	9481842	3.57
Bolivian	Bolivian46	2	Quechua_Puno	PUN50	1	10	120892779	122582461	3.67
Bolivian	Bolivian46	2	Quechua.DG	S.Quechua-3.DG	1	10	68273465	71075901	4.46
Bolivian	Bolivian72	2	Luya	CH070	2	10	28652892	30102271	5.19
Aymara	PUN67	2	Aymara	PUN68	1	10	158946	1736578	3.62
Aymara	PUN67	1	Bolivian	Bolivian39	2	10	123822972	125448745	5.58
Bolivian	Bolivian46	2	Tallan	PIU12	2	10	24093052	26026785	4.44
Bolivian	Bolivian46	1	Tumbes	TUM09	1	10	50028106	52089351	4.98
Bolivian	Bolivian41	2	Yaquis	Yq054	2	10	125868801	126887421	3.3
Aymara	PUN67	2	Kokama_Peru	SMAR-10	1	10	18671971	20509310	3.35
Aymara	PUN67	2	Kokama_Peru	SMAR-7	1	10	18671971	20509310	3.02
Bolivian	Bolivian72	2	Maya	HGDP00858	2	10	77123326	79071453	4.37
Bolivian	Bolivian72	2	Maya	HGDP00859	2	10	29115340	30008377	3.72
Bolivian	Bolivian62	1	Pima	HGDP01060	1	10	91286226	93329706	4.09
Cao	LAL01	2	Huancas	CH011	2	10	128437840	129632728	4.05
Bolivian	Bolivian71	0	Mixtec	Mixa0078	0	10	50141332	51544143	3.31
Cao	LAL01	2	Huancas	CH089	2	10	88696381	90739062	3.04
Bolivian	Bolivian46	1	UtcubambaSouth	CH024	1	10	131480061	132280462	4.48
Bolivian	Bolivian46	2	Wayku	CH106	1	10	91650649	93329706	3.2
Bolivian	Bolivian81	1	Luya	CH057	1	10	131928643	133040379	3.15
Cao	LAL02	1	Cofan	PUT334	2	10	17733927	19593210	3.74
Cao	LAL02	1	Eten	LAM26	1	10	68689083	71521597	7.22
Bolivian	Bolivian72	2	Mixe.DG	S.Mixe-2.DG	2	10	129186924	130305615	3.88
Bolivian	Bolivian81	2	Maya	HGDP00855	1	10	7427439	8546904	6.13
Bolivian	Bolivian72	1	Mixtec	Mixa0002	1	10	21357397	24060763	3.56
Aymara	PUN67	2	Karitiana	HGDP01012	2	10	132194943	132977093	3.68
Aymara	PUN67	2	Karitiana	HGDP01013	1	10	133200886	134168475	3.63
Bolivian	Bolivian71	1	Pima	HGDP01060	2	10	10090303	11137167	3.18
Bolivian	Bolivian71	1	Quechua_Cusco	CUS-1	2	10	56752102	60671677	3.53
Bolivian	Bolivian71	2	Quechua_Cusco	CUS-1	1	10	101817557	105581265	7.3
Bolivian	Bolivian46	1	Zapotec	Zapo0091	2	10	8161218	9369531	3.75
Bolivian	Bolivian81	2	Maya	HGDP00865	1	10	25865744	28417828	4.89
Cao	LAL04	1	Chulucanas	PIU46	1	10	133360968	134757854	4.81
Bolivian	Bolivian71	1	Quechua_Cusco2	K41	2	10	25896720	27176339	3.21
Bolivian	Bolivian62	1	Wayku	CH109	2	10	3862514	4959522	3.76
Bolivian	Bolivian72	1	Pima	HGDP01041	2	10	3754729	4555068	3.92
Bolivian	Bolivian71	1	Quechua_Puno	PUN50	1	10	121052124	122747777	3.23
Bolivian	Bolivian71	1	Quechua_Puno	PUN50	2	10	123813759	125205930	6.69
Bolivian	Bolivian72	1	Pima	HGDP01053	2	10	3754729	4555068	3.67
Bolivian	Bolivian46	2	Kokama_Peru	SMAR-10	2	10	30477775	32468789	5.17
Bolivian	Bolivian46	2	Kokama_Peru	SMAR-7	2	10	30477775	32468789	4.55
Bolivian	Bolivian81	1	Mixtec	Mixa0024	2	10	127104258	128190248	5.17
Bolivian	Bolivian46	2	Kokama_Peru	SMAR-9	2	10	30477775	32468789	4.75
Cao	LAL01	2	Maya	HGDP00859	1	10	90008568	91728418	3.92
Cao	LAL04	2	Huancas	CH011	1	10	113120504	114873830	5.82
Bolivian	Bolivian72	1	Quechua_Cusco	CUS-1	1	10	34495289	37687520	6.05
Bolivian	Bolivian72	1	Quechua_Cusco	CUS-1	1	10	110460952	114678222	13.44
Cao	LAL02	1	Kichwa	EC024	1	10	130309405	130747715	3.19
Bolivian	Bolivian72	1	Quechua_Cusco	CUS-2	1	10	128774635	130069032	11.58
Aymara	PUN67	2	Quechua_Puno	PUN07	1	10	4372602	5362854	4.64
Bolivian	Bolivian72	1	Quechua_Cusco	CUS-5	1	10	99657922	102564447	7.22
Aymara	PUN67	1	Quechua_Puno	PUN24	1	10	46041227	49930972	4.25
Aymara	PUN67	2	Quechua_Puno	PUN24	2	10	78649399	81051092	17.21
Aymara	PUN67	2	Quechua_Puno	PUN48	1	10	67049811	70352140	4.99
Bolivian	Bolivian62	1	Zapotec	Zapo0095	1	10	81103247	82679809	4.19
Bolivian	Bolivian41	2	Kichwa	EC005	2	10	118336178	119425143	3.36
Cao	LAL05	2	Chulucanas	PIU47	1	10	53299259	54545590	3.04
Bolivian	Bolivian81	2	Olmos	LAM03	1	10	64230159	68497088	3.82
Bolivian	Bolivian71	1	UtcubambaSouth	CH029	2	10	129154717	129891057	3.17
Bolivian	Bolivian46	2	Guaraní_Kaiowá	Guarani-KW.645	1	10	14740813	16267474	3.21
Bolivian	Bolivian72	2	Quechua_Cusco3	NA11197	2	10	6387130	7622904	6.97
Cao	LAL01	2	Maya	HGDP00872	1	10	128406096	129445779	4.31
Bolivian	Bolivian72	2	Quechua_Cusco3	NA11198	1	10	31428655	34379567	9.23
Bolivian	Bolivian46	2	Guaraní_Nãndeva	Guarani-GN.405	1	10	14740813	16060858	3.05
Aymara	PUN67	2	Surui	Surui.20	2	10	18488465	20509310	5.22
Bolivian	Bolivian72	2	Quechua_Puno	PUN50	1	10	121070697	122498202	3.48
Aymara	PUN67	2	Surui	Surui.72	1	10	18488465	20669511	6.35
Bolivian	Bolivian62	2	Asurini	AS34	2	10	82474165	83931883	3.55
Cao	LAL02	1	Luya	CH082	1	10	3141269	4494108	4.14
Cao	LAL08	2	Cao	LAL23	2	10	79436192	80790066	3.4
Bolivian	Bolivian81	2	Quechua_Cusco	CUS-1	2	10	79364564	80880199	11.7
Cao	LAL02	2	Maya	HGDP00861	1	10	26175940	28309597	3.3
Bolivian	Bolivian41	2	Quechua_Puno	PUN07	1	10	11717397	12830969	7.22
Bolivian	Bolivian81	1	Quechua_Cusco	CUS-5	1	10	95327429	98261528	9.73
Bolivian	Bolivian81	1	Quechua_Cusco2	K38	1	10	124980600	125667265	3.59
Aymara	PUN67	1	Xavante	Xavante.401	1	10	119589399	121139045	4.69
Bolivian	Bolivian81	2	Quechua_Cusco2	K9	2	10	129206913	130505145	5.96
Bolivian	Bolivian81	1	Quechua_Cusco3	NA11200	2	10	110504864	113297453	7.01
Bolivian	Bolivian81	1	Quechua_Cusco3	NA11200	1	10	125629996	128791493	12.58
Bolivian	Bolivian46	1	Muniche	SMAR-3	2	10	127156890	128438264	4.01
Bolivian	Bolivian41	1	Tallan	PIU01	1	10	98508321	100372515	3.53
Cao	LAL02	2	Mixe	mixe0030	2	10	126156917	127468458	3.28
Bolivian	Bolivian41	1	Tallan	PIU02	1	10	98508321	100372515	3.24
Bolivian	Bolivian46	2	Narihuala	PIU27	1	10	36648566	49701384	11.29
Bolivian	Bolivian81	1	Tallan	PIU06	2	10	98898482	101148674	3.77
Aymara	PUN67	1	Xavante	XAW1718	1	10	119579355	121139045	4.71
Bolivian	Bolivian46	2	Narihuala	PIU28	2	10	24093052	26026785	4.39
Aymara	PUN67	0	Xavante	XAW2306	0	10	130545726	131241579	3.01
Cao	LAL10	2	Chotuna	LAM20	1	10	2348522	3164554	3.13
Bolivian	Bolivian46	0	Piapoco	HGDP00702	0	10	87824640	89982343	3.43
Cao	LAL02	1	Mixtec	Mixa0078	2	10	17164328	19579258	6.14
Cao	LAL05	1	LaJalca	CH014	2	10	106903981	109144720	3.02
Cao	LAL02	1	Narihuala	PIU25	1	10	94881612	97070990	4.84
Cao	LAL02	1	Olmos	LAM08	2	10	33694537	35842795	3.76
Aymara	PUN67	2	Zoró	Zoro.51	2	10	115165889	117894117	4.15
Bolivian	Bolivian72	2	Bolivian	Bolivian39	1	10	130480719	131100928	3.1
Bolivian	Bolivian46	2	Tallan	PIU05	1	10	36648566	49450675	10.68
Bolivian	Bolivian46	2	Urubu_Kaapor	U.Kaapor.150	1	10	9172233	10549795	3.41
Bolivian	Bolivian46	2	Urubu_Kaapor	U.Kaapor.150	1	10	18338686	20158868	3.74
Bolivian	Bolivian46	2	Urubu_Kaapor	U.Kaapor.150	2	10	130948360	131731480	3.55
Cao	LAL21	2	Cao	LAL23	1	10	23665438	29366300	14.63
Cao	LAL21	2	Cao	LAL23	1	10	33554242	44932646	10.39
Cao	LAL21	2	Cao	LAL31	2	10	2901165	6140130	28.55
Cao	LAL21	0	Cao	LAL31	0	10	9269099	73339160	91.41
Cao	LAL21	1	Cao	LAL31	2	10	127850922	128438264	4.4
Cao	LAL21	1	Cao	LAL31	2	10	129158882	130305615	5.92
Cao	LAL21	0	Cao	LAL31	0	10	130586205	133448637	17.93
Cao	LAL02	1	Pima	HGDP01057	1	10	16715657	19593210	4.53
Bolivian	Bolivian46	2	Urubu_Kaapor	U.Kaapor.95	2	10	18338686	20158868	3.9
Cao	LAL21	1	Chotuna	LAM10	2	10	63781495	68073487	6.91
Bolivian	Bolivian72	2	Kokama_Peru	SMAR-7	2	10	129484680	130377444	3.17
Bolivian	Bolivian81	2	Zapotec	Zapo0072	1	10	12855493	13781165	3.48
Bolivian	Bolivian72	2	Gavião	GAV156	1	10	34336197	38655478	5.29
Cao	LAL01	1	UtcubambaSouth	CH024	1	10	122787452	123904213	4.39
Bolivian	Bolivian81	1	Apalai	Apalai.147	1	10	128555686	129642522	3.13
Cao	LAL04	2	Olmos	LAM08	2	10	125284832	125970394	3.69
Bolivian	Bolivian81	1	Apalai	Apalai.185	2	10	78752652	80461141	7.05
Bolivian	Bolivian81	1	Apalai	Apalai.228	1	10	78752652	80461141	6.5
Bolivian	Bolivian81	1	Bolivian	Bolivian39	2	10	13713015	14419282	6.88
Cao	LAL21	2	Guaraní_Mbyá	3036	2	10	25178817	27760937	4.52
Bolivian	Bolivian81	1	Kokama_Colombia	AMZ143	1	10	125469612	126237577	3.53
Cao	LAL23	1	Cao	LAL31	2	10	23665438	29366300	20.61
Cao	LAL23	1	Cao	LAL31	2	10	33554242	44932646	11.8
Cao	LAL21	2	Guaraní_Nãndeva	Guarani-GN.837	1	10	52915469	54351105	3.61
Cao	LAL10	1	Kichwa	EC018	1	10	124304163	125520190	4.1
Bolivian	Bolivian72	2	Karitiana	HGDP01014	1	10	29139805	30008377	3.74
Cao	LAL05	2	Mixtec	Mixa0024	1	10	98805612	100729361	3.01
Bolivian	Bolivian62	1	Wayku	CH105	1	10	11368747	12531619	3.38
Bolivian	Bolivian81	1	Eten	LAM27	1	10	16122779	18522669	3.73
Bolivian	Bolivian72	2	Karitiana	HGDP01018	2	10	29139805	30008377	3.15
Bolivian	Bolivian72	2	Karitiana	HGDP01019	1	10	35560029	43390581	3.15
Cao	LAL02	1	Tumbes	TUM28	2	10	131660608	132619025	6.74
Cao	LAL08	1	Maya	HGDP00862	2	10	14970439	16461493	3.19
Bolivian	Bolivian71	2	Quechua_Puno	PUN07	2	10	88869533	90790007	5.16
Bolivian	Bolivian71	1	Quechua_Puno	PUN07	2	10	113035274	115706349	4.01
Bolivian	Bolivian71	1	Quechua_Puno	PUN07	1	10	124104793	125990791	5.98
Bolivian	Bolivian71	1	Shawi	SMAR-2	1	10	4437173	6028053	4.07
Bolivian	Bolivian62	1	Xavante	Xavante.2304	2	10	7533134	8380137	3.45
Bolivian	Bolivian46	1	Xikrin	XI39	1	10	5944443	6608733	3.19
Bolivian	Bolivian72	2	Munduruku	MU224	1	10	34336197	37704970	5.04
Bolivian	Bolivian72	2	Munduruku	MU57	1	10	34336197	37704970	4.8
Bolivian	Bolivian81	1	Guaraní_Nãndeva	Guarani-GN.852	2	10	124066652	125469725	6.17
Bolivian	Bolivian62	1	Xavante	XAW1501	1	10	7533134	8380137	4.03
Cao	LAL04	2	Sechura	PIU21	1	10	101946432	105624780	4.76
Cao	LAL08	1	Mixe	mixe0035	1	10	5396072	6409333	4.09
Bolivian	Bolivian62	1	Xavante	XAW1707	2	10	7533134	8380137	3.2
Bolivian	Bolivian72	1	Narihuala	PIU27	1	10	2095116	3114994	3.67
Cao	LAL10	1	Luya	CH085	2	10	68429372	71418213	3.5
Cao	LAL08	1	Mixtec	Mixa0001	2	10	55868403	58945836	4.69
Bolivian	Bolivian62	1	Xavante	XAW2306	2	10	7533134	8380137	3.15
Cao	LAL01	2	Kokama_Peru	SMAR-7	1	10	128458075	129789784	6.94
Cao	LAL04	1	Tumbes	TUM22	2	10	133360968	135374889	4.56
Cao	LAL01	1	Eten	LAM27	1	10	58607437	61412335	5.83
Cao	LAL29	1	Chulucanas	PIU39	2	10	14411956	15674416	4.64
Cao	LAL29	2	Chulucanas	PIU39	1	10	102073042	106159481	3.89
Cao	LAL10	2	Maya	HGDP00864	2	10	14629401	16673941	4.5
Cao	LAL29	1	Kokama_Colombia	AMZ144	2	10	6863560	7736904	3.52
Cao	LAL02	2	Zapotec.DG	S.Zapotec-1.DG	1	10	6387130	7225777	3.36
Cao	LAL08	1	Olmos	Lam05	1	10	72793292	75847804	3.55
Cao	LAL21	1	LaJalca	CH042	2	10	101082348	103719600	3.29
Cao	LAL21	1	Luya	CH052	2	10	3138009	3932531	3.88
Bolivian	Bolivian72	1	Tallan	PIU08	2	10	6226889	6927417	3.26
Cao	LAL02	2	Eten	LAM27	2	10	26175940	28309597	3.57
Cao	LAL02	1	Eten	LAM27	1	10	68689083	71521597	6.23
Cao	LAL08	1	Quechua_Cusco	CUS-2	2	10	72793292	75410052	3.39
Cao	LAL02	2	Gavião	GAV161	1	10	15714062	16796919	3.09
Cao	LAL10	1	Olmos	LAM03	1	10	13029413	13781165	5.03
Cao	LAL10	1	Olmos	LAM03	2	10	128983070	129825454	3.13
Cao	LAL04	1	Zapotec.DG	S.Zapotec-1.DG	2	10	127317447	128473047	5.2
Cao	LAL08	1	Quechua_Cusco3	NA11197	1	10	14198759	15305218	4.36
Cao	LAL29	1	Inga	PUT313	2	10	125990791	127065371	3.16
Cao	LAL05	1	Wayku	CH108	2	10	23237568	25085931	4.01
Cao	LAL21	1	Maya	HGDP00875	1	10	15893906	17004857	3.48
Cao	LAL10	1	Pima	HGDP01037	1	10	128983070	129825454	3.54
Cao	LAL10	1	Pima	HGDP01043	1	10	128983070	129825454	3.56
Cao	LAL10	1	Pima	HGDP01044	2	10	128983070	129825454	3.26
Cao	LAL31	2	Guaraní_Mbyá	3036	2	10	25178817	27760937	4.02
Cao	LAL10	1	Pima	HGDP01050	2	10	128983070	129825454	3.54
Bolivian	Bolivian81	1	Tallan	PIU02	2	10	116361840	118465200	3.19
Cao	LAL10	1	Pima	HGDP01055	1	10	128983070	129825454	3.23
Cao	LAL31	2	Guaraní_Nãndeva	Guarani-GN.837	1	10	52915469	54351105	3.36
Cao	LAL04	2	Kokama_Peru	SMAR-10	1	10	123194255	124505217	3.62
Bolivian	Bolivian81	1	Xavante	Xavante.1104	1	10	78915453	80461141	7.39
Cao	LAL10	1	Quechua_Cusco	CUS-5	1	10	96986253	98855381	4.88
Chotuna	LAM10	2	Chulucanas	PIU42	1	10	31023744	49492075	26.7
Bolivian	Bolivian81	1	Xavante	Xavante.1105	2	10	78915453	80461141	6.32
Chotuna	LAM10	1	Chulucanas	PIU45	2	10	59571437	61484005	4.45
Chotuna	LAM10	2	Chulucanas	PIU45	1	10	123062540	124514229	5.52
Bolivian	Bolivian81	1	Xavante	Xavante.2302	2	10	78671441	80026915	6.13
Chotuna	LAM10	2	Chulucanas	PIU46	2	10	122353716	125626328	15.13
Chotuna	LAM10	2	Chulucanas	PIU47	2	10	133004308	133945696	3.39
Cao	LAL05	2	Zapotec.DG	S.Zapotec-2.DG	2	10	14496265	15833588	4.73
Cao	LAL29	1	LaJalca	CH039	1	10	53148778	55283551	7.64
Cao	LAL31	2	Inga	PUT312	1	10	100226649	102786407	3.5
Bolivian	Bolivian81	1	Xavante	XAW113	2	10	78915453	80461141	6.14
Cao	LAL29	2	Luya	CH057	1	10	131660498	132982494	4.11
Bolivian	Bolivian81	1	Xavante	XAW1211	2	10	78915453	80461141	7.76
Bolivian	Bolivian81	1	Xavante	XAW1501	1	10	78915453	80461141	6.02
Cao	LAL29	1	Luya	CH085	1	10	53509261	55283551	3.51
Cao	LAL23	0	Mixe.DG	S.Mixe-3.DG	0	10	126018115	127104136	3.82
Cao	LAL02	2	Parakanã	PAR100	1	10	10613999	11767614	3.94
Bolivian	Bolivian81	1	Xavante	XAW2306	2	10	78671441	80026915	5.84
Cao	LAL31	1	Kichwa	EC023	1	10	2377838	3520433	3.2
Chotuna	LAM20	0	Chotuna	LAM21	0	10	13965414	18632799	18.21
Chotuna	LAM20	0	Chotuna	LAM21	0	10	20119302	30906260	18.3
Chotuna	LAM20	2	Chotuna	LAM21	2	10	68582576	72992697	12.91
Chotuna	LAM10	1	Huancas	CH086	1	10	15269846	16556710	4.55
Bolivian	Bolivian81	1	Xavante	XAW515	1	10	78915453	80461141	6.95
Chotuna	LAM20	2	Chulucanas	PIU39	2	10	131684974	133557922	11.19
Cao	LAL02	2	Quechua_Puno	PUN24	2	10	5552872	6635387	3.79
Chotuna	LAM20	2	Chulucanas	PIU42	1	10	123493577	125284832	5.22
Chotuna	LAM10	1	Inga	PUT310	2	10	87539847	89633231	3.38
Cao	LAL21	2	Quechua_Cusco3	NA11201	2	10	52915469	54158576	3.04
Cao	LAL10	2	Wayku	CH112	2	10	126773746	128584997	3.89
Cao	LAL29	2	Mixe	mixe0027	2	10	46081101	52068298	4.29
Chotuna	LAM10	1	Kichwa	EC006	1	10	6234995	7191942	4.02
Cao	LAL21	2	Tallan	PIU11	1	10	15609699	16948177	4.84
Cao	LAL02	1	Urubu_Kaapor	U.Kaapor.164	2	10	13888316	14822491	3.82
Cao	LAL21	1	Tumbes	TUM12	2	10	63781495	68073487	7.27
Cao	LAL29	1	Mixtec	Mixa0061	1	10	130669061	132197439	5.39
Cao	LAL21	2	Tumbes	TUM28	2	10	14580332	15507439	3.09
Chotuna	LAM10	1	LaJalca	CH014	1	10	19793195	21501314	3.64
Chotuna	LAM10	1	LaJalca	CH020	2	10	5886734	6391061	4.21
Chotuna	LAM21	2	Chulucanas	PIU45	2	10	52398014	54169130	5.63
Chotuna	LAM21	2	Kokama_Colombia	AMZ145	2	10	31087540	34318260	3.35
Cao	LAL01	1	Xikrin	XI47	1	10	81191488	82879719	4.91
Cao	LAL21	2	Wayku	CH111	1	10	57654082	60656409	5.85
Chotuna	LAM21	1	Eten	LAM26	2	10	35883258	43793625	4.85
Chotuna	LAM21	0	Eten	LAM35	0	10	72976063	85062041	37.49
Chotuna	LAM21	1	Guaraní_Kaiowá	Guarani-KW.626	1	10	52954853	54303449	3.1
Cao	LAL05	2	Narihuala	PIU24	2	10	30209706	31115766	4.08
Chotuna	LAM10	1	Luya	CH085	2	10	19204242	23375256	7.72
Chotuna	LAM10	2	Maya	HGDP00856	1	10	59339212	61412335	3.5
Cao	LAL05	2	Parakanã	PAR99	1	10	59006901	61332070	4.22
Cao	LAL10	1	Kokama_Peru	SMAR-7	1	10	970426	2247533	3.67
Chotuna	LAM10	2	Maya	HGDP00858	2	10	62531779	64764512	3.09
Chotuna	LAM21	2	Huancas	CH011	2	10	13029934	13901640	3.72
Cao	LAL04	1	Wayku	CH105	2	10	124949803	125662979	3
Cao	LAL05	1	Quechua_Puno	PUN07	2	10	80892882	82471832	4.69
Chulucanas	PIU38	2	Chulucanas	PIU42	1	10	131126374	131932531	3.52
Chulucanas	PIU38	1	Chulucanas	PIU42	1	10	132705375	134124871	6.24
Cao	LAL05	2	Quechua_Puno	PUN48	1	10	112563268	114407099	4.15
Chotuna	LAM10	2	Maya	HGDP00864	2	10	127822430	128876746	3.12
Chotuna	LAM20	2	LaJalca	CH034	2	10	112563268	114348722	3.78
Chotuna	LAM20	1	LaJalca	CH042	2	10	58607437	60901336	3.81
Chotuna	LAM21	2	Inga	PUT328	1	10	12882381	13792662	3.98
Cao	LAL29	1	Quechua_Puno	PUN50	2	10	6182423	6942102	3.01
Chotuna	LAM10	2	Mixe	mixe0026	1	10	121875578	122931652	3.82
Chotuna	LAM20	1	Luya	CH070	1	10	6183022	6635387	3.72
Chotuna	LAM10	1	Mixe	mixe0035	2	10	12830969	13713015	3.2
Chotuna	LAM10	2	Mixe	mixe0035	1	10	121875578	122931652	3.95
Cao	LAL21	1	Chotuna	LAM15	2	10	7728573	8611179	3.43
Cao	LAL29	1	Tallan	PIU12	2	10	2744009	3627177	3.58
Cao	LAL21	1	Kokama_Colombia	AMZ149	1	10	25239769	27487012	3.7
Chotuna	LAM21	1	Kichwa	EC021	2	10	21558239	24564831	3.91
Chotuna	LAM10	1	Mixtec	Mixa0093	2	10	10534123	11355672	3.29
Chotuna	LAM20	2	Maya	HGDP00863	2	10	6294444	7115699	4.12
Chotuna	LAM20	2	Maya	HGDP00865	2	10	5610171	6390450	3.49
Chulucanas	PIU39	1	Chulucanas	PIU45	2	10	91650649	95729221	9.12
Chulucanas	PIU39	1	Chulucanas	PIU45	2	10	132252499	133141257	3.11
Chotuna	LAM10	1	Olmos	LAM03	2	10	4434165	6029726	8.85
Chulucanas	PIU39	1	Chulucanas	PIU47	2	10	126939092	128234585	6.05
Chotuna	LAM10	0	Olmos	Lam07	0	10	78189959	89380940	36.46
Chotuna	LAM21	1	Luya	CH053	1	10	4527027	6123495	5.8
Cao	LAL31	1	Quechua_Cusco3	NA11200	2	10	36049656	43815361	3.45
Chotuna	LAM20	1	Maya	HGDP00876	2	10	53915397	55211061	3.17
Cao	LAL10	2	Mixe	mixe0015	2	10	119257454	120016913	3.36
Chotuna	LAM21	1	Luya	CH062	1	10	130279137	130737044	3.08
Cao	LAL21	1	Guaraní_Nãndeva	Guarani-GN.845	1	10	112283719	113963406	3.14
Cao	LAL05	2	Xavante	XAW1401	1	10	5607759	6288985	4.68
Cao	LAL10	1	Muniche	SMAR-3	1	10	77118407	79154537	3.32
Cao	LAL29	2	Xikrin	XI30	1	10	133517373	135374889	4.3
Cao	LAL08	1	Tallan	PIU02	1	10	2990333	3390320	3.27
Chulucanas	PIU39	2	Guaraní_Nãndeva	Guarani-GN.28	1	10	81187719	83493895	3.48
Chotuna	LAM20	2	Mixtec	Mixa0061	1	10	5118231	6221716	3.17
Chotuna	LAM10	1	Quechua_Cusco2	K36	2	10	12798954	13479308	3.29
Chulucanas	PIU38	1	LaJalca	CH034	1	10	58944877	61140159	4.17
Chulucanas	PIU40	1	Chulucanas	PIU47	2	10	28659529	29568750	4.38
Chulucanas	PIU40	1	Chulucanas	PIU47	2	10	70184561	71521597	3.19
Chotuna	LAM20	1	Olmos	LAM03	1	10	59323188	62660292	7.83
Chotuna	LAM20	2	Olmos	Lam05	2	10	3141269	5051571	7.93
Chotuna	LAM20	2	Olmos	Lam05	2	10	123489645	125284832	4.93
Chulucanas	PIU39	2	Inga	PUT315	1	10	67666582	70316352	4.51
Cao	LAL31	2	Wayku	CH111	1	10	57654082	60656409	5.61
Chotuna	LAM10	2	Tallan	PIU04	1	10	123062540	124383447	5.35
Chotuna	LAM10	2	Tallan	PIU06	1	10	31023744	44698630	14.61
Chotuna	LAM10	2	Tallan	PIU06	2	10	45787725	54533652	15.48
Chotuna	LAM10	1	Tallan	PIU06	2	10	83042157	85977175	12.33
Cao	LAL10	2	Tallan	PIU05	2	10	133033849	133880163	4.01
Cao	LAL10	2	Urubu_Kaapor	U.Kaapor.164	1	10	2348522	3302279	4.96
Cao	LAL21	2	Parakanã	PAR100	1	10	5651763	6275602	3.03
Chotuna	LAM10	2	Tumbes	TUM09	2	10	20646220	22862282	5.37
Chotuna	LAM10	2	Tumbes	TUM12	1	10	44490532	54303449	20.44
Chotuna	LAM10	0	Tumbes	TUM12	0	10	59158029	73269296	46.72
Chotuna	LAM10	1	Tumbes	TUM28	1	10	68537830	72730811	10.85
Chotuna	LAM10	2	Tumbes	TUM28	1	10	129192143	130283949	3.49
Chulucanas	PIU39	2	LaJalca	CH013	2	10	54717141	56326349	3.26
Cao	LAL10	2	Xavante	Xavante.107	2	10	113098075	114607915	3.31
Chulucanas	PIU40	2	Huancas	CH089	2	10	125674065	126579158	4.1
Chulucanas	PIU38	1	Maya	HGDP00863	1	10	68629434	71470725	5.11
Cao	LAL10	2	Xavante	Xavante.401	1	10	113098075	114828048	3.49
Chulucanas	PIU39	2	LaJalca	CH039	2	10	54717141	56326349	3.39
Chotuna	LAM21	1	Olmos	LAM08	2	10	53025206	54694008	3.25
Chulucanas	PIU40	2	Inga	PUT313	1	10	82854879	84968636	6.39
Cao	LAL10	2	Xavante	XAW104	1	10	113098075	114607915	3.2
Chulucanas	PIU42	1	Cofan	PUT320	2	10	30292597	31935212	4.09
Chotuna	LAM20	2	Quechua_Puno	PUN49	1	10	44124361	49576878	4.42
Cao	LAL10	2	Xavante	XAW1401	1	10	113120504	114828048	3.28
Cao	LAL21	2	Tallan	PIU01	1	10	13750635	14664672	6.34
Cao	LAL21	2	Tallan	PIU01	2	10	67488312	70986766	9.8
Cao	LAL21	2	Tallan	PIU01	2	10	99657922	102090690	6.6
Chotuna	LAM20	0	Tallan	PIU04	0	10	131684717	132951453	7.34
Chotuna	LAM20	1	Tallan	PIU06	2	10	71868616	73292788	6.78
Cao	LAL10	2	Xavante	XAW1718	1	10	113098075	114607915	3.45
Cao	LAL21	2	Tallan	PIU05	2	10	99657922	102090690	4.63
Chulucanas	PIU42	1	Guaraní_Mbyá	3038	2	10	123062540	123904213	3.48
Chotuna	LAM20	2	Tallan	PIU11	2	10	17164328	18632799	3.23
Chotuna	LAM20	2	Tallan	PIU11	2	10	116361840	119291397	3.79
Cao	LAL21	1	Urubu_Kaapor	U.Kaapor.164	2	10	112283719	113963406	3.66
Chulucanas	PIU40	2	Kichwa	EC013	1	10	131538728	132377231	3.98
Chotuna	LAM20	1	Tumbes	TUM22	1	10	80880199	82433906	6.46
Chotuna	LAM20	1	Tumbes	TUM22	1	10	121234063	122802506	3.06
Chotuna	LAM20	2	Tumbes	TUM27	2	10	3134083	5610224	13.24
Chotuna	LAM20	1	Tumbes	TUM27	2	10	14633530	16146355	4.01
Chotuna	LAM20	1	Tumbes	TUM27	2	10	49793554	52285511	4.13
Chotuna	LAM20	1	Tumbes	TUM27	1	10	71868616	73011709	4.93
Chulucanas	PIU42	0	Inga	PUT290	0	10	5591084	6272169	3.28
Cao	LAL31	2	Guaraní_Kaiowá	Guarani-KW.223	1	10	52915469	54351105	3.58
Chulucanas	PIU38	2	Narihuala	PIU25	2	10	51510813	53592537	3.64
Chulucanas	PIU38	2	Narihuala	PIU25	2	10	71321415	72145472	4.4
Chotuna	LAM10	1	Zapotec	Zapo0095	1	10	125278806	125920900	3.8
Chotuna	LAM21	2	Quechua_Cusco3	NA11197	2	10	158946	1722488	3.71
Chulucanas	PIU39	2	Maya	HGDP00875	1	10	22319508	24715728	3.11
Chulucanas	PIU40	2	Luya	CH057	2	10	26597733	28734355	3.19
Chulucanas	PIU40	2	Luya	CH057	2	10	45491371	48603866	3.25
Chotuna	LAM20	2	Wayku	CH112	1	10	124304753	125448745	3.72
Chulucanas	PIU42	0	Kamentsa	PUT283	0	10	5591084	6272169	3.28
Chulucanas	PIU40	2	Luya	CH062	1	10	26597733	28734355	3.57
Chulucanas	PIU40	0	Luya	CH062	0	10	45491371	48603866	3.64
Chulucanas	PIU40	2	Luya	CH062	2	10	90903019	92438925	3.3
Chotuna	LAM21	1	Sechura	PIU21	2	10	129484680	130457602	7.58
Cao	LAL29	1	Muniche	SMAR-4	2	10	127748685	128405329	3.6
Chotuna	LAM10	1	Chamicuro	SMAR-6	1	10	119348729	120523997	3.94
Chotuna	LAM21	1	Tallan	PIU11	2	10	17164328	18984983	5.36
Chotuna	LAM21	1	Tumbes	TUM07	1	10	6608313	7531137	4.96
Chotuna	LAM21	2	Tumbes	TUM10	1	10	94824874	100368893	16.47
Chotuna	LAM21	1	Tumbes	TUM12	2	10	15089980	16449447	3.39
Chotuna	LAM21	1	Tumbes	TUM27	2	10	129478197	130457602	4.46
Cao	LAL29	1	Piapoco	HGDP00970	2	10	127748685	128438264	4.44
Chulucanas	PIU42	1	LaJalca	CH014	2	10	23407190	25225694	3.14
Chulucanas	PIU38	2	Quechua_Cusco	CUS-5	1	10	71321415	72145472	3.99
Chotuna	LAM20	2	Zapotec	Zapo0095	1	10	2715418	3262682	3.21
Chulucanas	PIU45	2	Chulucanas	PIU46	2	10	3754729	4807119	3.58
Chulucanas	PIU45	1	Chulucanas	PIU46	1	10	78671441	80047418	5.17
Chulucanas	PIU45	1	Chulucanas	PIU46	2	10	123062540	124514229	4.15
Chulucanas	PIU42	1	LaJalca	CH034	2	10	119569921	120721180	5.3
Chulucanas	PIU45	1	Chulucanas	PIU47	2	10	9207621	10642515	4.56
Chotuna	LAM21	2	UtcubambaSouth	CH029	2	10	16834916	18329818	4.18
Chulucanas	PIU39	1	Olmos	LAM03	1	10	71000540	71703265	5.34
Chulucanas	PIU39	1	Olmos	LAM03	1	10	91092278	97783367	14.21
Chulucanas	PIU45	1	Kokama_Colombia	AMZ144	1	10	94176088	96997175	3.06
Chulucanas	PIU39	2	Paran	LIM-2	1	10	125545837	126297670	3.73
Chulucanas	PIU45	2	Cofan	PUT319	1	10	80410110	82025682	4.89
Chulucanas	PIU40	2	Maya	HGDP00876	1	10	77661909	79358602	4.01
Chotuna	LAM21	2	Wayku	CH116	1	10	16834916	18420326	3.84
Chotuna	LAM10	1	Guaraní_Nãndeva	Guarani-GN.841	2	10	121856919	122821492	3.38
Chulucanas	PIU38	1	Quechua_Puno	PUN50	1	10	55216633	57091639	4
Chotuna	LAM20	1	Arara	Arara.49	2	10	133927464	135374889	4.44
Chulucanas	PIU40	2	Mixe	mixe0028	2	10	77228045	79358602	3.83
Chulucanas	PIU43	1	Kamentsa	PUT317	1	10	130279137	131175753	3.26
Chotuna	LAM20	1	Chotuna	LAM15	1	10	4287879	6030194	9.92
Chotuna	LAM20	1	Chotuna	LAM15	1	10	49793554	52285511	3.88
Cao	LAL31	1	Parakanã	PAR100	1	10	56552976	59842423	3.14
Chulucanas	PIU43	1	Kichwa	EC021	2	10	129433949	130747715	4.82
Chotuna	LAM21	1	Zapotec	Zapo0064	1	10	91982972	93786557	4.6
Chotuna	LAM20	1	Eten	LAM27	2	10	129137497	130237499	3.46
Chulucanas	PIU38	1	Tumbes	TUM30	2	10	124924402	125783210	3.76
Chulucanas	PIU40	1	Olmos	Lam05	2	10	10878067	11917002	7.68
Chulucanas	PIU39	2	Quechua_Cusco3	NA11201	2	10	34452984	43809570	6.43
Chotuna	LAM21	0	Arara	Arara.23	0	10	130985939	131932531	6.44
Chotuna	LAM21	1	Arara	Arara.49	1	10	130985939	131932531	4.66
Chulucanas	PIU42	2	Mixe	mixe0028	1	10	130278758	131241579	3.87
Cao	LAL31	2	Tallan	PIU01	1	10	13750635	14664672	7.57
Cao	LAL31	1	Tallan	PIU01	2	10	67488312	70986766	10.43
Chotuna	LAM10	2	Muniche	SMAR-4	1	10	114342920	116293820	5.53
Cao	LAL31	1	Tallan	PIU02	1	10	46081101	49930972	3.14
Chulucanas	PIU39	0	Tallan	PIU04	0	10	131684974	132951453	8.75
Chulucanas	PIU39	1	Tallan	PIU06	2	10	131577319	132659862	8.7
Chotuna	LAM10	2	Narihuala	PIU28	2	10	71601764	73269296	11.27
Chotuna	LAM10	2	Narihuala	PIU28	1	10	115704458	117957577	7.61
Chotuna	LAM21	2	Chotuna	LAM15	2	10	35171604	54695965	14.12
Chotuna	LAM21	2	Chotuna	LAM15	1	10	94824874	100080631	16.08
Chotuna	LAM10	1	Narihuala	PIU35	1	10	60604883	66523544	20.32
Chotuna	LAM10	1	Narihuala	PIU35	1	10	68537830	72730811	16.33
Chulucanas	PIU39	1	Tumbes	TUM28	2	10	127368542	128234585	3.28
Chulucanas	PIU39	2	Tumbes	TUM30	1	10	91286226	93786557	5.3
Chulucanas	PIU39	1	UtcubambaSouth	CH024	1	10	44124361	47694722	5.81
Cao	LAL31	1	Xavante	Xavante.1513	1	10	56628184	59842423	3.41
Chulucanas	PIU42	1	Narihuala	PIU25	1	10	66414239	70986766	7.66
Chotuna	LAM10	1	Surui	HGDP00832	1	10	15872827	18286593	3.9
Chotuna	LAM21	1	Guaraní_Kaiowá	Guarani-KW.224	1	10	125556349	126190232	3.22
Chulucanas	PIU42	2	Olmos	Lam05	1	10	11848987	12924722	5.48
Chulucanas	PIU42	1	Olmos	Lam05	2	10	123493577	125676021	7.59
Chotuna	LAM10	0	Surui	HGDP00837	0	10	15872827	18286593	6.42
Chotuna	LAM10	1	Surui	HGDP00838	1	10	15872827	18286593	4.46
Chotuna	LAM10	1	Surui	HGDP00843	2	10	15872827	18286593	4.46
Chulucanas	PIU40	1	Quechua_Cusco3	NA11198	1	10	4805703	6222819	3.26
Chotuna	LAM10	1	Surui	HGDP00845	1	10	15872827	18286593	4.37
Chotuna	LAM10	1	Surui	HGDP00846	1	10	16566904	18286593	3.18
Chotuna	LAM10	1	Surui	HGDP00849	1	10	15872827	18286593	4.45
Chotuna	LAM10	1	Surui	HGDP00852	2	10	15872827	18286593	4.46
Chulucanas	PIU40	1	Quechua_Cusco3	NA11201	2	10	120660716	122374644	4.37
Chulucanas	PIU40	0	Sechura	PIU16	0	10	130068724	133676728	5.69
Chotuna	LAM20	2	Muniche	SMAR-4	2	10	4805703	6288985	3.49
Cao	LAL31	1	Xavante	XAW1707	1	10	2788331	3349179	3
Chotuna	LAM10	2	Tallan	PIU02	2	10	28634745	30663080	15.03
Chotuna	LAM10	2	Tallan	PIU02	1	10	31023744	44698630	15.34
Chotuna	LAM20	1	Narihuala	PIU27	1	10	12666443	13856932	9
Chulucanas	PIU43	1	Mixtec	Mixa0016	2	10	120569141	122181541	6.54
Chulucanas	PIU47	2	Huancas	CH089	2	10	23200494	24759284	3.61
Chulucanas	PIU47	2	Inga	PUT307	1	10	5359010	6237875	3.54
Chulucanas	PIU43	1	Mixtec.DG	S.Mixtec-1.DG	2	10	120596386	122181541	6.1
Chulucanas	PIU46	2	LaJalca	CH031BIS	1	10	125856308	127914016	4.13
Chulucanas	PIU47	2	Inga	PUT308	1	10	5359010	6237875	3.6
Chotuna	LAM20	1	Sechura	PIU19	1	10	61460975	66612310	15.54
Chotuna	LAM20	1	Sechura	PIU19	1	10	71868616	73011709	5.2
Chotuna	LAM10	1	Xavante	Xavante.606	2	10	7537312	8436432	4.83
Chulucanas	PIU47	1	Inga	PUT313	1	10	129231922	130168431	3.16
Kokama_Colombia	AMZ144	2	Kokama_Colombia	AMZ151	2	10	6505931	7338702	3.48
Chulucanas	PIU40	2	Wayku	CH108	1	10	125396799	126308683	4.5
Chulucanas	PIU45	2	Maya	HGDP00877	1	10	80700918	82358726	4.01
Chulucanas	PIU40	2	Wayku	CH116	1	10	125533833	126128552	3.16
Chulucanas	PIU38	1	Guaraní_Nãndeva	Guarani-GN.852	1	10	8841669	10632421	3.13
Chotuna	LAM10	1	Xavante	XAW1401	2	10	6608313	7622904	4.63
Chulucanas	PIU42	1	Sechura	PIU16	1	10	112969627	114576753	5.09
Chotuna	LAM20	1	Tallan	PIU01	1	10	56974556	60509840	4.62
Chotuna	LAM20	2	Tallan	PIU01	2	10	115255777	119177760	13.92
Chulucanas	PIU42	2	Sechura	PIU21	2	10	123466943	127394711	18.32
Chotuna	LAM20	2	Tallan	PIU02	1	10	17164328	18632799	3.18
Chotuna	LAM20	2	Tallan	PIU02	2	10	58323569	62577107	14.93
Chulucanas	PIU42	1	Tallan	PIU06	1	10	30828807	44698630	17.75
Chotuna	LAM20	2	Tallan	PIU05	2	10	115255777	119177760	9.92
Chulucanas	PIU42	0	Tallan	PIU11	0	10	4287879	8448752	12.39
Chulucanas	PIU42	1	Tallan	PIU12	1	10	1653960	3095281	6.73
Chotuna	LAM21	2	Parakanã	PAR100	1	10	123084026	123918132	3.62
Chulucanas	PIU39	1	Kokama_Peru	SMAR-10	1	10	14378252	15360422	4
Chotuna	LAM21	1	Parakanã	PAR99	1	10	60531261	62650428	3.76
Chotuna	LAM21	0	Parakanã	PAR99	0	10	123084026	123918132	4.94
Chulucanas	PIU42	1	Tumbes	TUM12	1	10	44490532	49492075	8.05
Chotuna	LAM20	2	Wayku	CH105	2	10	124304753	125448745	3.14
Chotuna	LAM21	1	Quechua_Puno	PUN07	2	10	125598254	126735264	3.67
Chulucanas	PIU47	1	LaJalca	CH034	1	10	115422986	118034574	6.4
Chulucanas	PIU45	2	Olmos	LAM03	1	10	91650649	95729221	9.22
Chotuna	LAM10	1	Xikrin	XI13	2	10	121856919	122821492	3.11
Chulucanas	PIU45	2	Olmos	Lam07	1	10	158946	3124319	14.32
Kokama_Colombia	AMZ145	0	Kokama_Colombia	AMZ150	0	10	5672196	12388391	39.18
Kokama_Colombia	AMZ145	0	Kokama_Colombia	AMZ150	0	10	27125541	52070824	27.53
Kokama_Colombia	AMZ145	1	Kokama_Colombia	AMZ150	2	10	53358901	57529588	15.11
Kokama_Colombia	AMZ145	1	Kokama_Colombia	AMZ150	1	10	85458234	109908416	71.48
Kokama_Colombia	AMZ145	2	Kokama_Colombia	AMZ151	2	10	61294973	79983592	46.39
Kokama_Colombia	AMZ145	1	Kokama_Colombia	AMZ151	1	10	80783166	86610348	24.46
Kokama_Colombia	AMZ144	2	Kamentsa	PUT292	1	10	72952731	75847804	4.75
Chotuna	LAM20	1	Xavante	XAW1505	1	10	6183022	6731376	3.03
Chulucanas	PIU46	2	Mixe	mixe0030	2	10	26804242	29034873	4.28
Chotuna	LAM21	1	Tallan	PIU02	1	10	17164328	18984983	7.4
Chulucanas	PIU43	2	Tallan	PIU04	1	10	117585157	119133426	8.27
Chulucanas	PIU47	1	Luya	CH082	2	10	113109415	114828048	3.54
Chulucanas	PIU43	1	Tallan	PIU12	1	10	127369745	128408650	3.04
Chulucanas	PIU47	1	Maya	HGDP00855	1	10	127270143	128190248	3.39
Chulucanas	PIU47	2	Maya	HGDP00856	1	10	30757105	33694537	4.83
Kokama_Colombia	AMZ144	0	Kichwa	EC018	0	10	44671194	48360188	3.22
Kokama_Colombia	AMZ145	0	Inga	PUT289	0	10	2117717	3145464	3.88
Chotuna	LAM21	1	Xavante	Xavante.1104	2	10	133529908	135058873	3.08
Chulucanas	PIU38	1	Quechua_Puno	PUN24	1	10	126054274	127104136	3.47
Kokama_Colombia	AMZ144	2	LaJalca	CH031BIS	1	10	53944877	55867735	4.09
Chulucanas	PIU47	2	Maya	HGDP00869	1	10	5607759	6608733	3.38
Chulucanas	PIU46	2	Olmos	LAM03	2	10	30198122	31935212	4.82
Chulucanas	PIU46	2	Olmos	Lam05	1	10	17175881	21105691	8.66
Chulucanas	PIU46	1	Olmos	LAM08	1	10	24629653	26407926	6.92
Kokama_Colombia	AMZ150	2	Kokama_Colombia	AMZ151	1	10	158946	6237875	25.7
Kokama_Colombia	AMZ150	0	Kokama_Colombia	AMZ151	0	10	24565181	30678263	19.73
Chulucanas	PIU47	1	Maya	HGDP00875	1	10	5611911	6272169	4.86
Chulucanas	PIU45	1	Quechua_Cusco3	NA11201	2	10	9225047	10596049	3.18
Chulucanas	PIU47	2	Mixe	mixe0026	1	10	131800501	132919649	3.08
Chulucanas	PIU45	2	Quechua.DG	S.Quechua-3.DG	1	10	11293607	12493418	5.37
Chulucanas	PIU45	1	Sechura	PIU21	2	10	122719834	123853004	4.96
Chulucanas	PIU39	1	Narihuala	PIU24	1	10	97911795	101322555	6.56
Kokama_Colombia	AMZ144	2	Luya	CH081	1	10	95327429	98069164	3.74
Chulucanas	PIU45	1	Tallan	PIU04	1	10	122357571	124383447	7.75
Chulucanas	PIU47	2	Mixe	mixe0035	1	10	131800501	132919649	3.33
Chulucanas	PIU45	2	Tallan	PIU06	1	10	6183022	7017120	5.65
Chulucanas	PIU45	1	Tallan	PIU06	1	10	50218184	52992633	4.85
Chulucanas	PIU45	2	Tallan	PIU11	1	10	30007376	34253008	16.52
Chulucanas	PIU38	2	Tallan	PIU08	1	10	75739214	79421977	20.96
Chulucanas	PIU47	2	Mixe.DG	S.Mixe-3.DG	2	10	131512933	132913747	3.79
Chulucanas	PIU40	0	Karitiana	HGDP01006	0	10	21250939	23473806	3.13
Chulucanas	PIU38	0	Urubu_Kaapor	U.Kaapor.150	0	10	113035274	114642156	3.24
Kokama_Colombia	AMZ150	2	Huancas	CH008	1	10	15968678	18286593	3.3
Kokama_Colombia	AMZ144	1	Maya	HGDP00858	2	10	77428226	79228709	3.53
Kokama_Colombia	AMZ145	1	Kichwa	EC023	2	10	129628832	130632320	4.22
Chulucanas	PIU45	1	Tumbes	TUM27	2	10	12345440	13254480	5.57
Chulucanas	PIU46	2	Quechua_Cusco2	K34	2	10	125868801	127825898	3.8
Chulucanas	PIU46	1	Quechua_Cusco2	K38	2	10	91982972	95010123	3.4
Chulucanas	PIU39	2	Shawi	SMAR-2	2	10	125511920	126879881	6.09
Chulucanas	PIU47	2	Olmos	Lam07	1	10	70184561	71637986	3.77
Chulucanas	PIU40	2	Muniche	SMAR-3	2	10	90790007	92848477	3.11
Chulucanas	PIU39	1	Tallan	PIU01	1	10	127240036	128234585	5.25
Chulucanas	PIU46	2	Tallan	PIU04	1	10	123062540	124383447	3.43
Chulucanas	PIU46	0	Tallan	PIU06	0	10	26612270	30218346	11.3
Chulucanas	PIU46	2	Tumbes	TUM07	1	10	51568378	53619542	4.43
Chulucanas	PIU47	1	Pima	HGDP01058	1	10	97770992	100029202	4.3
Chulucanas	PIU47	2	Pima	HGDP01059	1	10	131727382	132698419	3.22
Kokama_Colombia	AMZ144	2	Mixtec	Mixa0049	1	10	89833307	91316527	3.14
Chulucanas	PIU46	1	Tumbes	TUM22	2	10	132970636	134757854	6.56
Chulucanas	PIU47	1	Quechua_Cusco2	K3	1	10	72952731	75264388	3.79
Chulucanas	PIU47	2	Quechua_Cusco2	K41	2	10	18790620	20814260	3.94
Cofan	PUT318	2	Cofan	PUT319	2	10	1226705	2058365	4.12
Cofan	PUT318	0	Cofan	PUT319	0	10	13989299	21501314	12.31
Cofan	PUT318	0	Cofan	PUT319	0	10	43340773	51573788	3.68
Cofan	PUT318	2	Cofan	PUT319	1	10	111490480	114825813	11.31
Cofan	PUT318	0	Cofan	PUT319	0	10	120571632	125777794	16.81
Cofan	PUT318	2	Cofan	PUT320	2	10	5987130	10358397	29.13
Cofan	PUT318	1	Cofan	PUT320	1	10	15515482	17696104	5.69
Cofan	PUT318	0	Cofan	PUT320	0	10	26130561	53158343	21.4
Cofan	PUT318	1	Cofan	PUT320	2	10	91446088	97368990	6.59
Cofan	PUT318	1	Cofan	PUT320	2	10	104447629	111681411	6.48
Cofan	PUT318	1	Cofan	PUT320	2	10	124068219	125520190	6.58
Cofan	PUT318	1	Cofan	PUT320	2	10	125619902	127978660	4.27
Cofan	PUT318	1	Cofan	PUT320	1	10	131600766	133515938	5.26
Kokama_Colombia	AMZ150	1	Luya	CH062	2	10	54848238	57529588	4.07
Cofan	PUT318	1	Cofan	PUT334	1	10	124068219	125520190	6.18
Cofan	PUT318	1	Cofan	PUT334	1	10	125619902	127978660	3.87
Kokama_Colombia	AMZ150	1	Luya	CH068	2	10	71598059	73023736	4.42
Chulucanas	PIU42	1	Narihuala	PIU24	1	10	10144741	11744721	6.37
Chulucanas	PIU42	1	Narihuala	PIU27	1	10	3848030	5557433	7.64
Chulucanas	PIU47	2	Tallan	PIU06	2	10	124397760	126019058	7.98
Chulucanas	PIU47	2	Tumbes	TUM27	1	10	1875945	2940827	3.01
Chulucanas	PIU47	2	Tumbes	TUM27	1	10	123399847	126879881	19.25
Chulucanas	PIU47	2	Tumbes	TUM28	2	10	127368542	128267081	3.44
Chulucanas	PIU47	2	Tumbes	TUM30	2	10	14205405	15611394	3.96
Kokama_Colombia	AMZ144	2	Quechua_Cusco2	K3	1	10	129812855	130541923	4.14
Chulucanas	PIU42	1	Sechura	PIU19	2	10	3699620	5557433	7.19
Kokama_Colombia	AMZ144	2	Quechua_Cusco2	K38	1	10	119628730	121484162	5.93
Cofan	PUT318	0	Inga	PUT310	0	10	15631351	21501314	9.51
Cofan	PUT318	2	Inga	PUT311	1	10	23688813	25685425	4.1
Chulucanas	PIU43	0	Kichwa	EC012	0	10	130309405	130747715	3.32
Kokama_Colombia	AMZ144	2	Quechua_Cusco2	K9	2	10	119628730	121484162	6.1
Kokama_Colombia	AMZ151	2	LaJalca	CH042	1	10	11719010	12592723	4.94
Cofan	PUT319	1	Cofan	PUT320	2	10	11293607	13008602	14.61
Cofan	PUT319	2	Cofan	PUT320	1	10	15515482	18414220	8.92
Cofan	PUT319	0	Cofan	PUT320	0	10	43340773	51573788	8.07
Cofan	PUT319	2	Cofan	PUT320	1	10	54373084	56389870	6.68
Cofan	PUT319	2	Cofan	PUT320	1	10	80880199	82423260	5.09
Cofan	PUT319	0	Cofan	PUT320	0	10	82736473	119994465	74.6
Cofan	PUT318	1	Inga	PUT328	1	10	131616954	132582656	3.36
Cofan	PUT319	2	Cofan	PUT334	2	10	89833307	115668000	62.09
Cofan	PUT319	2	Eten	LAM26	1	10	26791179	29013251	3.65
Chulucanas	PIU43	2	Muniche	SMAR-3	2	10	127255951	128229313	3.2
Cofan	PUT319	2	Eten	LAM35	2	10	129745732	130812555	3.16
Chulucanas	PIU42	0	Tallan	PIU01	0	10	4287879	8448752	14.9
Chulucanas	PIU42	1	Tallan	PIU02	1	10	30828807	44698630	19.62
Chulucanas	PIU42	1	Tallan	PIU02	2	10	72052169	77618018	12.23
Chulucanas	PIU42	1	Tallan	PIU08	1	10	3158733	4555068	7.72
Kokama_Colombia	AMZ144	1	Tumbes	TUM07	1	10	44318235	47694722	3.45
Kokama_Colombia	AMZ151	1	Maya	HGDP00857	1	10	21214677	23403403	4.31
Chulucanas	PIU46	2	Eten	LAM32	1	10	55071283	57710042	8.37
Cofan	PUT318	1	LaJalca	CH013	1	10	117996711	119327897	3.81
Cofan	PUT319	1	Inga	PUT289	1	10	51510813	53547875	3.4
Cofan	PUT319	2	Inga	PUT308	2	10	2740608	6294444	25.79
Kokama_Colombia	AMZ150	1	Mixtec.DG	S.Mixtec-2.DG	1	10	31911147	34171097	3.44
Cofan	PUT319	0	Inga	PUT310	0	10	15631351	23407190	13.91
Chulucanas	PIU47	1	Zapotec.DG	S.Zapotec-2.DG	1	10	2441043	3262682	3.21
Chulucanas	PIU45	2	Kichwa	EC019	1	10	93036422	95418464	3.59
Chulucanas	PIU47	1	Apalai	Apalai.222	1	10	5563929	6272169	4.63
Cofan	PUT320	1	Cofan	PUT334	2	10	8372031	11355672	12.57
Cofan	PUT320	2	Cofan	PUT334	1	10	51570152	54770122	6.98
Cofan	PUT320	0	Cofan	PUT334	0	10	56132046	68629434	25.51
Cofan	PUT320	0	Cofan	PUT334	0	10	87865009	115668000	66.67
Cofan	PUT320	1	Cofan	PUT334	1	10	116038167	119589399	9.32
Cofan	PUT320	2	Cofan	PUT334	1	10	122563893	127999356	20.75
Kokama_Colombia	AMZ144	2	Wayku	CH117	2	10	6226889	7345443	3.51
Kokama_Colombia	AMZ151	2	Mixe	mixe0026	2	10	45163756	48424759	3.22
Chulucanas	PIU45	1	Muniche	SMAR-4	1	10	80008668	80907147	13.44
Chulucanas	PIU45	1	Narihuala	PIU24	2	10	103800275	108836579	9.87
Chulucanas	PIU45	2	Narihuala	PIU27	1	10	13887369	16855094	19.66
Chulucanas	PIU45	2	Narihuala	PIU28	1	10	158946	3124319	12.13
Chulucanas	PIU45	1	Narihuala	PIU28	2	10	130229843	131660608	3.8
Cofan	PUT319	2	Kichwa	EC007	1	10	124717298	125649795	3.16
Chulucanas	PIU47	2	Kokama_Colombia	AMZ142	1	10	2632831	3811042	4.25
Chulucanas	PIU45	2	Narihuala	PIU35	1	10	17041163	20294036	13.08
Chulucanas	PIU45	2	Narihuala	PIU35	1	10	21470801	24599042	10.75
Chulucanas	PIU47	2	Kokama_Colombia	AMZ143	1	10	90903019	92894406	4.79
Cofan	PUT319	2	Kichwa	EC013	1	10	123770622	125331062	3.8
Cofan	PUT319	1	Kichwa	EC018	2	10	51510813	53547875	4.35
Cofan	PUT319	1	Kichwa	EC022	1	10	106285308	109379879	5.08
Cofan	PUT318	2	Maya	HGDP00859	2	10	124647973	125649795	3.44
Cofan	PUT319	1	Kichwa	EC024	1	10	106285308	109379879	7.3
Cofan	PUT320	2	Inga	PUT289	2	10	2990333	3520433	5.33
Kokama_Colombia	AMZ150	2	Quechua_Cusco2	K3	2	10	6222819	6801931	3.2
Cofan	PUT320	1	Inga	PUT290	1	10	119021737	119767504	5.84
Kokama_Colombia	AMZ144	2	Zapotec	Zapo0083	2	10	89970076	91742351	3.22
Cofan	PUT319	1	LaJalca	CH033	1	10	132514149	133357051	3.72
Cofan	PUT320	1	Inga	PUT310	1	10	15631351	18414220	6.22
Kokama_Colombia	AMZ145	1	Wayku	CH104	1	10	121414236	122726108	3.04
Cofan	PUT320	1	Inga	PUT311	2	10	128112052	129551736	7.31
Cofan	PUT320	1	Inga	PUT315	1	10	127730360	128821415	4.92
Kokama_Colombia	AMZ145	2	Wayku	CH111	1	10	94566318	107053217	38.16
Cofan	PUT320	1	Inga	PUT328	1	10	131616954	132582656	4.34
Cofan	PUT320	1	Kamentsa	PUT283	1	10	127822430	128555686	3.42
Cofan	PUT320	1	Kamentsa	PUT288	2	10	18482691	20669511	4.04
Kokama_Colombia	AMZ144	2	Arara	Arara.23	1	10	89633231	91637064	3.38
Kokama_Colombia	AMZ145	1	Wayku	CH117	1	10	116126107	119519010	14.02
Chulucanas	PIU45	1	Tallan	PIU02	1	10	50218184	53694400	8.58
Chulucanas	PIU46	1	Narihuala	PIU24	1	10	131665885	133141257	10.77
Cofan	PUT320	2	Kichwa	EC003	1	10	130616020	131677600	5.56
Chulucanas	PIU46	1	Narihuala	PIU27	1	10	35912391	48456176	9.88
Kokama_Colombia	AMZ144	1	Chamicuro	SMAR-6	1	10	130278758	130975999	4.46
Chulucanas	PIU45	2	Tallan	PIU08	2	10	25917909	47628892	49.28
Chulucanas	PIU46	0	Narihuala	PIU28	0	10	79952934	82421239	16.36
Cofan	PUT319	2	Luya	CH085	2	10	81134971	83267220	6.11
Cofan	PUT320	1	Kichwa	EC008	1	10	10613999	11759446	4.46
Chulucanas	PIU46	2	Narihuala	PIU35	2	10	27633772	30171017	4.99
Kokama_Colombia	AMZ144	2	Kokama_Colombia	AMZ149	1	10	1829825	3114994	3.08
Chulucanas	PIU45	2	Urubu_Kaapor	U.Kaapor.95	1	10	18762948	20911871	3.63
Cofan	PUT320	2	Kichwa	EC018	1	10	130580494	131601154	3.36
Cofan	PUT319	1	Maya	HGDP00859	2	10	124647973	125649795	3.58
Cofan	PUT320	2	Kichwa	EC023	1	10	130624838	131677600	5.12
Kokama_Colombia	AMZ144	0	Gavião	GAV161	0	10	49701384	52006649	3.69
Chulucanas	PIU43	2	Xavante	XAW704	1	10	130333624	130849424	3.18
Chulucanas	PIU46	2	Sechura	PIU19	1	10	126759800	128375767	5.51
Kokama_Colombia	AMZ145	1	Zapotec	Zapo0095	2	10	120821625	122837748	4.19
Kokama_Colombia	AMZ151	2	Quechua_Cusco3	NA11197	1	10	128115703	129229880	3.5
Kokama_Colombia	AMZ145	1	Apalai	Apalai.185	2	10	7311882	8418226	3.86
Chulucanas	PIU47	2	Kichwa	EC020	2	10	5599426	6390450	3.24
Chulucanas	PIU45	1	Xavante	XAW1011	1	10	95186158	97778374	3.05
Kokama_Colombia	AMZ145	2	Arara	Arara.1	2	10	1329985	2204714	3.79
Kokama_Colombia	AMZ150	1	Wayku	CH112	1	10	21243765	29801659	28.74
Kokama_Colombia	AMZ151	2	Quechua_Cusco3	NA11201	1	10	20328757	23092893	5.59
Cofan	PUT319	1	Maya	HGDP00877	1	10	80700918	82025682	3.68
Cofan	PUT318	1	Piapoco	HGDP00703	1	10	131674159	132582656	3.42
Kokama_Colombia	AMZ145	0	Arara	Arara.23	0	10	1329985	2204714	4.71
Eten	LAM26	2	Eten	LAM33	2	10	62756147	65794344	3.49
Eten	LAM26	1	Eten	LAM33	2	10	72755123	73772014	7.63
Eten	LAM26	1	Eten	LAM33	1	10	125278806	126759800	4.08
Eten	LAM26	2	Eten	LAM33	2	10	129628832	130632320	6.32
Eten	LAM26	1	Eten	LAM35	2	10	125278806	126759800	4.13
Eten	LAM26	2	Eten	LAM35	1	10	129642522	130632320	6.66
Chulucanas	PIU47	2	Narihuala	PIU24	2	10	12945180	13820780	9.67
Kokama_Colombia	AMZ145	0	Kokama_Colombia	AMZ142	0	10	158946	6001442	18.34
Kokama_Colombia	AMZ145	0	Kokama_Colombia	AMZ143	0	10	6334806	21272024	43.55
Cofan	PUT334	2	Kichwa	EC013	2	10	27577568	29311428	6.06
Kokama_Colombia	AMZ145	2	Kokama_Colombia	AMZ149	1	10	61448525	79957503	50.26
Kokama_Colombia	AMZ145	2	Kokama_Peru	SMAR-10	2	10	115158306	119368964	22.86
Cofan	PUT334	2	Kichwa	EC021	2	10	132705640	133614435	4.86
Kokama_Colombia	AMZ151	2	UtcubambaSouth	CH029	1	10	11719010	12592723	5.94
Kokama_Colombia	AMZ150	1	Apalai	Apalai.185	2	10	7311882	8418226	3.47
Kokama_Colombia	AMZ151	2	Wayku	CH112	1	10	24565181	29533327	19.7
Kokama_Colombia	AMZ151	2	Wayku	CH117	2	10	6505931	7338702	3.02
Cofan	PUT334	2	Luya	CH067	1	10	37231470	47628892	3.12
Eten	LAM26	2	Kamentsa	PUT288	2	10	107025800	109372314	4.34
Cofan	PUT320	1	Mixe	mixe0027	1	10	127746372	128437840	3.3
Kokama_Colombia	AMZ144	2	Muniche	SMAR-3	1	10	89970076	91901023	3.58
Eten	LAM33	1	Eten	LAM35	2	10	124304753	128190248	14.26
Eten	LAM33	2	Eten	LAM35	1	10	129642522	130668947	6.47
Eten	LAM33	1	Eten	LAM35	1	10	131616954	132619025	3.89
Kokama_Colombia	AMZ144	1	Muniche	SMAR-4	1	10	55211061	61806053	5.18
Chulucanas	PIU47	2	Tallan	PIU01	1	10	127240036	128267081	5.25
Kokama_Colombia	AMZ150	1	Kokama_Colombia	AMZ142	2	10	59571437	62355728	6.47
Kokama_Colombia	AMZ150	0	Kokama_Colombia	AMZ142	0	10	109626258	124547332	36.45
Kokama_Colombia	AMZ150	0	Kokama_Colombia	AMZ142	0	10	125533833	135374889	24.09
Kokama_Colombia	AMZ150	1	Kokama_Colombia	AMZ143	2	10	158946	12388391	68.64
Kokama_Colombia	AMZ150	2	Kokama_Colombia	AMZ149	2	10	7429610	8752161	5.96
Cofan	PUT320	0	Mixtec	Mixa0016	0	10	113949345	115049710	3.18
Kokama_Colombia	AMZ150	2	Kokama_Peru	SMAR-10	1	10	7642284	8631466	4.13
Kokama_Colombia	AMZ150	2	Kokama_Peru	SMAR-7	2	10	2301071	3241218	3.15
Cofan	PUT320	2	Mixtec	Mixa0024	2	10	18673100	20669511	3.57
Kokama_Colombia	AMZ144	2	Piapoco	HGDP00704	1	10	79964084	80954727	3.3
Chulucanas	PIU47	1	Xavante	Xavante.1004	1	10	16714466	18286593	3.07
Cofan	PUT319	2	Quechua_Cusco	CUS-2	2	10	80896251	82629464	4.69
Kokama_Colombia	AMZ144	2	Shawi	SMAR-2	2	10	45334950	49450675	3.89
Kokama_Colombia	AMZ144	1	Shawi	SMAR-2	2	10	56255720	61387441	5.87
Kokama_Colombia	AMZ150	2	Guaraní_Kaiowá	Guarani-KW.230	1	10	98790153	100242039	3.3
Eten	LAM33	1	Inga	PUT314	2	10	125863212	127104136	4.99
Kokama_Colombia	AMZ145	1	Kichwa	EC020	2	10	129628832	130632320	4.82
Cofan	PUT320	1	Piapoco	HGDP00703	1	10	131674159	132582656	3.87
Cofan	PUT319	1	Quechua_Puno	PUN49	2	10	24720098	26453435	3.29
Eten	LAM26	1	Luya	CH068	1	10	2857987	3698574	4.56
Kokama_Colombia	AMZ151	2	Arara	Arara.49	2	10	114215769	116104515	19.44
Kokama_Colombia	AMZ151	2	Asurini	AS34	2	10	88580250	90739062	3.15
Kokama_Colombia	AMZ145	2	Muniche	SMAR-4	1	10	91982972	93371690	3.17
Kokama_Colombia	AMZ145	1	Narihuala	PIU27	1	10	48360188	50508228	3.68
Kokama_Colombia	AMZ151	0	Chamicuro	SMAR-6	0	10	125215742	125868801	7.16
Kokama_Colombia	AMZ151	1	Kokama_Colombia	AMZ143	2	10	22867972	53619542	61.46
Kokama_Colombia	AMZ151	0	Kokama_Colombia	AMZ143	0	10	116135773	122374644	10.87
Kokama_Colombia	AMZ151	1	Kokama_Colombia	AMZ143	1	10	122873026	128393267	26.38
Kokama_Colombia	AMZ151	0	Kokama_Colombia	AMZ149	0	10	54166187	79957503	50.4
Kokama_Colombia	AMZ151	1	Kokama_Colombia	AMZ149	2	10	130752842	131856651	3.06
Cofan	PUT319	2	Tumbes	TUM28	1	10	20119302	21558239	5.58
Cofan	PUT334	2	Mixtec	Mixa0078	2	10	17733927	19579258	4.09
Cofan	PUT320	1	Quechua_Cusco	CUS-2	2	10	80896251	82423260	4.75
Eten	LAM33	2	LaJalca	CH034	1	10	122275933	123277742	3.78
Cofan	PUT319	2	Wayku	CH104	2	10	123781339	125273191	3.28
Eten	LAM33	1	LaJalca	CH039	2	10	91613253	93279204	4
Eten	LAM35	2	Inga	PUT314	2	10	125863212	127104136	4.99
Eten	LAM35	2	Kamentsa	PUT283	1	10	115764090	118417453	4.42
Guaraní_Kaiowá	Guarani-KW.626	1	Guaraní_Mbyá	3038	1	10	112449441	114067862	3.95
Cofan	PUT320	2	Tallan	PIU11	2	10	69873836	71470725	3.56
Guaraní_Kaiowá	Guarani-KW.626	2	Guaraní_Nãndeva	Guarani-GN.28	2	10	7370016	8445737	4.41
Guaraní_Kaiowá	Guarani-KW.626	2	Guaraní_Nãndeva	Guarani-GN.5	2	10	10145759	11355672	3.86
Guaraní_Kaiowá	Guarani-KW.626	2	Guaraní_Nãndeva	Guarani-GN.5	1	10	30478726	36205930	14.42
Guaraní_Kaiowá	Guarani-KW.626	2	Guaraní_Nãndeva	Guarani-GN.5	1	10	122395310	123277742	8.55
Guaraní_Kaiowá	Guarani-KW.626	2	Guaraní_Nãndeva	Guarani-GN.5	1	10	128213048	129682180	7.84
Guaraní_Kaiowá	Guarani-KW.626	2	Guaraní_Nãndeva	Guarani-GN.5	2	10	131727382	132698419	6.42
Cofan	PUT320	1	Tumbes	TUM07	2	10	112510046	114386728	4.02
Eten	LAM33	1	Maya	HGDP00855	2	10	128419984	129435333	4.84
Guaraní_Kaiowá	Guarani-KW.626	1	Guaraní_Nãndeva	Guarani-GN.837	2	10	72718265	78146298	27.55
Guaraní_Kaiowá	Guarani-KW.626	1	Guaraní_Nãndeva	Guarani-GN.837	2	10	92903636	95369411	4.06
Guaraní_Kaiowá	Guarani-KW.626	2	Guaraní_Nãndeva	Guarani-GN.837	2	10	95402973	107354505	40.63
Guaraní_Kaiowá	Guarani-KW.626	2	Guaraní_Nãndeva	Guarani-GN.837	1	10	123276300	127656067	18.44
Kokama_Colombia	AMZ145	2	Wayku	CH105	1	10	102956606	108186097	9.82
Eten	LAM35	2	LaJalca	CH013	1	10	24894431	26739565	4.15
Eten	LAM26	1	Mixtec	Mixa0087	2	10	82421239	83797395	3.69
Kokama_Colombia	AMZ150	1	Quechua_Puno	PUN48	2	10	54656355	57529588	3.53
Eten	LAM26	1	Olmos	LAM03	1	10	53575335	54869231	4.12
Eten	LAM35	2	LaJalca	CH038	2	10	24894431	26661989	3.19
Eten	LAM26	2	Olmos	LAM08	1	10	132666214	133512095	3.17
Kokama_Colombia	AMZ144	2	Zoró	Zoro.51	1	10	52002204	53841337	5.02
Guaraní_Kaiowá	Guarani-KW.626	1	Kamentsa	PUT283	1	10	14962509	16060858	3
Guaraní_Mbyá	3036	2	Guaraní_Mbyá	3038	2	10	2857987	3684739	3.62
Guaraní_Mbyá	3036	1	Guaraní_Mbyá	3038	1	10	8372031	10084685	7.65
Guaraní_Mbyá	3036	0	Guaraní_Mbyá	3038	0	10	92968275	99835094	8.94
Guaraní_Mbyá	3036	0	Guaraní_Mbyá	3038	0	10	120596386	126695269	31.68
Guaraní_Mbyá	3036	1	Guaraní_Mbyá	3051	1	10	14413700	15503765	4.16
Guaraní_Mbyá	3036	2	Guaraní_Mbyá	3051	1	10	31106889	34480923	7.76
Guaraní_Mbyá	3036	1	Guaraní_Mbyá	3051	2	10	85683959	106158715	48.86
Guaraní_Mbyá	3036	1	Guaraní_Nãndeva	Guarani-GN.28	2	10	8563834	11296726	14.19
Guaraní_Mbyá	3036	2	Guaraní_Nãndeva	Guarani-GN.28	1	10	12679932	13427338	3.16
Guaraní_Mbyá	3036	2	Guaraní_Nãndeva	Guarani-GN.28	2	10	119348729	123295598	18.97
Eten	LAM35	2	Maya	HGDP00855	1	10	10670173	11719010	4.46
Eten	LAM33	2	Mixtec	Mixa0002	2	10	18967618	20862427	3.59
Guaraní_Mbyá	3036	1	Guaraní_Nãndeva	Guarani-GN.837	1	10	72666972	79154293	21.36
Guaraní_Mbyá	3036	2	Guaraní_Nãndeva	Guarani-GN.837	1	10	97317340	100350322	9.7
Guaraní_Mbyá	3036	1	Guaraní_Nãndeva	Guarani-GN.837	1	10	113757927	114828048	3.63
Guaraní_Mbyá	3036	2	Guaraní_Nãndeva	Guarani-GN.837	2	10	118543148	123937461	23.47
Guaraní_Kaiowá	Guarani-KW.626	1	Kichwa	EC023	1	10	14962509	16363704	4.32
Cofan	PUT320	2	Zapotec	Zapo0064	1	10	18982244	20669511	3.97
Cofan	PUT319	1	Guaraní_Kaiowá	Guarani-KW.223	2	10	117826992	119264941	3.26
Cofan	PUT334	2	UtcubambaSouth	CH029	1	10	15712400	17083811	4.16
Guaraní_Mbyá	3036	2	Inga	PUT312	2	10	114211424	115730259	3.89
Kokama_Colombia	AMZ151	1	Surui	HGDP00846	1	10	130752842	131662966	3.23
Kokama_Colombia	AMZ151	1	Surui	Surui.307	2	10	130752842	131662966	3.23
Eten	LAM26	1	Tallan	PIU06	1	10	133360968	134343062	5
Guaraní_Mbyá	3038	0	Guaraní_Mbyá	3051	0	10	19497833	26175940	13.54
Guaraní_Mbyá	3038	1	Guaraní_Mbyá	3051	1	10	52002204	54303449	4.4
Guaraní_Mbyá	3038	1	Guaraní_Mbyá	3051	2	10	82241930	83931883	4.41
Guaraní_Mbyá	3038	2	Guaraní_Mbyá	3051	1	10	133471256	135374889	4.17
Guaraní_Mbyá	3038	1	Guaraní_Nãndeva	Guarani-GN.28	2	10	1329985	2377838	7.01
Guaraní_Mbyá	3038	2	Guaraní_Nãndeva	Guarani-GN.28	1	10	3848030	4734860	3.68
Guaraní_Mbyá	3038	1	Guaraní_Nãndeva	Guarani-GN.28	1	10	116135773	120251996	5.4
Guaraní_Mbyá	3038	2	Guaraní_Nãndeva	Guarani-GN.28	2	10	124930770	126587920	4.97
Guaraní_Mbyá	3038	2	Guaraní_Nãndeva	Guarani-GN.28	2	10	128319499	132139579	20.67
Cofan	PUT319	1	Karitiana	HGDP01006	1	10	128826789	129781253	3.94
Guaraní_Mbyá	3038	0	Guaraní_Nãndeva	Guarani-GN.5	0	10	158946	4625217	13.52
Eten	LAM35	2	Mixtec	Mixa0002	1	10	10773707	11723870	4.16
Guaraní_Mbyá	3038	1	Guaraní_Nãndeva	Guarani-GN.837	2	10	2215931	4625217	13.44
Guaraní_Mbyá	3038	2	Guaraní_Nãndeva	Guarani-GN.837	2	10	13743517	16673941	16.76
Guaraní_Mbyá	3038	2	Guaraní_Nãndeva	Guarani-GN.837	2	10	31106889	34355154	11.45
Guaraní_Mbyá	3038	1	Guaraní_Nãndeva	Guarani-GN.837	1	10	97317340	99835094	6.99
Kokama_Colombia	AMZ151	2	Urubu_Kaapor	U.Kaapor.95	2	10	88601607	90739062	3.27
Eten	LAM26	1	Tumbes	TUM22	1	10	97119049	98955599	4.6
Guaraní_Mbyá	3036	2	Kichwa	EC024	1	10	15075301	16463310	4.66
Eten	LAM33	1	Quechua_Cusco	CUS-2	2	10	120251309	122046526	4.7
Eten	LAM33	1	Quechua_Cusco2	K34	2	10	23688813	24860804	3.53
Eten	LAM33	1	Quechua_Cusco2	K34	1	10	120082982	122006879	5.93
Eten	LAM26	2	UtcubambaSouth	CH025	2	10	51521247	54303449	3.55
Eten	LAM35	1	Narihuala	PIU25	2	10	95228258	97990491	3.94
Guaraní_Mbyá	3038	2	Inga	PUT310	1	10	26730977	29017573	3.22
Eten	LAM35	2	Olmos	Lam05	1	10	37000613	49930972	6.24
Eten	LAM26	2	Wayku	CH111	2	10	7086451	7930910	3.34
Eten	LAM26	2	Wayku	CH117	1	10	7086451	7930910	3.24
Guaraní_Mbyá	3036	2	Luya	CH081	2	10	50218184	52992633	4.36
Eten	LAM35	2	Pima	HGDP01050	1	10	86544936	89351328	4.12
Eten	LAM35	1	Pima	HGDP01051	1	10	131616954	132404627	3.09
Guaraní_Mbyá	3051	0	Guaraní_Nãndeva	Guarani-GN.28	0	10	5359010	12537089	23.7
Guaraní_Mbyá	3051	2	Guaraní_Nãndeva	Guarani-GN.28	2	10	125708410	129192143	13.67
Guaraní_Mbyá	3051	1	Guaraní_Nãndeva	Guarani-GN.28	1	10	131196487	132732918	7.93
Eten	LAM35	2	Pima	HGDP01055	2	10	57547092	61412201	3.62
Guaraní_Mbyá	3051	1	Guaraní_Nãndeva	Guarani-GN.837	1	10	115599620	118380701	8.05
Guaraní_Mbyá	3051	2	Guaraní_Nãndeva	Guarani-GN.837	1	10	132199202	133557922	11.73
Cofan	PUT320	1	Karitiana	HGDP01019	1	10	35560029	43390581	3.34
Guaraní_Mbyá	3051	1	Inga	PUT289	1	10	29322011	30678263	4.01
Guaraní_Kaiowá	Guarani-KW.626	2	Mixtec	Mixa0087	2	10	9107135	10549795	3.17
Cofan	PUT319	2	Shawi	SMAR-2	1	10	34217697	36474822	3.6
Guaraní_Kaiowá	Guarani-KW.626	2	Olmos	LAM03	1	10	89819111	91323777	3.36
Guaraní_Mbyá	3036	2	Maya	HGDP00872	2	10	82421239	85458234	3.22
Cofan	PUT318	2	Xavante	XAW1211	2	10	11719010	12632119	3.18
Guaraní_Nãndeva	Guarani-GN.28	2	Guaraní_Nãndeva	Guarani-GN.5	2	10	1329985	2200634	6.04
Guaraní_Nãndeva	Guarani-GN.28	2	Guaraní_Nãndeva	Guarani-GN.5	1	10	20160029	24283075	8.73
Guaraní_Nãndeva	Guarani-GN.28	2	Guaraní_Nãndeva	Guarani-GN.5	2	10	45163756	67637104	48.47
Eten	LAM35	2	Tumbes	TUM09	1	10	5974603	6648330	3.41
Eten	LAM35	1	Tumbes	TUM09	1	10	75503692	78644260	3.77
Guaraní_Nãndeva	Guarani-GN.28	0	Guaraní_Nãndeva	Guarani-GN.837	0	10	13781165	22857846	28.03
Guaraní_Nãndeva	Guarani-GN.28	2	Guaraní_Nãndeva	Guarani-GN.837	2	10	119348729	123295598	20.33
Cofan	PUT320	2	Parakanã	PAR137	1	10	119021737	119915292	3.52
Guaraní_Nãndeva	Guarani-GN.28	1	Huancas	CH008	1	10	56913543	60375857	5.96
Eten	LAM33	1	Zapotec	Zapo0046	2	10	59225947	61321339	4.02
Eten	LAM26	2	Kokama_Peru	SMAR-9	2	10	132705640	133619707	3.98
Eten	LAM26	1	Eten	LAM27	1	10	66414239	71703265	7.3
Eten	LAM26	2	Eten	LAM32	2	10	85391626	89399224	9.18
Eten	LAM26	2	Eten	LAM32	2	10	129642522	130632320	6.41
Eten	LAM26	1	Eten	LAM32	2	10	132540666	134653255	14.71
Guaraní_Mbyá	3051	1	LaJalca	CH034	2	10	80994887	82672841	3.29
Guaraní_Mbyá	3038	1	Maya	HGDP00870	2	10	16325878	17591626	3.12
Eten	LAM33	2	Zapotec.DG	S.Zapotec-1.DG	2	10	53694400	55037871	3
Cofan	PUT319	2	Xavante	XAW-SA	1	10	123569177	124915124	3.12
Eten	LAM35	2	Yaquis	Yq050	1	10	99760632	102139082	3
Guaraní_Nãndeva	Guarani-GN.5	2	Guaraní_Nãndeva	Guarani-GN.837	2	10	1653960	5294191	22.99
Guaraní_Nãndeva	Guarani-GN.5	1	Guaraní_Nãndeva	Guarani-GN.837	1	10	20160029	22857846	4.46
Guaraní_Nãndeva	Guarani-GN.5	1	Guaraní_Nãndeva	Guarani-GN.837	1	10	119589399	120758823	4.23
Guaraní_Nãndeva	Guarani-GN.28	1	Kichwa	EC018	1	10	44671194	49492075	3.04
Guaraní_Mbyá	3051	1	Maya	HGDP00857	2	10	56974556	60214553	4.21
Eten	LAM33	2	Eten	LAM27	2	10	15269903	16716024	4.61
Eten	LAM33	2	Eten	LAM27	1	10	34203669	44362681	13.29
Guaraní_Mbyá	3038	2	Mixtec	Mixa0061	2	10	130670353	131512933	3.22
Eten	LAM33	0	Eten	LAM32	0	10	114232089	118446066	10.78
Eten	LAM33	2	Eten	LAM32	2	10	129642522	130668947	6.21
Cofan	PUT334	1	Quechua_Puno	PUN07	1	10	116038167	117992418	3.01
Eten	LAM35	1	Zapotec	Zapo0083	2	10	125545837	126128552	3.48
Guaraní_Mbyá	3036	2	Quechua_Cusco2	K36	1	10	67526912	70328301	3.35
Eten	LAM35	2	Zapotec	Zapo0095	1	10	58354925	61728196	4.06
Guaraní_Mbyá	3036	2	Quechua_Cusco3	NA11198	1	10	116008299	117911428	3.88
Cofan	PUT319	2	Zoró	Zoro.51	2	10	20309308	22892152	3.33
Guaraní_Kaiowá	Guarani-KW.626	2	Xikrin	XI30	2	10	131711365	132698419	5.28
Eten	LAM26	1	Narihuala	PIU27	1	10	4782182	6169140	4.32
Eten	LAM26	2	Narihuala	PIU28	2	10	51570152	54629426	4.89
Eten	LAM33	1	Karitiana	HGDP01013	1	10	4254293	5333043	3.44
Eten	LAM35	2	Eten	LAM32	1	10	62615559	68352171	10.29
Eten	LAM35	2	Eten	LAM32	1	10	71081992	73148834	15.58
Eten	LAM35	1	Eten	LAM32	2	10	128555686	130691396	11.09
Eten	LAM35	2	Gavião	GAV156	1	10	14427216	16060858	4.08
Guaraní_Mbyá	3036	2	Tupiniquim	2004	2	10	14625920	16063868	6.14
Guaraní_Mbyá	3036	2	Tupiniquim	2004	1	10	56209687	59439003	4.05
Guaraní_Mbyá	3036	1	Tupiniquim	2004	1	10	80524199	82433906	4.71
Cofan	PUT334	2	Xavante	Xavante.1105	2	10	20469291	22758198	3.38
Eten	LAM33	1	Karitiana	Karitiana.27	2	10	4254293	5333043	4.15
Eten	LAM26	1	Sechura	PIU19	2	10	4782182	6169140	4.32
Guaraní_Mbyá	3051	1	Narihuala	PIU25	1	10	3100299	3932531	3.61
Guaraní_Mbyá	3038	2	Quechua_Cusco2	K9	2	10	130567076	131512933	3.03
Guaraní_Kaiowá	Guarani-KW.626	2	Arara	Arara.1	2	10	13991865	15109544	5.89
Guaraní_Mbyá	3036	2	Wayku	CH116	1	10	16273371	17340342	4.94
Guaraní_Kaiowá	Guarani-KW.626	2	Arara	Arara.23	1	10	13991865	15109544	6.58
Eten	LAM33	1	Muniche	SMAR-3	1	10	30355052	31935212	4.12
Guaraní_Mbyá	3051	2	Pima	HGDP01044	2	10	31911147	34186405	3.25
Guaraní_Kaiowá	Guarani-KW.626	2	Asurini	AS34	2	10	32670842	36730694	8.08
Guaraní_Nãndeva	Guarani-GN.5	1	Luya	CH070	2	10	130765159	131601154	3.45
Eten	LAM26	2	Tallan	PIU05	2	10	15968678	17083757	4.06
Eten	LAM33	1	Narihuala	PIU27	1	10	90588601	92684953	3
Guaraní_Mbyá	3038	2	Tallan	PIU12	1	10	19204242	21095477	4.01
Guaraní_Mbyá	3036	1	Yaquis	Yq050	2	10	70002108	71455873	4.13
Huancas	CH008	2	Huancas	CH010	1	10	7054763	12855493	29.63
Huancas	CH008	2	Huancas	CH010	1	10	115704458	121902618	21.02
Huancas	CH008	2	Huancas	CH011	1	10	158946	1956003	6.24
Huancas	CH008	2	Huancas	CH011	1	10	7427439	8693169	3.64
Huancas	CH008	1	Huancas	CH086	1	10	18744948	29098834	18.43
Huancas	CH008	1	Huancas	CH086	1	10	73414206	78214786	5.87
Huancas	CH008	0	Huancas	CH086	0	10	102664649	135374889	43.16
Huancas	CH008	0	Huancas	CH089	0	10	18482691	34146315	55.76
Huancas	CH008	2	Huancas	CH089	1	10	79377675	80777567	5.71
Guaraní_Nãndeva	Guarani-GN.28	2	Mixtec	Mixa0078	1	10	91951170	95158025	3.48
Guaraní_Kaiowá	Guarani-KW.626	0	Guaraní_Kaiowá	Guarani-KW.203	0	10	16698600	30021846	16.96
Guaraní_Kaiowá	Guarani-KW.626	2	Guaraní_Kaiowá	Guarani-KW.203	2	10	34504711	48360188	16.69
Guaraní_Nãndeva	Guarani-GN.28	1	Mixtec.DG	S.Mixtec-2.DG	1	10	4793816	5982577	3.43
Guaraní_Kaiowá	Guarani-KW.626	2	Guaraní_Kaiowá	Guarani-KW.220	2	10	7370016	8445737	5.18
Guaraní_Kaiowá	Guarani-KW.626	0	Guaraní_Kaiowá	Guarani-KW.220	0	10	11628897	20639841	44.52
Guaraní_Kaiowá	Guarani-KW.626	1	Guaraní_Kaiowá	Guarani-KW.220	1	10	30842890	44453368	18.4
Guaraní_Kaiowá	Guarani-KW.626	2	Guaraní_Kaiowá	Guarani-KW.220	2	10	46053061	51544143	5.29
Guaraní_Kaiowá	Guarani-KW.626	2	Guaraní_Kaiowá	Guarani-KW.220	2	10	52578738	61898447	25.07
Guaraní_Kaiowá	Guarani-KW.626	2	Guaraní_Kaiowá	Guarani-KW.220	1	10	64629705	69245101	7.54
Guaraní_Kaiowá	Guarani-KW.626	1	Guaraní_Kaiowá	Guarani-KW.220	1	10	117952736	119555336	7.6
Guaraní_Kaiowá	Guarani-KW.626	2	Guaraní_Kaiowá	Guarani-KW.220	1	10	122395310	123277742	7.88
Guaraní_Kaiowá	Guarani-KW.626	2	Guaraní_Kaiowá	Guarani-KW.220	1	10	128213048	129682180	7.57
Guaraní_Kaiowá	Guarani-KW.626	1	Guaraní_Kaiowá	Guarani-KW.220	2	10	129828971	130693396	6.44
Guaraní_Kaiowá	Guarani-KW.626	0	Guaraní_Kaiowá	Guarani-KW.223	0	10	158946	2042174	6.36
Guaraní_Kaiowá	Guarani-KW.626	2	Guaraní_Kaiowá	Guarani-KW.223	1	10	8768029	10283982	3.35
Guaraní_Kaiowá	Guarani-KW.626	1	Guaraní_Kaiowá	Guarani-KW.223	1	10	14845305	16524026	4.75
Guaraní_Kaiowá	Guarani-KW.626	0	Guaraní_Kaiowá	Guarani-KW.223	0	10	30842890	44453368	24.88
Guaraní_Kaiowá	Guarani-KW.626	2	Guaraní_Kaiowá	Guarani-KW.223	1	10	64629705	71856631	16.98
Guaraní_Kaiowá	Guarani-KW.626	2	Guaraní_Kaiowá	Guarani-KW.224	2	10	3138009	6679415	14.47
Guaraní_Kaiowá	Guarani-KW.626	2	Guaraní_Kaiowá	Guarani-KW.224	2	10	11848792	13281576	7.07
Guaraní_Kaiowá	Guarani-KW.626	0	Guaraní_Kaiowá	Guarani-KW.224	0	10	14711053	20087084	17.21
Guaraní_Kaiowá	Guarani-KW.626	1	Guaraní_Kaiowá	Guarani-KW.224	2	10	26143987	30457133	15.58
Guaraní_Kaiowá	Guarani-KW.626	2	Guaraní_Kaiowá	Guarani-KW.224	2	10	68594795	71856631	9.91
Guaraní_Kaiowá	Guarani-KW.626	1	Guaraní_Kaiowá	Guarani-KW.224	1	10	125789597	128473047	14.48
Guaraní_Kaiowá	Guarani-KW.626	1	Guaraní_Kaiowá	Guarani-KW.224	1	10	131662966	132698419	9.5
Guaraní_Kaiowá	Guarani-KW.626	0	Guaraní_Kaiowá	Guarani-KW.230	0	10	14318441	24846116	31.01
Guaraní_Kaiowá	Guarani-KW.626	2	Guaraní_Kaiowá	Guarani-KW.230	1	10	29264684	30832700	7.13
Guaraní_Kaiowá	Guarani-KW.626	1	Guaraní_Kaiowá	Guarani-KW.230	2	10	72772608	78702928	25.88
Guaraní_Kaiowá	Guarani-KW.626	1	Guaraní_Kaiowá	Guarani-KW.230	2	10	97181855	100372515	6.55
Guaraní_Kaiowá	Guarani-KW.626	0	Guaraní_Kaiowá	Guarani-KW.230	0	10	121692777	128473047	16.68
Guaraní_Mbyá	3038	2	Wayku	CH104	1	10	26597733	28661816	3.59
Guaraní_Kaiowá	Guarani-KW.626	0	Guaraní_Kaiowá	Guarani-KW.644	0	10	30478726	48360188	36.82
Cofan	PUT334	1	Xikrin	XI38	2	10	130310376	130925569	3.07
Guaraní_Mbyá	3036	2	Apalai	Apalai.147	1	10	8444689	10283982	3.56
Guaraní_Kaiowá	Guarani-KW.626	1	Guaraní_Kaiowá	Guarani-KW.645	2	10	72718265	78146298	27.25
Guaraní_Kaiowá	Guarani-KW.626	1	Guaraní_Kaiowá	Guarani-KW.645	2	10	126813661	128473047	7.81
Guaraní_Kaiowá	Guarani-KW.626	2	Guaraní_Kaiowá	Guarani-KW.645	2	10	132723003	133842045	7.02
Huancas	CH008	1	Inga	PUT313	1	10	125369584	126180107	3.83
Guaraní_Kaiowá	Guarani-KW.626	2	Guaraní_Kaiowá	Guarani-KW.646	1	10	7370016	8445737	4.26
Guaraní_Kaiowá	Guarani-KW.626	0	Guaraní_Kaiowá	Guarani-KW.646	0	10	29322011	54848238	31.94
Guaraní_Kaiowá	Guarani-KW.626	2	Guaraní_Kaiowá	Guarani-KW.646	2	10	64395795	71856631	17.77
Guaraní_Kaiowá	Guarani-KW.626	2	Guaraní_Kaiowá	Guarani-KW.646	2	10	102511889	107354505	9.88
Guaraní_Kaiowá	Guarani-KW.626	1	Guaraní_Kaiowá	Guarani-KW.646	1	10	128187014	130693396	15.66
Guaraní_Kaiowá	Guarani-KW.626	1	Guaraní_Kaiowá	Guarani-KW.646	2	10	131702075	133734671	15.74
Guaraní_Mbyá	3036	1	Apalai	Apalai.185	2	10	44015353	48424759	3.44
Huancas	CH008	2	Inga	PUT314	2	10	45917376	50877265	4.49
Guaraní_Kaiowá	Guarani-KW.626	2	Guaraní_Kaiowá	Guarani-KW.650	2	10	11848792	13281576	8.27
Guaraní_Kaiowá	Guarani-KW.626	0	Guaraní_Kaiowá	Guarani-KW.650	0	10	16698600	63808666	94.97
Guaraní_Kaiowá	Guarani-KW.626	2	Guaraní_Kaiowá	Guarani-KW.650	2	10	64395795	71856631	17.22
Guaraní_Kaiowá	Guarani-KW.626	2	Guaraní_Kaiowá	Guarani-KW.650	1	10	119646623	121923674	9.5
Guaraní_Mbyá	3036	1	Apalai	Apalai.222	2	10	44015353	48424759	3.16
Guaraní_Mbyá	3036	1	Apalai	Apalai.222	1	10	90590746	92093834	4.96
Guaraní_Kaiowá	Guarani-KW.626	2	Guaraní_Mbyá	3001	1	10	10145759	11759446	7.17
Guaraní_Kaiowá	Guarani-KW.626	1	Guaraní_Mbyá	3001	2	10	18982244	24759284	14.83
Guaraní_Kaiowá	Guarani-KW.626	2	Guaraní_Mbyá	3001	1	10	91183516	92968275	8.82
Guaraní_Kaiowá	Guarani-KW.626	2	Guaraní_Mbyá	3001	1	10	112037574	119447247	18.37
Guaraní_Kaiowá	Guarani-KW.626	1	Guaraní_Mbyá	3001	2	10	121692777	125149417	16.09
Guaraní_Kaiowá	Guarani-KW.626	2	Guaraní_Mbyá	3001	2	10	128115703	131662966	24.65
Guaraní_Mbyá	3036	1	Arara	Arara.11	2	10	55328774	60605408	5.42
Guaraní_Kaiowá	Guarani-KW.626	1	Guaraní_Nãndeva	Guarani-GN.841	1	10	97181855	100372515	6.27
Guaraní_Kaiowá	Guarani-KW.626	1	Guaraní_Nãndeva	Guarani-GN.841	1	10	128349019	130567929	17.29
Guaraní_Mbyá	3036	2	Arara	Arara.49	1	10	45026907	47694722	3.47
Guaraní_Kaiowá	Guarani-KW.626	1	Guaraní_Nãndeva	Guarani-GN.852	1	10	105447781	111231188	15.44
Guaraní_Mbyá	3036	0	Asurini	AS34	0	10	6550199	12349280	17.05
Guaraní_Mbyá	3036	2	Asurini	AS34	1	10	56913543	61694304	10.79
Guaraní_Nãndeva	Guarani-GN.5	1	Mixe	mixe0035	1	10	72483357	73312377	3.38
Eten	LAM33	1	Tallan	PIU05	2	10	19204242	21314935	4.97
Guaraní_Kaiowá	Guarani-KW.626	0	Karitiana	HGDP01003	0	10	46053061	49774209	3.23
Guaraní_Kaiowá	Guarani-KW.626	0	Karitiana	HGDP01006	0	10	46053061	49774209	3.23
Guaraní_Mbyá	3036	2	Kokama_Colombia	AMZ143	1	10	12830969	13724331	3.08
Guaraní_Nãndeva	Guarani-GN.837	2	Maya	HGDP00856	1	10	8605553	10223857	3.37
Guaraní_Mbyá	3036	1	Kokama_Colombia	AMZ149	1	10	49973858	51544143	4.37
Guaraní_Kaiowá	Guarani-KW.626	1	Karitiana	HGDP01014	1	10	22500120	24720444	4.14
Huancas	CH010	1	Huancas	CH011	1	10	7427439	8693169	4.64
Huancas	CH010	1	Huancas	CH089	1	10	121070697	122888555	9.35
Eten	LAM35	2	Piapoco	HGDP00970	1	10	128117765	129486075	5.75
Huancas	CH008	2	LaJalca	CH014	2	10	80849336	82402437	4.38
Guaraní_Nãndeva	Guarani-GN.28	2	Quechua_Cusco	CUS-5	1	10	98214711	100110844	3.03
Guaraní_Mbyá	3051	1	Tupiniquim	2004	1	10	19444182	21302202	5.81
Huancas	CH008	1	LaJalca	CH020	2	10	30343063	33451379	7.23
Huancas	CH008	1	LaJalca	CH020	1	10	54109073	57870313	10.87
Guaraní_Mbyá	3036	2	Guaraní_Kaiowá	Guarani-KW.203	2	10	14845305	16310069	3.29
Guaraní_Mbyá	3036	2	Guaraní_Kaiowá	Guarani-KW.203	1	10	29525659	34480923	12.48
Guaraní_Mbyá	3036	1	Guaraní_Kaiowá	Guarani-KW.203	1	10	49973858	58387093	24.77
Guaraní_Mbyá	3036	0	Guaraní_Kaiowá	Guarani-KW.203	0	10	83868196	92303944	13.36
Guaraní_Mbyá	3036	0	Guaraní_Kaiowá	Guarani-KW.203	0	10	116051762	123937461	39.89
Huancas	CH008	1	LaJalca	CH031BIS	2	10	33879345	36304428	4.12
Guaraní_Mbyá	3036	2	Guaraní_Kaiowá	Guarani-KW.220	1	10	93421983	96997175	5.6
Guaraní_Mbyá	3036	2	Guaraní_Kaiowá	Guarani-KW.220	2	10	125868801	126879881	3.38
Guaraní_Mbyá	3036	2	Guaraní_Kaiowá	Guarani-KW.223	2	10	23200494	24759284	3.94
Guaraní_Mbyá	3036	2	Guaraní_Kaiowá	Guarani-KW.223	2	10	93421983	96997175	6.11
Guaraní_Mbyá	3036	1	Guaraní_Kaiowá	Guarani-KW.224	1	10	7537312	13856932	36.71
Guaraní_Mbyá	3036	1	Guaraní_Kaiowá	Guarani-KW.644	1	10	158946	2571734	7.02
Guaraní_Mbyá	3036	2	Guaraní_Kaiowá	Guarani-KW.644	1	10	116051762	123937461	34.75
Guaraní_Mbyá	3036	1	Guaraní_Kaiowá	Guarani-KW.644	2	10	132575675	133174792	8.02
Huancas	CH010	1	Inga	PUT312	1	10	50218184	52735529	3.07
Guaraní_Nãndeva	Guarani-GN.28	2	Quechua_Cusco2	K9	2	10	130567076	131512933	3.42
Guaraní_Mbyá	3036	1	Guaraní_Kaiowá	Guarani-KW.645	2	10	3075076	3887605	4.43
Guaraní_Mbyá	3036	1	Guaraní_Kaiowá	Guarani-KW.645	1	10	61298317	66341269	7.54
Guaraní_Mbyá	3036	1	Guaraní_Kaiowá	Guarani-KW.645	1	10	113757927	116139551	10.65
Guaraní_Mbyá	3036	1	Guaraní_Kaiowá	Guarani-KW.645	2	10	130480719	131825907	7.57
Guaraní_Kaiowá	Guarani-KW.626	1	Kichwa	EC020	2	10	14962509	16363704	4.4
Guaraní_Mbyá	3036	2	Guaraní_Kaiowá	Guarani-KW.646	2	10	114828048	116126107	3.27
Guaraní_Nãndeva	Guarani-GN.28	1	Quechua_Cusco3	NA11198	2	10	122357571	123494644	4.75
Guaraní_Mbyá	3036	2	Guaraní_Kaiowá	Guarani-KW.650	2	10	14625920	16310069	7.32
Guaraní_Mbyá	3036	2	Guaraní_Mbyá	3001	1	10	6387130	7582839	10.97
Guaraní_Mbyá	3036	2	Guaraní_Mbyá	3001	1	10	29525659	33377547	9.07
Guaraní_Mbyá	3036	1	Guaraní_Mbyá	3001	1	10	49973858	60605408	27.61
Guaraní_Mbyá	3036	1	Guaraní_Mbyá	3001	2	10	73325757	78485388	9.52
Guaraní_Mbyá	3036	1	Guaraní_Mbyá	3001	2	10	92870555	98069164	9.38
Huancas	CH008	2	Luya	CH053	1	10	132692226	133512095	7.02
Guaraní_Mbyá	3038	2	Arara	Arara.1	2	10	26597733	28661816	4.11
Guaraní_Mbyá	3036	1	Guaraní_Nãndeva	Guarani-GN.405	2	10	61298317	66341269	7.61
Guaraní_Mbyá	3036	1	Guaraní_Nãndeva	Guarani-GN.405	1	10	113757927	116139551	12.1
Guaraní_Nãndeva	Guarani-GN.837	1	Mixe	mixe0009	1	10	50877265	53225121	4.02
Guaraní_Mbyá	3036	1	Guaraní_Nãndeva	Guarani-GN.841	2	10	125278806	125959934	4.14
Guaraní_Mbyá	3036	1	Guaraní_Nãndeva	Guarani-GN.845	2	10	14413700	15503765	4.16
Guaraní_Mbyá	3036	2	Guaraní_Nãndeva	Guarani-GN.845	2	10	29525659	30997177	5.06
Guaraní_Mbyá	3036	2	Guaraní_Nãndeva	Guarani-GN.845	2	10	60266839	62188935	5.99
Guaraní_Mbyá	3036	0	Guaraní_Nãndeva	Guarani-GN.845	0	10	91899092	108667936	51.7
Guaraní_Mbyá	3036	2	Guaraní_Nãndeva	Guarani-GN.845	1	10	116051762	123937461	32.3
Guaraní_Mbyá	3038	0	Arara	Arara.23	0	10	25880225	28661816	4.69
Guaraní_Mbyá	3036	1	Guaraní_Nãndeva	Guarani-GN.852	2	10	158946	4287879	11.39
Guaraní_Mbyá	3036	2	Guaraní_Nãndeva	Guarani-GN.852	1	10	23200494	24759284	3.14
Guaraní_Mbyá	3036	2	Guaraní_Nãndeva	Guarani-GN.852	2	10	101328018	115695886	32.67
Guaraní_Mbyá	3036	2	Guaraní_Nãndeva	Guarani-GN.852	2	10	126887421	128533107	10.9
Guaraní_Mbyá	3038	1	Arara	Arara.49	1	10	25880225	27176339	3.54
Guaraní_Mbyá	3038	1	Asurini	AS34	1	10	8372031	10084685	7.54
Guaraní_Mbyá	3038	1	Asurini	AS34	2	10	82474514	83931883	3.84
Guaraní_Mbyá	3036	2	Karitiana	HGDP00998	1	10	14845305	16310069	3.62
Guaraní_Nãndeva	Guarani-GN.837	0	Mixe	mixe0030	0	10	50218184	53225121	3.42
Guaraní_Mbyá	3036	2	Karitiana	HGDP00999	2	10	14845305	16310069	3.6
Guaraní_Mbyá	3036	2	Karitiana	HGDP01010	1	10	22017545	24662116	3.84
Guaraní_Mbyá	3036	2	Karitiana	HGDP01012	1	10	30094886	31115766	3.35
Eten	LAM35	2	Urubu_Kaapor	U.Kaapor.95	1	10	129247813	130217720	3.23
Huancas	CH010	2	LaJalca	CH013	2	10	13290994	16552851	15.19
Guaraní_Mbyá	3036	2	Karitiana	Karitiana.19	2	10	22017545	24657543	4.61
Guaraní_Nãndeva	Guarani-GN.28	2	Tupiniquim	2004	2	10	90598182	92093834	4.33
Guaraní_Mbyá	3036	2	Karitiana	Karitiana.27	1	10	14845305	16310069	3.82
Guaraní_Mbyá	3038	1	Guaraní_Kaiowá	Guarani-KW.203	1	10	18782880	21701447	11.35
Guaraní_Mbyá	3038	2	Guaraní_Kaiowá	Guarani-KW.203	1	10	24543543	26175940	5.11
Guaraní_Mbyá	3038	1	Guaraní_Kaiowá	Guarani-KW.203	2	10	56934234	63194799	20.44
Guaraní_Mbyá	3038	2	Guaraní_Kaiowá	Guarani-KW.203	2	10	71612415	73206031	8.04
Huancas	CH010	2	LaJalca	CH031BIS	2	10	100250186	102806665	6.37
Guaraní_Mbyá	3036	2	Karitiana	Karitiana.37	2	10	14845305	16310069	3.62
Guaraní_Mbyá	3038	1	Guaraní_Kaiowá	Guarani-KW.220	1	10	93421983	95604646	4.81
Guaraní_Mbyá	3038	2	Guaraní_Kaiowá	Guarani-KW.223	2	10	13773333	16673941	18.45
Guaraní_Mbyá	3038	1	Guaraní_Kaiowá	Guarani-KW.223	2	10	93421983	95604646	4.67
Guaraní_Mbyá	3038	2	Guaraní_Kaiowá	Guarani-KW.224	1	10	3848030	5051571	5.11
Guaraní_Mbyá	3038	1	Guaraní_Kaiowá	Guarani-KW.224	1	10	8372031	10084685	6.56
Huancas	CH010	2	LaJalca	CH036	1	10	13029934	16552851	15.93
Guaraní_Mbyá	3038	2	Guaraní_Kaiowá	Guarani-KW.645	1	10	3164554	7650545	20.16
Guaraní_Mbyá	3038	0	Guaraní_Kaiowá	Guarani-KW.645	0	10	86395488	94706633	10.34
Guaraní_Mbyá	3038	2	Guaraní_Kaiowá	Guarani-KW.646	2	10	77973216	80839269	12.56
Huancas	CH010	2	Luya	CH052	2	10	14700268	16310069	5.77
Guaraní_Mbyá	3051	2	Apalai	Apalai.222	1	10	90590746	92093834	4.88
Guaraní_Mbyá	3038	1	Guaraní_Mbyá	3001	1	10	33367054	36004218	6.13
Guaraní_Mbyá	3038	2	Guaraní_Mbyá	3001	1	10	45334950	49492075	3.25
Guaraní_Mbyá	3038	2	Guaraní_Mbyá	3001	1	10	132369266	135374889	10.95
Guaraní_Mbyá	3038	2	Guaraní_Nãndeva	Guarani-GN.405	2	10	3164554	7650545	19.06
Guaraní_Mbyá	3038	0	Guaraní_Nãndeva	Guarani-GN.405	0	10	86395488	94706633	9.89
Guaraní_Mbyá	3038	1	Guaraní_Nãndeva	Guarani-GN.405	2	10	127227727	128229313	3.8
Huancas	CH010	2	Luya	CH057	1	10	18975192	20679527	3.34
Guaraní_Mbyá	3038	0	Guaraní_Nãndeva	Guarani-GN.841	0	10	12592723	16673941	18.91
Guaraní_Mbyá	3038	2	Guaraní_Nãndeva	Guarani-GN.841	1	10	53072168	65311032	28.68
Guaraní_Mbyá	3038	1	Guaraní_Nãndeva	Guarani-GN.841	1	10	69001785	71583512	6.53
Guaraní_Mbyá	3038	1	Guaraní_Nãndeva	Guarani-GN.841	2	10	73506514	79029527	17.15
Huancas	CH010	2	Luya	CH062	2	10	94846093	97994510	3.07
Guaraní_Mbyá	3038	2	Guaraní_Nãndeva	Guarani-GN.845	1	10	13743517	16673941	17.69
Guaraní_Mbyá	3038	0	Guaraní_Nãndeva	Guarani-GN.845	0	10	35950484	63974229	43.64
Guaraní_Mbyá	3038	2	Guaraní_Nãndeva	Guarani-GN.845	2	10	75716873	80091017	8.37
Guaraní_Mbyá	3038	0	Guaraní_Nãndeva	Guarani-GN.845	0	10	92968275	99611713	8.94
Guaraní_Mbyá	3038	2	Guaraní_Nãndeva	Guarani-GN.845	1	10	132369266	135374889	12.4
Eten	LAM35	1	Xavante	XAW1401	1	10	8749813	10283982	3.71
Guaraní_Mbyá	3038	2	Guaraní_Nãndeva	Guarani-GN.852	1	10	13743517	16673941	13.84
Guaraní_Mbyá	3038	1	Guaraní_Nãndeva	Guarani-GN.852	1	10	30009340	36004218	21.04
Guaraní_Mbyá	3038	0	Guaraní_Nãndeva	Guarani-GN.852	0	10	45334950	64043735	20.18
Guaraní_Mbyá	3038	0	Guaraní_Nãndeva	Guarani-GN.852	0	10	80171005	88608809	17.46
Guaraní_Mbyá	3036	1	Munduruku	MU57	1	10	85975270	88158731	4.33
Guaraní_Mbyá	3051	2	Asurini	AS34	2	10	82474514	84610081	3.63
Huancas	CH011	1	Kichwa	EC003	1	10	11933289	12830969	4.67
Huancas	CH008	1	Mixe.DG	S.Mixe-2.DG	2	10	128437840	129737631	3.3
Guaraní_Kaiowá	Guarani-KW.626	2	Urubu_Kaapor	U.Kaapor.164	1	10	6204206	7418147	8.8
Guaraní_Mbyá	3036	2	Parakanã	PAR100	2	10	14625920	16063868	5.85
Guaraní_Mbyá	3036	1	Parakanã	PAR100	1	10	52191781	56752102	17.41
Guaraní_Kaiowá	Guarani-KW.626	1	Urubu_Kaapor	U.Kaapor.95	2	10	11485767	12598007	6.64
Guaraní_Mbyá	3036	2	Parakanã	PAR137	2	10	14625920	15524141	4.41
Guaraní_Mbyá	3036	2	Parakanã	PAR137	1	10	45026907	47694722	3.11
Guaraní_Mbyá	3036	1	Parakanã	PAR137	1	10	52191781	56752102	15.81
Guaraní_Mbyá	3036	2	Parakanã	PAR137	2	10	130518039	131241579	5.91
Guaraní_Mbyá	3036	2	Parakanã	PAR99	2	10	14625920	16063868	5.9
Guaraní_Mbyá	3051	2	Kokama_Peru	SMAR-10	1	10	80932607	82471832	9.44
Huancas	CH010	1	Maya	HGDP00860	1	10	117857627	119177760	3.15
Huancas	CH086	1	Huancas	CH089	2	10	18744948	29098834	28.16
Huancas	CH086	2	Huancas	CH089	1	10	82979066	87286758	13.42
Huancas	CH010	1	Maya	HGDP00861	2	10	61959027	68338022	7.37
Guaraní_Mbyá	3051	0	Guaraní_Kaiowá	Guarani-KW.203	0	10	17593454	21319705	11.69
Guaraní_Mbyá	3051	0	Guaraní_Kaiowá	Guarani-KW.203	0	10	21768926	28672643	8.08
Guaraní_Mbyá	3051	1	Guaraní_Kaiowá	Guarani-KW.203	1	10	31106889	45548366	25.12
Guaraní_Mbyá	3051	2	Guaraní_Kaiowá	Guarani-KW.203	2	10	69961805	71530910	6.66
Guaraní_Mbyá	3051	2	Guaraní_Kaiowá	Guarani-KW.203	2	10	82679809	84766928	3.28
Guaraní_Mbyá	3051	0	Guaraní_Kaiowá	Guarani-KW.203	0	10	85683959	92303944	8.55
Guaraní_Mbyá	3051	2	Guaraní_Kaiowá	Guarani-KW.203	2	10	132199202	133844576	14.35
Huancas	CH086	1	Inga	PUT307	2	10	85892211	88013381	3.45
Huancas	CH011	0	LaJalca	CH033	0	10	29425101	36209003	12.09
Guaraní_Mbyá	3051	2	Guaraní_Kaiowá	Guarani-KW.220	2	10	120596386	122035486	3.4
Guaraní_Mbyá	3051	2	Guaraní_Kaiowá	Guarani-KW.223	2	10	71621182	72748718	7.12
Guaraní_Mbyá	3051	2	Guaraní_Kaiowá	Guarani-KW.223	1	10	112378823	117939719	14.44
Guaraní_Mbyá	3051	2	Guaraní_Kaiowá	Guarani-KW.223	1	10	118641396	121052124	10.06
Guaraní_Mbyá	3051	2	Guaraní_Kaiowá	Guarani-KW.223	2	10	132199202	132999333	4.35
Huancas	CH086	1	Inga	PUT309	2	10	85892211	88013381	3.59
Huancas	CH086	0	Inga	PUT310	0	10	85892211	88013381	4
Huancas	CH086	1	Inga	PUT312	2	10	2857987	3467189	3.24
Huancas	CH011	1	LaJalca	CH039	2	10	11235174	12388391	8.33
Huancas	CH011	1	LaJalca	CH039	1	10	124889537	126156917	6.21
Guaraní_Mbyá	3051	2	Guaraní_Kaiowá	Guarani-KW.645	1	10	158946	3148056	9.13
Guaraní_Mbyá	3051	2	Guaraní_Kaiowá	Guarani-KW.645	1	10	12875285	16060858	23.53
Huancas	CH086	1	Inga	PUT313	1	10	125369584	126180107	4.73
Huancas	CH008	1	Paran	LIM-1	1	10	32670842	36205930	5.51
Huancas	CH011	2	LaJalca	CH044	2	10	71321174	72513515	8.07
Guaraní_Mbyá	3051	0	Guaraní_Mbyá	3001	0	10	34665566	48360188	7.14
Guaraní_Mbyá	3051	2	Guaraní_Mbyá	3001	2	10	92870555	98069164	13.04
Guaraní_Mbyá	3051	1	Guaraní_Mbyá	3001	1	10	130991866	132977093	10.45
Guaraní_Mbyá	3051	1	Guaraní_Mbyá	3001	1	10	133471256	135374889	5.83
Huancas	CH008	1	Paran	LIM-5	1	10	114621185	116047921	6.28
Guaraní_Mbyá	3051	2	Guaraní_Nãndeva	Guarani-GN.405	2	10	158946	3148056	16.04
Guaraní_Mbyá	3051	0	Guaraní_Nãndeva	Guarani-GN.405	0	10	12875285	24833137	20.98
Guaraní_Mbyá	3051	2	Guaraní_Nãndeva	Guarani-GN.405	1	10	49404479	53407953	6.32
Guaraní_Mbyá	3051	0	Guaraní_Nãndeva	Guarani-GN.405	0	10	67518138	80896251	25.54
Guaraní_Mbyá	3051	2	Guaraní_Nãndeva	Guarani-GN.405	2	10	112863991	117939719	13.01
Guaraní_Mbyá	3051	2	Guaraní_Nãndeva	Guarani-GN.405	2	10	118641396	123557194	23.54
Guaraní_Mbyá	3051	1	Guaraní_Nãndeva	Guarani-GN.841	1	10	5820897	6942102	4.62
Guaraní_Nãndeva	Guarani-GN.28	1	Arara	Arara.11	1	10	3092484	3862542	4.37
Huancas	CH011	2	Luya	CH062	1	10	114591200	117871097	20.26
Guaraní_Nãndeva	Guarani-GN.28	1	Arara	Arara.23	2	10	3075076	3862542	4.35
Guaraní_Mbyá	3051	2	Guaraní_Nãndeva	Guarani-GN.845	2	10	2200068	3148056	3.12
Guaraní_Mbyá	3051	1	Guaraní_Nãndeva	Guarani-GN.845	2	10	13841768	17340342	25.44
Guaraní_Mbyá	3051	1	Guaraní_Nãndeva	Guarani-GN.845	1	10	52002204	54303449	4.91
Guaraní_Mbyá	3051	2	Guaraní_Nãndeva	Guarani-GN.845	2	10	55107805	59820998	5.73
Guaraní_Mbyá	3051	1	Guaraní_Nãndeva	Guarani-GN.845	2	10	80862955	83554248	5.78
Guaraní_Mbyá	3051	2	Guaraní_Nãndeva	Guarani-GN.845	1	10	92968275	106158715	31.63
Guaraní_Mbyá	3051	1	Guaraní_Nãndeva	Guarani-GN.845	1	10	130991866	132977093	10.24
Guaraní_Mbyá	3051	1	Guaraní_Nãndeva	Guarani-GN.845	1	10	133471256	135374889	5.89
Guaraní_Nãndeva	Guarani-GN.28	0	Arara	Arara.49	0	10	3092484	3862542	5.07
Guaraní_Mbyá	3051	1	Guaraní_Nãndeva	Guarani-GN.852	2	10	5607759	6942102	4.91
Guaraní_Mbyá	3051	2	Guaraní_Nãndeva	Guarani-GN.852	2	10	49404479	53407953	5.51
Guaraní_Mbyá	3051	0	Guaraní_Nãndeva	Guarani-GN.852	0	10	78736125	83931883	15.03
Guaraní_Mbyá	3051	1	Guaraní_Nãndeva	Guarani-GN.852	1	10	84328222	87428089	8.33
Guaraní_Mbyá	3051	0	Guaraní_Nãndeva	Guarani-GN.852	0	10	88601607	98214711	15.21
Guaraní_Mbyá	3051	2	Guaraní_Nãndeva	Guarani-GN.852	1	10	133515938	134887040	3.11
Guaraní_Nãndeva	Guarani-GN.5	2	Xikrin	XI30	2	10	131727382	132732918	5.88
Huancas	CH008	0	Pima	HGDP01044	0	10	133576291	134830256	3.06
Huancas	CH011	2	Luya	CH071	1	10	67653901	69973890	4.33
Huancas	CH010	2	Mixe	mixe0035	1	10	101908502	105299906	3.09
Huancas	CH011	2	Luya	CH085	2	10	14496451	15984332	8.5
Guaraní_Nãndeva	Guarani-GN.837	2	Tallan	PIU12	1	10	29348424	30280660	5.83
Guaraní_Mbyá	3036	1	Urubu_Kaapor	U.Kaapor.164	1	10	3860167	6608733	14.95
Guaraní_Mbyá	3036	1	Urubu_Kaapor	U.Kaapor.164	1	10	7583353	8636919	6.06
Guaraní_Mbyá	3036	2	Urubu_Kaapor	U.Kaapor.95	1	10	7642284	8546904	6.87
Huancas	CH010	2	Mixtec	Mixa0016	1	10	53109723	54303449	3.19
Guaraní_Mbyá	3038	1	Parakanã	PAR99	1	10	126887421	128190248	6.31
Guaraní_Nãndeva	Guarani-GN.28	2	Kokama_Peru	SMAR-9	1	10	91871845	95158025	3
Guaraní_Nãndeva	Guarani-GN.28	1	Eten	LAM32	1	10	64381668	67633950	3.92
Guaraní_Nãndeva	Guarani-GN.28	1	Gavião	GAV156	2	10	104202729	108268806	7.42
Huancas	CH089	0	Inga	PUT290	0	10	54417411	56209687	3.2
Huancas	CH089	2	Inga	PUT307	1	10	5607759	6635387	3.41
Guaraní_Nãndeva	Guarani-GN.28	2	Guaraní_Kaiowá	Guarani-KW.203	2	10	3281135	4817965	7.65
Guaraní_Nãndeva	Guarani-GN.28	2	Guaraní_Kaiowá	Guarani-KW.203	2	10	53588903	57182505	12.3
Guaraní_Nãndeva	Guarani-GN.28	1	Guaraní_Kaiowá	Guarani-KW.203	1	10	92876015	116175677	56.72
Guaraní_Nãndeva	Guarani-GN.28	0	Guaraní_Kaiowá	Guarani-KW.203	0	10	119348729	123295598	23.73
Guaraní_Nãndeva	Guarani-GN.28	1	Guaraní_Kaiowá	Guarani-KW.203	1	10	127936662	131256585	18.42
Huancas	CH086	2	LaJalca	CH031BIS	1	10	24291422	28735822	22.22
Guaraní_Nãndeva	Guarani-GN.28	2	Guaraní_Kaiowá	Guarani-KW.220	2	10	6178961	8831436	17.75
Guaraní_Nãndeva	Guarani-GN.28	2	Guaraní_Kaiowá	Guarani-KW.220	2	10	13781165	17593454	32.03
Guaraní_Nãndeva	Guarani-GN.28	1	Guaraní_Kaiowá	Guarani-KW.223	2	10	21243765	23864064	8.57
Guaraní_Nãndeva	Guarani-GN.28	2	Guaraní_Kaiowá	Guarani-KW.223	2	10	24093052	25988527	7.91
Guaraní_Nãndeva	Guarani-GN.28	1	Guaraní_Kaiowá	Guarani-KW.224	1	10	1845059	4734860	14.8
Guaraní_Nãndeva	Guarani-GN.28	2	Guaraní_Kaiowá	Guarani-KW.224	1	10	8563834	11296726	14.45
Guaraní_Nãndeva	Guarani-GN.28	2	Guaraní_Kaiowá	Guarani-KW.224	2	10	16714466	24487104	23.83
Guaraní_Nãndeva	Guarani-GN.28	1	Guaraní_Kaiowá	Guarani-KW.224	1	10	53115836	61636903	20.97
Guaraní_Nãndeva	Guarani-GN.28	1	Guaraní_Kaiowá	Guarani-KW.230	1	10	158946	4328928	16.05
Guaraní_Kaiowá	Guarani-KW.626	0	Xikrin	XI13	0	10	18240640	20069001	5.58
Guaraní_Mbyá	3036	1	Xavante	Xavante.401	2	10	109567622	113075959	4.55
Huancas	CH011	1	Maya	HGDP00870	1	10	121238902	122498202	3.02
Guaraní_Nãndeva	Guarani-GN.28	2	Guaraní_Kaiowá	Guarani-KW.644	2	10	2901165	5206971	9.52
Guaraní_Nãndeva	Guarani-GN.28	2	Guaraní_Kaiowá	Guarani-KW.644	2	10	53588903	64879229	28.61
Guaraní_Nãndeva	Guarani-GN.28	2	Guaraní_Kaiowá	Guarani-KW.644	1	10	99699028	102701412	9.33
Guaraní_Nãndeva	Guarani-GN.28	2	Guaraní_Kaiowá	Guarani-KW.644	1	10	119348729	123295598	19.39
Guaraní_Nãndeva	Guarani-GN.28	1	Guaraní_Kaiowá	Guarani-KW.645	1	10	3848030	4734860	4.96
Guaraní_Nãndeva	Guarani-GN.28	2	Guaraní_Kaiowá	Guarani-KW.645	2	10	7796891	8831436	5.19
Guaraní_Nãndeva	Guarani-GN.28	2	Guaraní_Kaiowá	Guarani-KW.645	1	10	45163756	53592537	10.05
Guaraní_Nãndeva	Guarani-GN.28	1	Guaraní_Kaiowá	Guarani-KW.645	1	10	128117765	131256585	19.24
Huancas	CH011	2	Maya	HGDP00872	1	10	128437840	129445779	3.5
Guaraní_Mbyá	3038	1	Surui	HGDP00845	2	10	10618836	11485767	3.16
Guaraní_Nãndeva	Guarani-GN.28	2	Guaraní_Kaiowá	Guarani-KW.646	1	10	6731376	8636919	11.8
Guaraní_Nãndeva	Guarani-GN.28	2	Guaraní_Kaiowá	Guarani-KW.646	2	10	10789590	13781165	15.4
Guaraní_Nãndeva	Guarani-GN.28	2	Guaraní_Kaiowá	Guarani-KW.646	2	10	14126761	24283075	35.57
Guaraní_Nãndeva	Guarani-GN.28	1	Guaraní_Kaiowá	Guarani-KW.646	1	10	54537023	56627577	3.7
Guaraní_Nãndeva	Guarani-GN.28	2	Guaraní_Kaiowá	Guarani-KW.646	1	10	70986723	71627970	9.08
Guaraní_Kaiowá	Guarani-KW.626	1	Xikrin	XI47	2	10	129484456	130449511	7.86
Guaraní_Kaiowá	Guarani-KW.626	2	Xikrin	XI53	1	10	5594666	6354062	6.92
Huancas	CH086	2	Luya	CH053	1	10	5327477	6354062	4.43
Huancas	CH086	2	Luya	CH053	1	10	132692226	133512095	6.8
Guaraní_Nãndeva	Guarani-GN.28	0	Guaraní_Mbyá	3001	0	10	24257245	35201686	29.92
Guaraní_Nãndeva	Guarani-GN.28	2	Guaraní_Mbyá	3001	2	10	59118880	64466627	14.02
Guaraní_Nãndeva	Guarani-GN.28	1	Guaraní_Mbyá	3001	1	10	128117765	130567637	14.37
Guaraní_Nãndeva	Guarani-GN.28	1	Guaraní_Mbyá	3001	1	10	131196487	132732918	8.47
Guaraní_Kaiowá	Guarani-KW.626	2	Xikrin	XI72	1	10	124827165	125703102	3.8
Guaraní_Nãndeva	Guarani-GN.28	1	Guaraní_Nãndeva	Guarani-GN.405	2	10	3848030	4734860	4.97
Guaraní_Nãndeva	Guarani-GN.28	2	Guaraní_Nãndeva	Guarani-GN.405	1	10	24808500	36017592	40.72
Guaraní_Nãndeva	Guarani-GN.28	2	Guaraní_Nãndeva	Guarani-GN.405	2	10	45163756	53592537	11.53
Guaraní_Nãndeva	Guarani-GN.28	1	Guaraní_Nãndeva	Guarani-GN.405	1	10	128117765	131241579	15.26
Guaraní_Nãndeva	Guarani-GN.5	1	Arara	Arara.1	1	10	81709279	87542120	14.68
Guaraní_Nãndeva	Guarani-GN.28	1	Guaraní_Nãndeva	Guarani-GN.841	1	10	5820897	6942102	4.99
Guaraní_Nãndeva	Guarani-GN.28	1	Guaraní_Nãndeva	Guarani-GN.841	1	10	14465670	16464962	8.24
Guaraní_Nãndeva	Guarani-GN.28	2	Guaraní_Nãndeva	Guarani-GN.841	1	10	45163756	53134347	9.06
Guaraní_Nãndeva	Guarani-GN.28	1	Guaraní_Nãndeva	Guarani-GN.841	1	10	130478722	131256585	4.85
Huancas	CH086	0	Luya	CH062	0	10	73539586	80384139	17.64
Huancas	CH089	1	Kamentsa	PUT283	2	10	132578847	133448637	3.63
Guaraní_Nãndeva	Guarani-GN.28	2	Guaraní_Nãndeva	Guarani-GN.845	2	10	26484857	29315030	4.44
Guaraní_Nãndeva	Guarani-GN.28	2	Guaraní_Nãndeva	Guarani-GN.845	2	10	105901936	111549396	16.72
Guaraní_Nãndeva	Guarani-GN.28	2	Guaraní_Nãndeva	Guarani-GN.845	1	10	119348729	123295598	19.33
Guaraní_Nãndeva	Guarani-GN.28	1	Guaraní_Nãndeva	Guarani-GN.845	1	10	131196487	132732918	8.32
Guaraní_Nãndeva	Guarani-GN.28	1	Guaraní_Nãndeva	Guarani-GN.852	2	10	5607759	6942102	6.5
Guaraní_Nãndeva	Guarani-GN.28	0	Guaraní_Nãndeva	Guarani-GN.852	0	10	21243765	29965410	17.76
Guaraní_Nãndeva	Guarani-GN.28	2	Guaraní_Nãndeva	Guarani-GN.852	1	10	99657922	102701412	7.81
Guaraní_Nãndeva	Guarani-GN.28	1	Guaraní_Nãndeva	Guarani-GN.852	2	10	128466845	131256585	14.82
Guaraní_Mbyá	3051	2	Munduruku	MU57	1	10	85975270	88158731	3.11
Guaraní_Nãndeva	Guarani-GN.5	1	Asurini	AS34	2	10	32670842	36205930	3.37
Guaraní_Nãndeva	Guarani-GN.28	0	Karitiana	HGDP00998	0	10	53821238	55296781	5.55
Huancas	CH089	2	Kichwa	EC003	1	10	44671194	48443093	3.03
Huancas	CH086	2	Luya	CH081	1	10	73539586	78644260	9.34
Huancas	CH086	2	Luya	CH081	2	10	92927424	95729221	4.54
Guaraní_Mbyá	3051	1	Parakanã	PAR100	1	10	80862955	83554248	6.42
Guaraní_Mbyá	3051	1	Parakanã	PAR100	1	10	113527744	115245289	10.51
Guaraní_Mbyá	3051	1	Parakanã	PAR100	1	10	115755904	119152349	12.11
Guaraní_Nãndeva	Guarani-GN.5	1	Kokama_Colombia	AMZ149	1	10	17683974	20288592	4.69
Guaraní_Mbyá	3051	2	Parakanã	PAR99	2	10	61706412	68164115	15.96
Guaraní_Mbyá	3051	2	Parakanã	PAR99	2	10	71621182	72748718	7.83
Guaraní_Mbyá	3051	0	Parakanã	PAR99	0	10	113527744	115087281	10.22
Guaraní_Mbyá	3051	0	Parakanã	PAR99	0	10	115755904	119152349	16.47
Guaraní_Mbyá	3036	1	Xavante	XAW407	2	10	109567622	113075959	3.93
Guaraní_Mbyá	3036	1	Xavante	XAW510	1	10	109567622	113075959	4.88
Huancas	CH008	1	Tumbes	TUM27	1	10	16022395	17171656	4.68
Guaraní_Mbyá	3038	1	Xavante	Xavante.1004	1	10	50045456	52735529	4.86
Guaraní_Nãndeva	Guarani-GN.28	2	Karitiana	HGDP01018	2	10	59339212	61321339	3.32
Huancas	CH089	1	LaJalca	CH013	2	10	108256422	110460952	3.04
Guaraní_Mbyá	3038	2	Xavante	Xavante.1104	1	10	27607059	29687480	4.69
Huancas	CH089	1	LaJalca	CH014	2	10	108287507	111219895	3.39
Huancas	CH089	1	LaJalca	CH020	1	10	2990333	3868082	4.07
Huancas	CH089	2	LaJalca	CH020	2	10	30343063	33451379	6.94
Inga	PUT289	1	Inga	PUT290	2	10	94176088	97003515	5.03
Inga	PUT289	1	Inga	PUT290	1	10	100052838	107722094	19.24
Guaraní_Nãndeva	Guarani-GN.5	2	Guaraní_Kaiowá	Guarani-KW.203	2	10	53588903	57182505	12.67
Inga	PUT289	2	Inga	PUT307	1	10	109919044	112897800	7.11
Inga	PUT289	1	Inga	PUT307	2	10	126059101	130499303	26.09
Guaraní_Mbyá	3038	1	Xavante	Xavante.214	2	10	12643043	13586627	4.25
Inga	PUT289	1	Inga	PUT308	1	10	73472959	77949200	6.32
Huancas	CH089	2	LaJalca	CH033	1	10	65760711	68338022	4.09
Guaraní_Nãndeva	Guarani-GN.5	0	Guaraní_Kaiowá	Guarani-KW.220	0	10	106262937	119190845	27.8
Guaraní_Nãndeva	Guarani-GN.5	1	Guaraní_Kaiowá	Guarani-KW.220	1	10	120596386	130849424	54.62
Guaraní_Nãndeva	Guarani-GN.5	2	Guaraní_Kaiowá	Guarani-KW.220	1	10	131835571	135374889	9.13
Inga	PUT289	2	Inga	PUT309	1	10	3944006	5810458	9.47
Inga	PUT289	2	Inga	PUT309	2	10	34049461	44453368	10.01
Inga	PUT289	1	Inga	PUT309	1	10	99286231	102619089	10.47
Inga	PUT289	1	Inga	PUT309	1	10	123120036	125150465	8.24
Guaraní_Mbyá	3038	1	Xavante	Xavante.2302	2	10	67488542	71176335	13.01
Guaraní_Nãndeva	Guarani-GN.5	1	Guaraní_Kaiowá	Guarani-KW.223	1	10	106262937	109379879	5.94
Guaraní_Nãndeva	Guarani-GN.5	1	Guaraní_Kaiowá	Guarani-KW.223	2	10	126037761	128615712	11.16
Guaraní_Nãndeva	Guarani-GN.5	2	Guaraní_Kaiowá	Guarani-KW.223	1	10	133357513	135374889	5.48
Guaraní_Nãndeva	Guarani-GN.5	1	Guaraní_Kaiowá	Guarani-KW.224	2	10	12935843	16908003	23.26
Guaraní_Nãndeva	Guarani-GN.5	0	Guaraní_Kaiowá	Guarani-KW.224	0	10	20160029	30092300	17.84
Guaraní_Nãndeva	Guarani-GN.5	1	Guaraní_Kaiowá	Guarani-KW.224	1	10	108679892	114395255	9.92
Inga	PUT289	1	Inga	PUT310	1	10	48593635	51544143	4.08
Inga	PUT289	1	Inga	PUT310	2	10	126059101	130499303	24.72
Huancas	CH010	1	Quechua_Cusco2	K40	1	10	64344728	68338022	4.1
Guaraní_Mbyá	3036	1	Xikrin	XI13	2	10	7856648	8947079	4.91
Guaraní_Nãndeva	Guarani-GN.5	2	Guaraní_Kaiowá	Guarani-KW.230	2	10	7252099	8399262	3.87
Guaraní_Nãndeva	Guarani-GN.5	1	Guaraní_Kaiowá	Guarani-KW.230	2	10	78736125	80954727	16.33
Guaraní_Nãndeva	Guarani-GN.5	1	Guaraní_Kaiowá	Guarani-KW.230	1	10	83955217	87268266	6.45
Guaraní_Nãndeva	Guarani-GN.5	1	Guaraní_Kaiowá	Guarani-KW.230	1	10	113200831	114828048	5.99
Guaraní_Nãndeva	Guarani-GN.5	1	Guaraní_Kaiowá	Guarani-KW.230	2	10	132601324	135374889	11.7
Inga	PUT289	2	Inga	PUT311	1	10	36474822	45443514	5.22
Huancas	CH089	0	LaJalca	CH038	0	10	97446206	105474144	11.47
Inga	PUT289	1	Inga	PUT312	1	10	3944006	5113711	4.22
Inga	PUT289	2	Inga	PUT312	1	10	132580167	134158721	8.79
Guaraní_Nãndeva	Guarani-GN.5	2	Guaraní_Kaiowá	Guarani-KW.644	2	10	8246475	12583253	26.66
Guaraní_Nãndeva	Guarani-GN.5	0	Guaraní_Kaiowá	Guarani-KW.644	0	10	24553625	36205930	37.19
Guaraní_Nãndeva	Guarani-GN.5	2	Guaraní_Kaiowá	Guarani-KW.644	2	10	53588903	64879229	26.75
Guaraní_Nãndeva	Guarani-GN.5	1	Guaraní_Kaiowá	Guarani-KW.644	1	10	84344534	87268266	7.23
Guaraní_Mbyá	3036	1	Xikrin	XI39	1	10	7904949	8932980	7.09
Guaraní_Nãndeva	Guarani-GN.5	2	Guaraní_Kaiowá	Guarani-KW.645	1	10	35267367	53592537	23.07
Guaraní_Nãndeva	Guarani-GN.5	1	Guaraní_Kaiowá	Guarani-KW.646	2	10	20160029	36205930	41.03
Guaraní_Nãndeva	Guarani-GN.5	1	Guaraní_Kaiowá	Guarani-KW.646	2	10	87903178	89921846	5.13
Guaraní_Nãndeva	Guarani-GN.5	0	Guaraní_Kaiowá	Guarani-KW.646	0	10	108679892	120601283	17.07
Huancas	CH089	1	LaJalca	CH044	2	10	108256422	110460952	3.21
Guaraní_Mbyá	3036	2	Xikrin	XI53	1	10	3738517	4625217	4.73
Guaraní_Mbyá	3036	0	Xikrin	XI53	0	10	7675007	11306494	8.22
Guaraní_Nãndeva	Guarani-GN.5	1	Guaraní_Kaiowá	Guarani-KW.650	2	10	12935843	14112643	5.18
Guaraní_Nãndeva	Guarani-GN.5	1	Guaraní_Kaiowá	Guarani-KW.650	1	10	30478726	36205930	15.23
Guaraní_Nãndeva	Guarani-GN.5	0	Guaraní_Kaiowá	Guarani-KW.650	0	10	64894059	72989703	15.1
Guaraní_Nãndeva	Guarani-GN.5	1	Guaraní_Kaiowá	Guarani-KW.650	2	10	132601324	135374889	13.12
Inga	PUT289	2	Inga	PUT315	1	10	71052888	73018019	10.57
Inga	PUT289	1	Inga	PUT315	2	10	113440137	117894117	15.47
Inga	PUT289	2	Inga	PUT315	2	10	131028130	132952502	18.32
Huancas	CH008	2	Wayku	CH109	2	10	85458234	89421821	13.45
Guaraní_Mbyá	3036	1	Xikrin	XI72	1	10	11291657	12523223	6.53
Guaraní_Nãndeva	Guarani-GN.5	0	Guaraní_Mbyá	3001	0	10	8444689	12583253	17.39
Guaraní_Nãndeva	Guarani-GN.5	1	Guaraní_Mbyá	3001	2	10	46081101	54351105	8.97
Guaraní_Nãndeva	Guarani-GN.5	2	Guaraní_Mbyá	3001	2	10	59118880	64466627	11.65
Guaraní_Nãndeva	Guarani-GN.5	1	Guaraní_Mbyá	3001	2	10	128213048	129682180	6.45
Guaraní_Nãndeva	Guarani-GN.5	1	Guaraní_Mbyá	3001	2	10	133056128	135374889	8.21
Huancas	CH089	2	Luya	CH057	1	10	13851299	14713192	5.56
Guaraní_Nãndeva	Guarani-GN.5	2	Guaraní_Nãndeva	Guarani-GN.405	2	10	43580015	53592537	16.89
Inga	PUT289	0	Kamentsa	PUT283	0	10	158946	4082618	24.72
Inga	PUT289	2	Kamentsa	PUT283	2	10	35972652	44453368	5.65
Guaraní_Mbyá	3051	1	Surui	Surui.14	1	10	6222819	7013543	3.66
Guaraní_Nãndeva	Guarani-GN.5	2	Guaraní_Nãndeva	Guarani-GN.841	1	10	35267367	53134347	22.27
Guaraní_Nãndeva	Guarani-GN.5	1	Guaraní_Nãndeva	Guarani-GN.841	2	10	127373137	128615712	5.68
Inga	PUT289	2	Kamentsa	PUT288	1	10	97990136	100034883	3.81
Guaraní_Nãndeva	Guarani-GN.5	1	Guaraní_Nãndeva	Guarani-GN.845	2	10	125840818	128615712	12.02
Inga	PUT289	2	Kamentsa	PUT292	2	10	97990136	100083404	4.06
Inga	PUT289	1	Kamentsa	PUT292	1	10	114067862	115330721	10.37
Inga	PUT289	0	Kamentsa	PUT292	0	10	123215850	125258683	4.55
Huancas	CH010	1	Quechua.DG	S.Quechua-3.DG	1	10	121796901	122959999	3.08
Inga	PUT289	2	Kamentsa	PUT317	2	10	50821243	52735529	3.97
Guaraní_Mbyá	3051	0	Surui	Surui.72	0	10	80862955	82672841	5.02
Guaraní_Nãndeva	Guarani-GN.5	2	Karitiana	HGDP00998	1	10	53821238	55296781	5.05
Inga	PUT289	1	Kichwa	EC003	2	10	107992349	110967529	3.71
Huancas	CH089	1	Luya	CH082	2	10	17068251	24058804	19.46
Inga	PUT289	1	Kichwa	EC006	1	10	128532380	129551736	4.08
Huancas	CH086	1	Mixe.DG	S.Mixe-2.DG	2	10	128437840	129737631	4.01
Guaraní_Mbyá	3051	0	Urubu_Kaapor	U.Kaapor.150	0	10	56411394	59820998	5.43
Guaraní_Nãndeva	Guarani-GN.28	1	Parakanã	PAR137	1	10	14723903	15807487	7.16
Huancas	CH010	2	Tumbes	TUM09	1	10	5607759	6275602	3.09
Huancas	CH010	1	Tumbes	TUM09	2	10	121856919	123161106	5.58
Guaraní_Mbyá	3038	1	Xavante	XAW2306	2	10	67488542	71176335	12.2
Inga	PUT289	1	Kichwa	EC018	2	10	50028106	53619542	6.18
Guaraní_Mbyá	3051	2	Urubu_Kaapor	U.Kaapor.95	1	10	121284664	123120036	11.1
Guaraní_Mbyá	3038	1	Xavante	XAW510	1	10	16567802	17593454	3.6
Guaraní_Mbyá	3051	1	Xavante	Xavante.1004	2	10	50045456	52735529	5.38
Huancas	CH011	2	Quechua_Cusco	CUS-1	2	10	130842093	132404627	6.06
Huancas	CH011	2	Quechua_Cusco	CUS-2	2	10	72748718	77987402	3.93
Guaraní_Nãndeva	Guarani-GN.837	1	Gavião	GAV161	1	10	10242887	11296255	4.03
Guaraní_Nãndeva	Guarani-GN.837	1	Guaraní_Kaiowá	Guarani-KW.203	2	10	30166122	34815716	8
Guaraní_Nãndeva	Guarani-GN.837	0	Guaraní_Kaiowá	Guarani-KW.203	0	10	118543148	130541923	55.57
Guaraní_Nãndeva	Guarani-GN.837	1	Guaraní_Kaiowá	Guarani-KW.203	2	10	131601154	133557922	17.52
Inga	PUT290	1	Inga	PUT307	1	10	53196477	56371313	6.62
Inga	PUT290	2	Inga	PUT307	1	10	74595681	80091017	17.19
Inga	PUT290	2	Inga	PUT307	1	10	113856873	119021737	17.42
Huancas	CH010	1	UtcubambaSouth	CH025	1	10	6178369	7083369	3.69
Guaraní_Nãndeva	Guarani-GN.837	0	Guaraní_Kaiowá	Guarani-KW.220	0	10	11848987	17593454	30.49
Guaraní_Nãndeva	Guarani-GN.837	1	Guaraní_Kaiowá	Guarani-KW.220	1	10	53841337	56204291	5.43
Guaraní_Nãndeva	Guarani-GN.837	1	Guaraní_Kaiowá	Guarani-KW.220	1	10	60793522	66418680	20.26
Guaraní_Nãndeva	Guarani-GN.837	1	Guaraní_Kaiowá	Guarani-KW.220	1	10	81955112	92894406	24.12
Guaraní_Nãndeva	Guarani-GN.837	1	Guaraní_Kaiowá	Guarani-KW.220	2	10	127660777	129860234	17.07
Guaraní_Mbyá	3038	1	Xavante	XAW714	2	10	12643043	13326995	3.41
Inga	PUT290	0	Inga	PUT308	0	10	53196477	56371313	6.74
Inga	PUT290	2	Inga	PUT308	2	10	114211424	122888340	29.29
Inga	PUT290	1	Inga	PUT308	1	10	132197439	133144770	14.47
Guaraní_Nãndeva	Guarani-GN.837	2	Guaraní_Kaiowá	Guarani-KW.223	2	10	13773333	18797684	28.78
Guaraní_Nãndeva	Guarani-GN.837	1	Guaraní_Kaiowá	Guarani-KW.223	1	10	51568378	66418680	41.3
Guaraní_Nãndeva	Guarani-GN.837	1	Guaraní_Kaiowá	Guarani-KW.223	2	10	131601154	132999333	10.75
Inga	PUT290	2	Inga	PUT309	2	10	18967618	24852365	23.49
Inga	PUT290	0	Inga	PUT309	0	10	53196477	56516427	7.8
Inga	PUT290	1	Inga	PUT309	1	10	100052838	102619089	6.62
Guaraní_Nãndeva	Guarani-GN.28	2	Surui	HGDP00832	1	10	12848033	13729426	3.85
Guaraní_Nãndeva	Guarani-GN.837	1	Guaraní_Kaiowá	Guarani-KW.224	2	10	16714466	22857846	17.12
Guaraní_Nãndeva	Guarani-GN.837	1	Guaraní_Kaiowá	Guarani-KW.224	1	10	81955112	95518900	30.82
Guaraní_Nãndeva	Guarani-GN.837	2	Guaraní_Kaiowá	Guarani-KW.224	2	10	112107502	114898397	7.34
Huancas	CH011	1	Quechua_Cusco2	K41	1	10	12349280	13001536	3.48
Guaraní_Nãndeva	Guarani-GN.837	1	Guaraní_Kaiowá	Guarani-KW.230	2	10	9590060	14043452	28.64
Guaraní_Nãndeva	Guarani-GN.837	0	Guaraní_Kaiowá	Guarani-KW.230	0	10	72772608	83988642	27.07
Guaraní_Nãndeva	Guarani-GN.837	0	Guaraní_Kaiowá	Guarani-KW.230	0	10	84213251	92100286	9.32
Guaraní_Nãndeva	Guarani-GN.28	0	Surui	HGDP00837	0	10	12848033	13729426	4.63
Inga	PUT290	1	Inga	PUT311	2	10	89814565	92093834	7.77
Inga	PUT290	1	Inga	PUT311	1	10	120142097	123893275	8.56
Guaraní_Mbyá	3038	2	Xikrin	XI13	1	10	123348355	124503366	3.57
Guaraní_Mbyá	3038	1	Xikrin	XI38	1	10	13224886	14039107	6.45
Guaraní_Nãndeva	Guarani-GN.837	0	Guaraní_Kaiowá	Guarani-KW.644	0	10	77916490	82423260	22
Guaraní_Nãndeva	Guarani-GN.837	0	Guaraní_Kaiowá	Guarani-KW.644	0	10	118543148	130807725	63.43
Inga	PUT290	2	Inga	PUT312	1	10	71312347	71894975	4.27
Inga	PUT290	1	Inga	PUT312	2	10	82517845	95158025	32.55
Inga	PUT290	2	Inga	PUT312	2	10	105803951	110380601	8.38
Inga	PUT290	0	Inga	PUT312	0	10	128435594	134343062	17.74
Guaraní_Nãndeva	Guarani-GN.837	2	Guaraní_Kaiowá	Guarani-KW.645	2	10	67085481	78920008	61.94
Guaraní_Nãndeva	Guarani-GN.837	0	Guaraní_Kaiowá	Guarani-KW.645	0	10	105815324	114898397	32.08
Huancas	CH008	1	Apalai	Apalai.147	2	10	131126374	131825907	3.5
Guaraní_Mbyá	3038	2	Xikrin	XI39	1	10	123348355	124503366	4.8
Guaraní_Nãndeva	Guarani-GN.837	1	Guaraní_Kaiowá	Guarani-KW.646	1	10	8549004	12820211	21.91
Guaraní_Nãndeva	Guarani-GN.837	0	Guaraní_Kaiowá	Guarani-KW.646	0	10	14126761	22857846	26.07
Guaraní_Nãndeva	Guarani-GN.837	1	Guaraní_Kaiowá	Guarani-KW.646	1	10	87882797	91617383	4.37
Guaraní_Nãndeva	Guarani-GN.837	2	Guaraní_Kaiowá	Guarani-KW.646	2	10	102511889	112163874	16.74
Guaraní_Nãndeva	Guarani-GN.837	1	Guaraní_Kaiowá	Guarani-KW.646	1	10	119981262	121902618	8.13
Guaraní_Nãndeva	Guarani-GN.837	1	Guaraní_Kaiowá	Guarani-KW.646	2	10	127881055	131631782	27.93
Guaraní_Nãndeva	Guarani-GN.28	2	Surui	HGDP00845	1	10	12848033	13729426	3.59
Inga	PUT290	2	Inga	PUT315	2	10	45163756	49576878	3.16
Inga	PUT290	0	Inga	PUT315	0	10	72261519	78723417	17.52
Inga	PUT290	2	Inga	PUT315	1	10	88869533	90739062	6.01
Guaraní_Nãndeva	Guarani-GN.837	2	Guaraní_Kaiowá	Guarani-KW.650	2	10	112107502	114898397	6.9
Huancas	CH011	1	Quechua_Cusco3	NA11199	2	10	126887421	128080125	5.81
Guaraní_Nãndeva	Guarani-GN.28	1	Surui	HGDP00849	2	10	5651763	6288985	3.01
Guaraní_Nãndeva	Guarani-GN.28	2	Surui	HGDP00849	1	10	12848033	13729426	3.38
Guaraní_Nãndeva	Guarani-GN.837	1	Guaraní_Mbyá	3001	2	10	73325757	78485388	9.01
Guaraní_Nãndeva	Guarani-GN.837	2	Guaraní_Mbyá	3001	1	10	130756658	131662966	5.5
Huancas	CH086	1	Paran	LIM-5	1	10	114621185	116047921	5.02
Guaraní_Nãndeva	Guarani-GN.837	2	Guaraní_Nãndeva	Guarani-GN.405	2	10	80557349	82213081	4.05
Guaraní_Nãndeva	Guarani-GN.837	1	Guaraní_Nãndeva	Guarani-GN.405	1	10	105815324	114828048	28.07
Guaraní_Nãndeva	Guarani-GN.28	1	Surui	Surui.14	1	10	6222819	7013543	4.03
Inga	PUT290	0	Kamentsa	PUT283	0	10	5118231	10632421	41.44
Inga	PUT290	0	Kamentsa	PUT283	0	10	54417411	56795078	3.84
Huancas	CH010	2	Wayku	CH116	2	10	7642284	8546904	8.25
Guaraní_Nãndeva	Guarani-GN.837	2	Guaraní_Nãndeva	Guarani-GN.841	2	10	13743517	18396166	25.45
Guaraní_Nãndeva	Guarani-GN.837	2	Guaraní_Nãndeva	Guarani-GN.841	1	10	90590746	92132871	3.8
Guaraní_Nãndeva	Guarani-GN.837	2	Guaraní_Nãndeva	Guarani-GN.841	2	10	115037151	118543148	6.14
Guaraní_Nãndeva	Guarani-GN.837	2	Guaraní_Nãndeva	Guarani-GN.841	2	10	131665885	135374889	14.3
Inga	PUT290	0	Kamentsa	PUT288	0	10	2744009	12849005	49.69
Guaraní_Nãndeva	Guarani-GN.837	2	Guaraní_Nãndeva	Guarani-GN.845	1	10	13283807	18797684	31.48
Guaraní_Nãndeva	Guarani-GN.837	1	Guaraní_Nãndeva	Guarani-GN.845	2	10	97317340	99611713	4.57
Guaraní_Nãndeva	Guarani-GN.837	0	Guaraní_Nãndeva	Guarani-GN.845	0	10	118543148	131662966	31.45
Guaraní_Mbyá	3051	1	Xavante	XAW1317	2	10	50045456	52735529	4.21
Guaraní_Nãndeva	Guarani-GN.837	2	Guaraní_Nãndeva	Guarani-GN.852	1	10	8607737	18797684	46.56
Inga	PUT290	2	Kamentsa	PUT292	1	10	19190079	20778051	6.51
Inga	PUT290	1	Kamentsa	PUT292	1	10	125919795	127843921	9.94
Huancas	CH086	0	Pima	HGDP01044	0	10	133576291	134830256	3.14
Huancas	CH086	2	Pima	HGDP01047	1	10	53109723	54694008	5.74
Guaraní_Nãndeva	Guarani-GN.28	2	Tallan	PIU05	1	10	29961004	30842890	3.4
Huancas	CH010	1	Yaquis	Yq037	1	10	133114209	134042721	4.22
Guaraní_Nãndeva	Guarani-GN.28	1	Urubu_Kaapor	U.Kaapor.150	1	10	18289454	20911871	4.15
Guaraní_Nãndeva	Guarani-GN.28	1	Urubu_Kaapor	U.Kaapor.150	1	10	95022185	97055832	5.77
Huancas	CH086	2	Pima	HGDP01055	2	10	53109723	54694008	5.72
Huancas	CH011	1	Tallan	PIU12	2	10	133506259	134653255	4.8
Guaraní_Nãndeva	Guarani-GN.28	1	Urubu_Kaapor	U.Kaapor.164	2	10	98270396	101266323	6.37
Guaraní_Nãndeva	Guarani-GN.28	1	Urubu_Kaapor	U.Kaapor.164	2	10	102511889	108045657	12.39
Guaraní_Nãndeva	Guarani-GN.28	1	Urubu_Kaapor	U.Kaapor.95	2	10	18289454	20911871	5.33
Guaraní_Nãndeva	Guarani-GN.28	1	Urubu_Kaapor	U.Kaapor.95	1	10	98270396	101266323	5.75
Inga	PUT290	1	Kichwa	EC018	2	10	68394856	71136391	8.5
Guaraní_Nãndeva	Guarani-GN.5	1	Parakanã	PAR99	2	10	131126374	132530587	10
Inga	PUT289	2	Maya	HGDP00858	1	10	6027791	6546071	3.05
Huancas	CH010	2	Zapotec	Zapo0046	2	10	94505421	97994510	3.65
Guaraní_Mbyá	3051	1	Xavante	XAW6501	2	10	50045456	52735529	4.7
Inga	PUT307	2	Inga	PUT308	2	10	158946	1845059	5.2
Inga	PUT307	1	Inga	PUT308	1	10	3075076	8550610	25.25
Inga	PUT307	2	Inga	PUT308	2	10	14411956	16908003	16.6
Inga	PUT307	1	Inga	PUT308	2	10	114211424	119021737	14.1
Inga	PUT307	0	Inga	PUT309	0	10	158946	5309411	11.08
Inga	PUT307	0	Inga	PUT309	0	10	57492794	125643721	270.72
Inga	PUT307	0	Inga	PUT310	0	10	83965348	135374889	93.08
Guaraní_Mbyá	3051	1	Xavante	XAW907	1	10	50045456	52735529	4.55
Huancas	CH008	1	Guaraní_Kaiowá	Guarani-KW.224	1	10	56913543	60375857	3.96
Inga	PUT290	1	LaJalca	CH038	2	10	48593635	50877265	3.14
Inga	PUT289	1	Maya	HGDP00870	2	10	54717141	56326349	3.09
Inga	PUT307	2	Inga	PUT311	1	10	68352171	71213650	9
Inga	PUT307	2	Inga	PUT311	1	10	79942983	83966842	18.16
Inga	PUT307	1	Inga	PUT311	1	10	95166828	97648919	3.04
Guaraní_Mbyá	3051	1	Xikrin	XI47	1	10	68261988	71390682	6.8
Inga	PUT307	2	Inga	PUT315	2	10	54141652	62282850	15.41
Inga	PUT307	2	Inga	PUT315	2	10	67159569	71136391	11.89
Inga	PUT307	1	Inga	PUT315	2	10	75575963	78723417	5.4
Inga	PUT307	1	Inga	PUT315	1	10	90352603	97994510	12.46
Guaraní_Mbyá	3051	2	Xikrin	XI72	1	10	24841274	27251809	3.28
Inga	PUT307	0	Kamentsa	PUT283	0	10	28150935	36472611	37.64
Inga	PUT307	2	Kamentsa	PUT288	1	10	90903019	92916561	5.81
Inga	PUT307	2	Kamentsa	PUT288	2	10	123813759	126576458	15.68
Inga	PUT307	2	Kamentsa	PUT292	2	10	90903019	92916561	6.39
Inga	PUT307	1	Kamentsa	PUT292	1	10	105807311	109908416	11.34
Inga	PUT307	1	Kamentsa	PUT292	2	10	121284664	123089777	4.39
Inga	PUT307	2	Kamentsa	PUT317	2	10	112563268	114342360	4.77
Inga	PUT307	2	Kichwa	EC006	1	10	128532380	129551736	4.29
Guaraní_Nãndeva	Guarani-GN.837	1	Parakanã	PAR100	1	10	115755904	118380701	7.06
Inga	PUT290	2	Maya	HGDP00857	2	10	14433271	15360422	4.34
Guaraní_Nãndeva	Guarani-GN.837	0	Parakanã	PAR99	0	10	115755904	118380701	10.12
Guaraní_Nãndeva	Guarani-GN.837	1	Parakanã	PAR99	2	10	130325607	130752842	4.69
Guaraní_Nãndeva	Guarani-GN.5	1	Wajãpi	W218	1	10	22867972	25522054	6.29
Inga	PUT289	2	Mixtec.DG	S.Mixtec-1.DG	1	10	80066799	82272211	3.69
Inga	PUT308	2	Inga	PUT309	1	10	158946	1845059	4.18
Inga	PUT308	2	Inga	PUT309	1	10	30801709	56371313	40.27
Inga	PUT308	2	Inga	PUT310	1	10	6234995	6931440	5.96
Inga	PUT308	2	Inga	PUT310	2	10	7908552	11348623	28.2
Inga	PUT308	0	Inga	PUT310	0	10	78772456	82568684	15.55
Guaraní_Nãndeva	Guarani-GN.28	2	Xikrin	XI13	2	10	11319244	12523223	3.84
Guaraní_Nãndeva	Guarani-GN.28	1	Xikrin	XI13	2	10	14161869	16464962	5.76
Inga	PUT308	2	Inga	PUT312	1	10	129319906	130611022	15
Guaraní_Nãndeva	Guarani-GN.28	2	Xikrin	XI39	2	10	11319244	12523223	4.02
Guaraní_Nãndeva	Guarani-GN.28	1	Xikrin	XI39	2	10	14161869	16464962	7.67
Huancas	CH089	2	Quechua_Cusco3	NA11197	1	10	45598555	50508228	3
Huancas	CH010	2	Guaraní_Kaiowá	Guarani-KW.646	1	10	124525053	125779526	3.04
Guaraní_Nãndeva	Guarani-GN.28	2	Xikrin	XI53	1	10	9533300	11296726	6.78
Inga	PUT308	1	Inga	PUT315	2	10	14198759	21300239	21.22
Inga	PUT308	1	Inga	PUT315	2	10	29322011	34253008	21.82
Inga	PUT308	0	Inga	PUT315	0	10	129674793	130791513	11.75
Inga	PUT289	1	Paran	LIM-2	1	10	81187719	83598842	4.62
Huancas	CH089	2	Quechua_Cusco3	NA11199	1	10	85458234	87678539	7.6
Inga	PUT308	1	Inga	PUT316	1	10	2728758	3349179	3.26
Inga	PUT308	2	Inga	PUT328	1	10	48360188	50469281	3.2
Inga	PUT308	1	Kamentsa	PUT283	2	10	30234246	32561858	7.31
Inga	PUT308	2	Kamentsa	PUT288	1	10	21240818	24564831	5.17
Inga	PUT308	2	Kamentsa	PUT288	2	10	26804242	29405387	11.75
Huancas	CH089	1	Quechua.DG	S.Quechua-3.DG	1	10	121796901	122888555	3.43
Huancas	CH008	1	Narihuala	PIU24	2	10	4973690	6443117	6.37
Huancas	CH089	1	Tallan	PIU04	1	10	15095449	16917981	4.13
Huancas	CH089	2	Tallan	PIU06	2	10	89819111	92132871	7.16
Huancas	CH089	2	Tallan	PIU12	1	10	125527059	126156917	3.92
Guaraní_Nãndeva	Guarani-GN.837	2	Urubu_Kaapor	U.Kaapor.95	1	10	78871796	82025682	13.06
Huancas	CH089	1	Tumbes	TUM09	2	10	121856919	122888555	3.74
Huancas	CH011	1	Kokama_Peru	SMAR-7	2	10	89421821	92100286	4.71
Huancas	CH011	2	Kokama_Peru	SMAR-7	1	10	128458075	129632728	4.08
Huancas	CH008	2	Piapoco	HGDP00704	1	10	32070043	34203669	3.41
Huancas	CH008	2	Piapoco	HGDP00704	2	10	89990241	91820935	3.24
Inga	PUT290	0	Mixtec	Mixa0087	0	10	54417411	56209687	3.16
Inga	PUT309	2	Inga	PUT310	2	10	5607759	7194683	5.74
Inga	PUT309	0	Inga	PUT310	0	10	83965348	128401270	43.78
Guaraní_Nãndeva	Guarani-GN.837	2	Xavante	Xavante.2304	2	10	60632252	63890959	5.93
Inga	PUT309	2	Inga	PUT311	1	10	68352171	71213650	9
Inga	PUT309	2	Inga	PUT311	1	10	79942983	83966842	17.45
Inga	PUT309	1	Inga	PUT311	1	10	95166828	97648919	3.04
Inga	PUT309	1	Inga	PUT312	2	10	46081101	49801239	3.18
Inga	PUT309	2	Inga	PUT312	1	10	56913543	62282850	7.28
Inga	PUT309	1	Inga	PUT312	1	10	124889537	125791161	5.93
Guaraní_Nãndeva	Guarani-GN.5	1	Xikrin	XI38	1	10	71995001	73235064	4.88
Inga	PUT309	2	Inga	PUT315	2	10	66281124	71136391	9.71
Inga	PUT309	1	Inga	PUT315	1	10	90352603	97994510	12.46
Inga	PUT309	2	Kamentsa	PUT283	2	10	35972652	44627738	5.98
Inga	PUT309	1	Kamentsa	PUT283	2	10	117855654	119190845	5.67
Inga	PUT309	2	Kamentsa	PUT288	2	10	37272216	47628892	6.6
Inga	PUT309	2	Kamentsa	PUT288	1	10	50014273	52882087	3
Inga	PUT309	2	Kamentsa	PUT288	1	10	55832500	58844085	5.95
Inga	PUT309	1	Kamentsa	PUT288	2	10	76353160	78920008	3.32
Inga	PUT309	2	Kamentsa	PUT288	1	10	90903019	92916561	5.81
Inga	PUT309	2	Kamentsa	PUT288	2	10	123813759	125643721	13.35
Inga	PUT309	1	Kamentsa	PUT288	2	10	128117765	129551736	10.34
Inga	PUT289	1	Quechua_Puno	PUN50	1	10	81187719	82717853	3.6
Inga	PUT309	2	Kamentsa	PUT292	1	10	19190079	20778051	6.34
Inga	PUT309	2	Kamentsa	PUT292	2	10	90903019	92916561	6.39
Inga	PUT309	0	Kamentsa	PUT292	0	10	123215850	125150465	5.44
Inga	PUT309	1	Kamentsa	PUT292	2	10	128117765	129551736	11.22
Inga	PUT309	2	Kamentsa	PUT317	2	10	112563268	114342360	6.81
Guaraní_Nãndeva	Guarani-GN.837	2	Xavante	XAW1505	1	10	65379304	68436687	8.81
Huancas	CH008	1	Tallan	PIU02	2	10	33925036	36304428	3.9
Huancas	CH089	2	Yaquis	Yq050	2	10	128112052	129401906	3.1
Inga	PUT309	2	Kichwa	EC023	1	10	85134722	87301191	3.01
Huancas	CH010	0	Surui	HGDP00832	0	10	2258513	3857656	5.28
Huancas	CH010	2	Surui	HGDP00832	1	10	124885963	126128552	4.26
Guaraní_Nãndeva	Guarani-GN.837	2	Xikrin	XI13	1	10	78696811	82423260	14.19
Huancas	CH010	2	Surui	HGDP00845	1	10	124885963	126128552	3.87
Inga	PUT310	1	Inga	PUT315	1	10	44070587	47694722	3.57
Inga	PUT307	2	Paran	LIM-2	2	10	91183516	93349092	5.93
Huancas	CH010	1	Surui	HGDP00849	2	10	2715418	3808002	3.17
Huancas	CH010	2	Surui	HGDP00849	2	10	124885963	126128552	3.84
Inga	PUT310	2	Inga	PUT316	2	10	71426938	72431602	5.59
Guaraní_Nãndeva	Guarani-GN.837	1	Xikrin	XI72	1	10	124827165	125703102	4.06
Huancas	CH010	2	Surui	HGDP00852	1	10	124885963	126128552	3.87
Huancas	CH010	1	Surui	Surui.14	2	10	2258513	3857656	3.27
Inga	PUT310	2	Kamentsa	PUT283	2	10	21349080	28326775	15.36
Inga	PUT310	2	Kamentsa	PUT283	2	10	33589262	36205930	8.57
Inga	PUT310	0	Kamentsa	PUT288	0	10	82854879	85193187	8.24
Inga	PUT310	0	Kamentsa	PUT288	0	10	90903019	92916561	7.15
Inga	PUT310	2	Kamentsa	PUT288	2	10	123813759	126576458	14.61
Inga	PUT310	1	Kamentsa	PUT292	1	10	61484005	64193905	10.36
Inga	PUT310	0	Kamentsa	PUT292	0	10	90903019	92916561	7.29
Inga	PUT310	2	Kamentsa	PUT292	2	10	124851234	126576458	4.25
Huancas	CH010	2	Surui	Surui.307	2	10	124885963	126128552	3.87
Huancas	CH010	1	Surui	Surui.72	2	10	2258513	3857656	4.21
Huancas	CH010	2	Surui	Surui.72	1	10	124885963	126128552	3.87
Inga	PUT310	2	Kamentsa	PUT317	2	10	112563268	114342360	6.16
Inga	PUT310	2	Kichwa	EC006	1	10	128532380	129551736	4.81
Inga	PUT290	1	Tumbes	TUM07	1	10	125258683	126033131	6.69
Huancas	CH010	2	Wayku	CH105	1	10	5333043	6197536	3.34
Inga	PUT310	0	Kichwa	EC023	0	10	85134722	87301191	4.22
Inga	PUT310	2	Kichwa	EC024	2	10	44001533	49576878	3.46
Huancas	CH010	2	Xavante	Xavante.1105	1	10	52781975	53950350	3.34
Inga	PUT310	1	LaJalca	CH031BIS	2	10	55868403	59013036	4.4
Inga	PUT289	2	Zapotec	Zapo0095	2	10	6027791	6545104	3.23
Huancas	CH010	1	Xavante	Xavante.506	1	10	54642295	56391303	3.6
Inga	PUT311	2	Inga	PUT312	1	10	71607812	72929567	6.91
Inga	PUT311	2	Inga	PUT312	2	10	89814565	92093834	6.86
Inga	PUT290	1	Wayku	CH108	2	10	29525659	30829629	3.26
Inga	PUT311	1	Inga	PUT315	2	10	68352171	71136391	9.02
Inga	PUT311	1	Inga	PUT315	1	10	95166828	97648919	3.09
Inga	PUT290	2	Wayku	CH111	1	10	24793167	26175940	4.37
Inga	PUT310	0	Luya	CH053	0	10	100196736	103069096	3.5
Inga	PUT308	1	Pima	HGDP01037	1	10	90008568	91822938	3.35
Inga	PUT311	2	Kamentsa	PUT292	1	10	71607812	72929567	5.84
Inga	PUT308	1	Pima	HGDP01047	1	10	90008568	91822938	4
Huancas	CH086	1	Narihuala	PIU24	1	10	85914033	88013381	3.11
Inga	PUT310	2	Luya	CH085	2	10	3075076	3862514	3.07
Inga	PUT310	0	Luya	CH085	0	10	87301191	89357516	3.38
Huancas	CH089	0	Karitiana	HGDP01003	0	10	50722969	53059599	3.29
Inga	PUT311	1	Kichwa	EC007	1	10	91075506	93279204	4.1
Inga	PUT308	1	Quechua_Cusco	CUS-5	2	10	48442894	50501467	3.13
Inga	PUT290	1	Zapotec	Zapo0083	1	10	30906260	33685276	3.59
Inga	PUT290	2	Zapotec.DG	S.Zapotec-2.DG	1	10	44698630	49450675	6.29
Inga	PUT290	2	Apalai	Apalai.185	2	10	49871496	51510813	3.15
Inga	PUT312	0	Inga	PUT315	0	10	7537312	8441201	5.66
Inga	PUT312	1	Inga	PUT315	1	10	129674793	130480719	12.07
Inga	PUT309	2	Paran	LIM-2	2	10	91183516	93349092	5.93
Inga	PUT312	1	Inga	PUT316	2	10	4950917	6314722	5.08
Inga	PUT312	2	Kamentsa	PUT283	2	10	109121432	116565387	25.36
Inga	PUT312	2	Kamentsa	PUT288	1	10	5333043	13862259	47.69
Inga	PUT312	2	Kamentsa	PUT288	2	10	65760711	69961805	11.37
Inga	PUT312	1	Kamentsa	PUT288	1	10	71373767	72555454	7.23
Inga	PUT312	2	Kamentsa	PUT292	1	10	30997177	34315821	10.36
Inga	PUT312	2	Kamentsa	PUT292	1	10	67014458	69047433	9.73
Inga	PUT312	1	Kamentsa	PUT292	1	10	71373767	73100480	13.56
Inga	PUT310	2	Mixe	mixe0028	1	10	29961004	30906260	3.03
Inga	PUT310	2	Mixe	mixe0030	1	10	29961004	30842890	3.26
Inga	PUT307	2	Yaquis	Yq035	1	10	2377838	3279574	3.33
Inga	PUT310	2	Mixe.DG	S.Mixe-3.DG	2	10	29961004	30906260	3.86
Inga	PUT312	2	Kichwa	EC021	2	10	119257454	120117595	5.82
Huancas	CH089	2	Piapoco	HGDP00970	2	10	4959522	6237875	3.99
Inga	PUT289	1	Kichwa	EC010	2	10	128532380	129551736	4.1
Inga	PUT307	1	Zapotec	Zapo0097	2	10	125789597	126771778	3.09
Huancas	CH089	1	Surui	HGDP00837	2	10	76511108	78723417	3.34
Inga	PUT310	0	Olmos	Lam07	0	10	87539847	89380940	3.21
Inga	PUT312	2	LaJalca	CH042	1	10	124304753	125446938	5.21
Inga	PUT307	1	Apalai	Apalai.185	1	10	8605553	10249897	3.17
Huancas	CH089	1	Surui	HGDP00846	1	10	76511108	78723417	3.94
Inga	PUT310	0	Paran	LIM-2	0	10	91183516	93349092	7.35
Huancas	CH089	1	Surui	HGDP00849	1	10	76511108	78723417	3.9
Huancas	CH089	1	Surui	Surui.14	1	10	76511108	78723417	5.16
Inga	PUT309	1	Tallan	PIU04	2	10	5651763	6294444	3.2
Inga	PUT290	1	Karitiana	HGDP01006	2	10	128117765	128774635	3.48
Inga	PUT313	2	Kichwa	EC018	1	10	48456176	50522287	4.77
Inga	PUT308	1	Zapotec	Zapo0046	1	10	48456176	51510813	5.14
Huancas	CH089	2	Wayku	CH105	2	10	125533833	126128552	3.15
Inga	PUT309	1	Tupiniquim	2004	2	10	82372188	83652277	5.56
Inga	PUT290	0	Kichwa	EC019	0	10	54417411	56628289	3.88
Inga	PUT314	2	Inga	PUT328	2	10	124335866	125662979	4.44
Inga	PUT290	1	Narihuala	PIU35	1	10	1794293	2979537	3.09
Inga	PUT290	2	Piapoco	HGDP00702	2	10	56411394	59820998	5.75
Inga	PUT308	2	Kokama_Peru	SMAR-7	2	10	125421436	125959934	3.09
Inga	PUT310	0	Tumbes	TUM22	0	10	87301191	89416902	3.11
Inga	PUT308	1	Gavião	GAV156	2	10	13307524	14396968	3.33
Inga	PUT307	2	Kichwa	EC010	2	10	128532380	129551736	4.47
Inga	PUT314	2	LaJalca	CH038	2	10	124949803	126019058	4.86
Inga	PUT310	1	Wayku	CH106	1	10	2744009	3707116	3.27
Inga	PUT315	2	Kamentsa	PUT283	2	10	30234246	32561858	8.3
Inga	PUT315	0	Kamentsa	PUT283	0	10	82428391	92684953	26.21
Inga	PUT315	1	Kamentsa	PUT283	1	10	105322617	109484392	6.34
Inga	PUT315	1	Kamentsa	PUT283	1	10	127822430	128555686	3.25
Inga	PUT315	1	Kamentsa	PUT283	1	10	130279137	131113537	3.37
Inga	PUT315	0	Kamentsa	PUT288	0	10	7537312	8441201	6.47
Inga	PUT315	2	Kamentsa	PUT288	2	10	12329402	13019783	9.54
Inga	PUT315	2	Kamentsa	PUT288	2	10	20790657	23375256	7.12
Inga	PUT315	1	Kamentsa	PUT288	2	10	30008377	31086001	3.87
Inga	PUT315	2	Kamentsa	PUT292	1	10	114067862	115330721	8.07
Inga	PUT310	2	Xikrin	XI30	1	10	71305267	72145472	4.5
Inga	PUT312	1	Pima	HGDP01050	1	10	15968678	17083811	3.98
Inga	PUT307	2	Narihuala	PIU24	1	10	85914033	88176508	3.14
Inga	PUT315	2	Kichwa	EC018	1	10	26026785	27637918	3.33
Inga	PUT315	2	Kichwa	EC021	1	10	130259232	130668947	3.32
Inga	PUT307	1	Piapoco	HGDP00702	1	10	50665928	53225121	3.52
Inga	PUT307	1	Piapoco	HGDP00706	2	10	46053061	50141332	3.35
Inga	PUT315	1	LaJalca	CH013	2	10	11337318	12446572	6.35
Inga	PUT310	1	Zapotec	Zapo0072	2	10	26858860	29203987	3.74
Inga	PUT290	1	Xavante	Xavante.107	2	10	83839893	85759796	3.84
Inga	PUT315	1	LaJalca	CH014	1	10	11337318	12446572	7
Inga	PUT310	0	Zapotec	Zapo0082	0	10	85458234	87678539	3.32
Inga	PUT290	2	Xavante	Xavante.2302	1	10	2740608	3349179	3.13
Inga	PUT315	2	Maya	HGDP00855	1	10	20646220	22817727	4.32
Inga	PUT308	2	Piapoco	HGDP00702	1	10	50665928	53225121	3.77
Inga	PUT307	1	Xavante	Xavante.1004	2	10	48360188	51544143	3.84
Inga	PUT316	2	LaJalca	CH013	2	10	16715657	18618034	4.58
Inga	PUT310	2	Gavião	GAV161	1	10	44070587	47694722	3.23
Inga	PUT315	1	Maya	HGDP00865	2	10	127822430	128473047	3.14
Inga	PUT316	2	LaJalca	CH036	1	10	16715657	18618034	4.58
Inga	PUT316	2	Luya	CH052	2	10	128608215	130407679	5.52
Inga	PUT315	1	Mixe	mixe0027	1	10	127746372	128437840	4
Inga	PUT309	2	Narihuala	PIU24	1	10	85914033	88176508	3.28
Inga	PUT309	1	Piapoco	HGDP00702	1	10	50665928	53225121	3.9
Inga	PUT312	1	Zapotec	Zapo0059	1	10	130310376	130791513	3.09
Inga	PUT308	2	Xavante	Xavante.1004	2	10	48360188	51544143	4.76
Inga	PUT328	2	LaJalca	CH013	2	10	59225947	61321339	3.23
Inga	PUT310	2	Kichwa	EC005	1	10	44001533	49576878	3.48
Inga	PUT328	1	LaJalca	CH036	1	10	10606007	11541050	6.11
Inga	PUT310	2	Kichwa	EC010	2	10	128532380	129551736	4.67
Inga	PUT310	1	Kichwa	EC012	1	10	13170292	14395411	4.62
Inga	PUT328	2	LaJalca	CH039	2	10	59225947	61636903	3.23
Inga	PUT313	1	Wayku	CH109	1	10	5651763	6310176	3.55
Inga	PUT313	1	Wayku	CH112	2	10	5651763	6310176	4.06
Inga	PUT310	2	Mixe	mixe0018	1	10	29961004	30906260	3.14
Kamentsa	PUT283	0	Kamentsa	PUT288	0	10	5333043	7017120	11.64
Kamentsa	PUT283	2	Kamentsa	PUT288	1	10	126739029	128375767	6.74
Inga	PUT308	2	Xavante	XAW1317	2	10	48360188	51544143	3.48
Inga	PUT310	0	Narihuala	PIU24	0	10	85914033	88176508	3.7
Inga	PUT311	1	Karitiana	HGDP01006	1	10	6222819	6776179	3.03
Inga	PUT315	2	Pima	HGDP01055	2	10	117826992	119190845	4.06
Inga	PUT328	2	Maya	HGDP00857	2	10	54776780	56894511	3.49
Kamentsa	PUT283	1	Kichwa	EC023	1	10	14845305	16060858	3.07
Inga	PUT309	1	Xavante	Xavante.1004	2	10	48360188	51544143	4.01
Inga	PUT308	2	Xavante	XAW6501	2	10	48360188	51544143	3.94
Inga	PUT315	2	Quechua_Cusco	CUS-5	2	10	120586720	122175979	3.29
Inga	PUT314	1	UtcubambaSouth	CH024	1	10	125556766	126579158	4.46
Inga	PUT308	2	Xavante	XAW907	1	10	48360188	51544143	3.94
Inga	PUT328	2	Maya	HGDP00871	2	10	54642295	56894511	3.53
Inga	PUT314	2	Wayku	CH106	2	10	87845799	89970531	4.45
Inga	PUT328	1	Maya	HGDP00873	1	10	49871496	52414456	4.41
Inga	PUT309	1	Xavante	XAW1317	2	10	48360188	51544143	3.09
Kamentsa	PUT288	2	Kamentsa	PUT292	2	10	35933941	43793625	6.48
Kamentsa	PUT288	0	Kamentsa	PUT292	0	10	67014458	72555454	21.77
Kamentsa	PUT288	1	Kamentsa	PUT292	2	10	88829872	100034883	19.94
Kamentsa	PUT288	2	Kamentsa	PUT292	2	10	114848407	119635950	12.63
Kamentsa	PUT288	0	Kamentsa	PUT292	0	10	124851234	130948360	40.34
Inga	PUT311	1	Muniche	SMAR-4	2	10	44810478	47694722	4.36
Inga	PUT311	1	Narihuala	PIU28	2	10	95289581	97648919	3.14
Inga	PUT328	1	Mixtec	Mixa0001	1	10	3816919	4575807	3.22
Inga	PUT315	1	Tumbes	TUM12	1	10	86855963	88869533	3.92
Inga	PUT315	2	Tumbes	TUM28	1	10	6183022	6913888	4.04
Inga	PUT309	1	Xavante	XAW6501	2	10	48360188	51544143	3.09
Kamentsa	PUT288	2	LaJalca	CH014	2	10	107750370	110380601	3.78
Inga	PUT315	2	UtcubambaSouth	CH024	1	10	48483653	51573788	3.1
Inga	PUT310	2	Xavante	Xavante.2302	1	10	71305267	72145472	4.1
Inga	PUT309	1	Xavante	XAW907	1	10	48360188	51544143	3.09
Inga	PUT310	2	Xavante	Xavante.2304	1	10	71305267	72145472	3.45
Inga	PUT312	2	Kichwa	EC010	2	10	80223576	81252784	5.86
Inga	PUT310	2	Xavante	Xavante.506	2	10	71305267	72145472	3.89
Inga	PUT328	1	Piapoco	HGDP00703	1	10	131674159	132659862	3.39
Kamentsa	PUT283	1	Mixe	mixe0027	1	10	127822430	128437840	3.09
Kamentsa	PUT292	2	Kamentsa	PUT317	2	10	132580167	135374889	14.2
Kamentsa	PUT292	2	Kichwa	EC002	2	10	19204242	21031928	3.9
Inga	PUT310	0	Xavante	XAW1707	0	10	2881331	3698574	3.29
Kamentsa	PUT288	2	Maya	HGDP00855	1	10	20790657	22817727	4.47
Inga	PUT311	1	Wajãpi	W137	1	10	6222819	7015236	3.94
Inga	PUT310	2	Xavante	XAW407	1	10	71305267	72145472	4.81
Inga	PUT328	1	Pima	HGDP01060	2	10	49834326	52089351	4.21
Inga	PUT310	2	Xavante	XAW704	2	10	71305267	72145472	3.92
Inga	PUT313	2	Kichwa	EC019	1	10	130284037	130834276	3.93
Inga	PUT315	2	Apalai	Apalai.185	1	10	133529908	135080826	3.01
Kamentsa	PUT292	2	Luya	CH052	1	10	37798582	47694722	3.03
Kamentsa	PUT292	1	Luya	CH082	1	10	6027791	6608733	3.14
Kamentsa	PUT288	2	Mixe.DG	S.Mixe-2.DG	1	10	125777794	126887421	3.88
Kamentsa	PUT292	2	Maya	HGDP00856	2	10	19163500	20911871	5.1
Inga	PUT312	2	Xavante	Xavante.107	2	10	83839893	85759796	4.88
Kamentsa	PUT292	1	Maya	HGDP00869	2	10	7642284	8982241	3.16
Kamentsa	PUT288	1	Paran	LIM-2	2	10	91183516	92916561	4.51
Kamentsa	PUT288	1	Paran	LIM-5	1	10	1355218	2131912	4.02
Kamentsa	PUT288	2	Piapoco	HGDP00703	2	10	132420163	133144770	4.66
Kamentsa	PUT292	2	Mixe	mixe0026	1	10	55625542	58354925	5
Kamentsa	PUT288	1	Pima	HGDP01041	1	10	128213048	129137497	3.01
Kichwa	EC002	2	Kichwa	EC003	2	10	6226889	10086553	14.62
Kichwa	EC002	1	Kichwa	EC003	2	10	27760815	30331829	9.43
Kichwa	EC002	1	Kichwa	EC003	2	10	129158882	135374889	32.13
Kamentsa	PUT283	1	Tallan	PIU06	1	10	15320660	17585860	4.45
Kichwa	EC002	1	Kichwa	EC006	1	10	14007305	18299628	18.68
Kichwa	EC002	0	Kichwa	EC006	0	10	102775027	112442037	13.26
Kamentsa	PUT292	2	Mixe.DG	S.Mixe-2.DG	1	10	16552851	17591626	6.14
Kamentsa	PUT292	2	Mixe.DG	S.Mixe-2.DG	1	10	125777794	126887421	3.87
Kichwa	EC002	1	Kichwa	EC007	2	10	8563834	11767614	20.23
Kichwa	EC002	2	Kichwa	EC007	2	10	36474822	45210690	6.83
Kichwa	EC002	2	Kichwa	EC007	1	10	80467191	91970573	33.54
Kichwa	EC002	1	Kichwa	EC007	2	10	93371690	96997479	5.03
Kichwa	EC002	1	Kichwa	EC007	2	10	133844524	135374889	3.41
Kamentsa	PUT288	1	Pima	HGDP01053	1	10	128213048	129137497	3.75
Kichwa	EC002	1	Kichwa	EC008	1	10	47652499	50665928	3.24
Kichwa	EC002	1	Kichwa	EC013	1	10	6384241	8611179	14.91
Kichwa	EC002	2	Kichwa	EC013	1	10	56209687	62712202	14.71
Kichwa	EC002	1	Kichwa	EC013	1	10	77661909	87429714	15.33
Kamentsa	PUT288	1	Pima	HGDP01056	1	10	128213048	129137497	4.37
Inga	PUT316	1	Kokama_Colombia	AMZ149	2	10	71898167	73058558	5.81
Kichwa	EC002	2	Kichwa	EC021	1	10	81197624	83267220	3.69
Kichwa	EC002	0	Kichwa	EC021	0	10	123194255	126735264	10.98
Kichwa	EC002	1	Kichwa	EC022	2	10	6384241	8611179	15.12
Kichwa	EC002	0	Kichwa	EC022	0	10	12404298	15370036	14.82
Kichwa	EC002	1	Kichwa	EC022	1	10	89990241	92093834	3.4
Kichwa	EC002	0	Kichwa	EC022	0	10	98410170	113963406	17.52
Kamentsa	PUT292	2	Mixtec	Mixa0024	2	10	20604377	22857846	6.17
Kamentsa	PUT283	1	Tumbes	TUM12	1	10	87301191	89351328	3.31
Kamentsa	PUT288	0	Pima	HGDP01059	0	10	128213048	129137497	4.67
Kichwa	EC002	0	Kichwa	EC023	0	10	27760815	60509840	37.14
Kichwa	EC002	0	Kichwa	EC023	0	10	98076034	110339509	19.74
Kichwa	EC002	2	Kichwa	EC023	1	10	131727382	133561666	16.16
Kichwa	EC002	0	Kichwa	EC024	0	10	158946	12509661	41.55
Kichwa	EC002	2	Kichwa	EC024	2	10	15872827	19025197	14.32
Kichwa	EC002	2	Kichwa	EC024	2	10	32159995	34329445	3.2
Kichwa	EC002	1	Kichwa	EC024	2	10	47652499	51510813	6.34
Kichwa	EC002	1	Kichwa	EC024	2	10	53189077	61618225	27.43
Kamentsa	PUT288	1	Quechua_Cusco	CUS-1	2	10	124872687	125697709	3.45
Kichwa	EC002	2	LaJalca	CH020	2	10	10534123	11392667	3.09
Kamentsa	PUT288	2	Quechua_Cusco2	K3	2	10	68552389	71136391	3.29
Kamentsa	PUT292	1	Narihuala	PIU25	2	10	73446212	77673825	3.4
Inga	PUT315	2	Kichwa	EC019	2	10	81099082	82717853	4.11
Kamentsa	PUT292	2	Paran	LIM-2	2	10	91183516	92916561	5.44
Kichwa	EC002	1	Luya	CH052	2	10	122395310	123277742	6.78
Inga	PUT315	2	Muniche	SMAR-3	2	10	128301018	129435333	3.04
Kichwa	EC002	1	Luya	CH070	2	10	133866128	135324370	3.13
Kichwa	EC003	1	Kichwa	EC006	2	10	2881331	4451300	9.3
Kichwa	EC003	1	Kichwa	EC006	1	10	53588903	54694008	5.74
Kichwa	EC003	1	Kichwa	EC006	2	10	89853442	97766537	19.64
Kichwa	EC003	0	Kichwa	EC006	0	10	115069858	129200463	43.07
Inga	PUT315	1	Narihuala	PIU28	2	10	95289581	97974312	3.21
Kamentsa	PUT288	0	Tallan	PIU11	0	10	129786367	130639298	5.03
Kichwa	EC003	1	Kichwa	EC007	2	10	107883946	127264189	52.09
Kichwa	EC003	2	Kichwa	EC007	2	10	133844524	135374889	3.84
Kichwa	EC003	2	Kichwa	EC013	2	10	158946	5594666	25.27
Kichwa	EC003	1	Kichwa	EC013	2	10	17733927	23393066	11.01
Kichwa	EC003	0	Kichwa	EC013	0	10	107996173	125469725	34.33
Kichwa	EC003	1	Kichwa	EC018	2	10	125527059	125959934	4.29
Kichwa	EC003	2	Kichwa	EC021	2	10	125469612	126150148	6.42
Kichwa	EC003	2	Kichwa	EC022	1	10	158946	3349179	13.16
Kichwa	EC003	2	Kichwa	EC022	2	10	10145759	11423549	10.94
Kichwa	EC003	2	Kichwa	EC022	1	10	49591718	51568378	4
Kichwa	EC003	2	Kichwa	EC022	1	10	73842182	78751757	10.59
Kichwa	EC003	1	Kichwa	EC022	1	10	115055001	122374644	22.05
Kichwa	EC003	1	Kichwa	EC022	1	10	132680244	133481888	3.07
Kichwa	EC003	1	Kichwa	EC023	1	10	7232740	8631466	6.71
Kichwa	EC003	2	Kichwa	EC023	2	10	26845247	30331829	14.16
Kichwa	EC003	2	Kichwa	EC023	1	10	73842182	80907147	25.28
Kichwa	EC003	0	Kichwa	EC023	0	10	97712119	123212302	40.72
Kichwa	EC003	1	Kichwa	EC023	1	10	130624838	131807625	3.98
Kichwa	EC003	2	Kichwa	EC024	1	10	5565062	10086553	21.54
Inga	PUT316	2	Karitiana	Karitiana.19	1	10	17050963	18522669	3.29
Kamentsa	PUT283	2	Apalai	Apalai.185	2	10	92319869	95103429	3.1
Kichwa	EC006	1	Kichwa	EC007	2	10	11754877	14099487	25.17
Kichwa	EC006	1	Kichwa	EC007	2	10	29476598	44894238	18.55
Kichwa	EC006	0	Kichwa	EC007	0	10	53771154	63009154	16.65
Kichwa	EC006	2	Kichwa	EC007	1	10	98441318	107938732	13.01
Kichwa	EC006	1	Kichwa	EC007	2	10	115069858	121010899	13.27
Kamentsa	PUT292	2	Tallan	PIU11	1	10	129786367	130639298	3.91
Kichwa	EC006	1	Kichwa	EC008	1	10	73529327	80384139	12.72
Kichwa	EC006	1	Kichwa	EC008	1	10	87367366	89982343	9
Kichwa	EC006	2	Kichwa	EC008	1	10	115165889	118351182	13.43
Kichwa	EC006	1	Kichwa	EC008	2	10	129969368	130611022	3.68
Kichwa	EC006	2	Kichwa	EC013	1	10	4824211	6776179	4.63
Kichwa	EC006	2	Kichwa	EC013	1	10	108533126	110979289	9.85
Kichwa	EC006	0	Kichwa	EC013	0	10	120821625	125469725	10.95
Kichwa	EC003	2	Maya	HGDP00855	1	10	116135773	118356913	3.5
Kichwa	EC006	1	Kichwa	EC018	1	10	85391626	87678539	6.21
Kichwa	EC006	1	Kichwa	EC021	2	10	87369264	89982343	7.71
Kichwa	EC006	2	Kichwa	EC021	2	10	125469612	126150148	4.49
Inga	PUT315	2	Wajãpi	W137	2	10	120730977	122374644	3.62
Kichwa	EC006	2	Kichwa	EC022	2	10	4824211	6776179	5.77
Kichwa	EC006	1	Kichwa	EC022	1	10	115069858	121010899	13.35
Kichwa	EC002	1	Mixtec	Mixa0024	2	10	84716523	87940997	4.19
Inga	PUT315	2	Wajãpi	W218	2	10	120730977	122374644	3
Kichwa	EC006	1	Kichwa	EC023	2	10	1171734	5523332	26.56
Kichwa	EC006	2	Kichwa	EC023	2	10	109626258	115330721	17.06
Kichwa	EC006	0	Kichwa	EC023	0	10	120821625	124427187	10.79
Kamentsa	PUT288	1	Zapotec	Zapo0059	2	10	82424293	84020486	5.26
Kichwa	EC006	0	Kichwa	EC024	0	10	65817857	80384139	50.65
Kichwa	EC006	2	Kichwa	EC024	2	10	115165889	118351182	14.43
Kamentsa	PUT283	1	Guaraní_Kaiowá	Guarani-KW.220	1	10	14962509	16060858	3.23
Kamentsa	PUT283	1	Guaraní_Kaiowá	Guarani-KW.223	1	10	14962509	16060858	3.14
Kamentsa	PUT283	1	Guaraní_Kaiowá	Guarani-KW.224	1	10	14962509	16060858	3.22
Kichwa	EC003	1	Maya	HGDP00869	2	10	119519010	120589861	3.52
Kichwa	EC006	2	LaJalca	CH044	1	10	33671349	35256179	3.49
Kichwa	EC006	2	Luya	CH052	2	10	48501475	52645424	4.33
Kamentsa	PUT317	2	Quechua_Cusco3	NA11200	1	10	48501475	50141332	3.41
Kichwa	EC007	2	Kichwa	EC008	2	10	95389041	98070849	8.46
Kichwa	EC007	2	Kichwa	EC018	2	10	95389041	98070849	8.89
Kichwa	EC007	2	Kichwa	EC018	2	10	125527059	125959934	4.52
Kichwa	EC007	2	Kichwa	EC021	1	10	63769839	67547761	4.33
Kichwa	EC007	1	Kichwa	EC021	2	10	79526496	80858592	6.2
Kichwa	EC007	1	Kichwa	EC021	1	10	81197624	83267220	3.84
Kichwa	EC007	2	Kichwa	EC021	1	10	95389041	98070849	8.07
Kichwa	EC007	2	Kichwa	EC022	1	10	115055001	122374644	20.2
Kichwa	EC007	1	Kichwa	EC022	1	10	125556766	126682633	4.02
Kichwa	EC007	2	Kichwa	EC022	1	10	131263831	133361140	13.97
Kichwa	EC007	1	Kichwa	EC023	2	10	6409333	13867888	44.36
Kichwa	EC003	1	Mixtec	Mixa0049	1	10	125511920	125959934	5.11
Kichwa	EC007	2	Kichwa	EC024	2	10	9037492	11767614	8.82
Kichwa	EC007	2	Kichwa	EC024	1	10	129201188	130505145	9.09
Kamentsa	PUT317	1	Tumbes	TUM27	2	10	80853407	82875729	4.64
Kamentsa	PUT292	2	Zapotec	Zapo0095	1	10	71105136	71670755	3.38
Kichwa	EC006	1	Maya	HGDP00869	2	10	119519010	120589861	4.66
Kamentsa	PUT317	1	Wayku	CH104	1	10	113686244	114828048	3.18
Kamentsa	PUT283	1	Narihuala	PIU24	2	10	133862943	135374889	5.87
Kichwa	EC002	2	Tallan	PIU12	2	10	25087848	28458902	3.36
Kichwa	EC008	2	Kichwa	EC018	2	10	94846093	98427049	13.94
Kichwa	EC008	0	Kichwa	EC021	0	10	87369264	98546460	25.7
Kichwa	EC008	0	Kichwa	EC023	0	10	33423174	50665928	17.63
Kichwa	EC008	2	Kichwa	EC023	1	10	94492716	97040743	5.36
Inga	PUT328	1	Xavante	Xavante.1004	2	10	46053061	50469281	3.14
Kichwa	EC008	1	Kichwa	EC024	2	10	44318235	50665928	7.65
Kichwa	EC008	1	Kichwa	EC024	1	10	73529327	80462713	15.94
Kichwa	EC008	2	Kichwa	EC024	1	10	95787977	102619089	21.33
Kichwa	EC008	1	Kichwa	EC024	2	10	114653949	120025487	25.02
Kichwa	EC003	2	Quechua_Cusco	CUS-2	2	10	68338022	71319761	5.41
Kichwa	EC007	2	Maya	HGDP00869	2	10	119519010	120589861	3.74
Kamentsa	PUT317	1	Arara	Arara.23	1	10	115422986	117705146	4.29
Kichwa	EC007	2	Mixtec	Mixa0016	2	10	130284037	130747715	3.17
Kichwa	EC013	2	Kichwa	EC022	1	10	158946	3349179	11.87
Kichwa	EC013	1	Kichwa	EC022	2	10	3868082	10209904	32.03
Kichwa	EC013	1	Kichwa	EC022	2	10	72253094	76821098	8.29
Kichwa	EC006	1	Pima	HGDP01059	2	10	10256536	11416783	3.37
Kamentsa	PUT283	1	Wajãpi	W218	1	10	67958177	71018473	6.13
Kichwa	EC007	2	Mixtec	Mixa0049	1	10	125511920	125959934	5.29
Kichwa	EC013	2	Kichwa	EC023	1	10	107996173	124427187	36.17
Kichwa	EC013	1	Kichwa	EC024	2	10	6409333	8930003	15.87
Kichwa	EC013	1	Kichwa	EC024	1	10	29525659	30863860	9.38
Kichwa	EC013	1	Kichwa	EC024	2	10	72816249	76821098	6.83
Kichwa	EC013	1	Kichwa	EC024	1	10	100240305	103961219	8.52
Kamentsa	PUT292	2	Karitiana	Karitiana.27	1	10	14872022	16552851	3.01
Kichwa	EC003	2	Wayku	CH112	1	10	73115597	75718636	5.34
Kamentsa	PUT292	1	Munduruku	MU57	2	10	90903019	92723864	6.32
Kichwa	EC002	2	Aymara	PUN68	2	10	81197177	82940043	3.46
Kichwa	EC018	2	Kichwa	EC021	1	10	94846093	98427049	13.31
Kichwa	EC003	1	Zapotec	Zapo0046	1	10	73337286	77542558	4.8
Kamentsa	PUT292	1	Piapoco	HGDP00702	1	10	95322547	97974312	4.73
Kichwa	EC018	2	Kichwa	EC023	1	10	94846093	97040743	5.43
Kichwa	EC018	1	Kichwa	EC023	1	10	130624838	131601154	3.93
Kamentsa	PUT292	1	Piapoco	HGDP00970	1	10	123514232	124547332	3.38
Kichwa	EC013	1	Maya	HGDP00863	1	10	50932371	53142829	4.27
Kamentsa	PUT292	0	Surui	HGDP00832	0	10	91741437	93350014	5.75
Kamentsa	PUT292	1	Surui	HGDP00837	2	10	91741437	93350014	4.57
Kichwa	EC008	1	Olmos	Lam07	1	10	20467230	23708265	4.12
Kamentsa	PUT292	1	Surui	HGDP00845	2	10	91741437	93350014	4.56
Kamentsa	PUT292	1	Surui	HGDP00846	1	10	91741437	93350014	3.68
Kamentsa	PUT283	2	Xikrin	XI72	2	10	26832806	29013251	3.03
Kamentsa	PUT292	1	Surui	HGDP00849	1	10	91741437	93350014	4.62
Kamentsa	PUT292	0	Surui	HGDP00852	0	10	91741437	93350014	5.75
Kamentsa	PUT292	1	Surui	Surui.307	1	10	91741437	93350014	3.68
Kichwa	EC018	2	Luya	CH071	1	10	5512455	6314722	3.91
Kamentsa	PUT292	1	Tallan	PIU02	1	10	6027791	6608733	3.31
Kamentsa	PUT292	1	Urubu_Kaapor	U.Kaapor.164	2	10	119348729	120287350	4.58
Kichwa	EC013	1	Mixtec	Mixa0016	1	10	105481068	108679892	4.47
Kamentsa	PUT292	1	Urubu_Kaapor	U.Kaapor.95	2	10	95384354	98855381	11.21
Kichwa	EC008	2	Pima	HGDP01058	1	10	3848030	4593362	3.32
Kichwa	EC013	1	Mixtec	Mixa0024	2	10	84716523	87429714	3.29
Kichwa	EC021	1	Kichwa	EC023	1	10	94492716	97040743	6.31
Kichwa	EC021	1	Kichwa	EC024	1	10	95787977	98546460	8.63
Kichwa	EC008	1	Quechua_Cusco2	K34	1	10	80969557	82561579	4.79
Kichwa	EC002	2	Kichwa	EC005	1	10	32159995	34329445	3.33
Kichwa	EC002	1	Kichwa	EC005	1	10	47652499	51510813	6.06
Kichwa	EC002	1	Kichwa	EC005	1	10	53189077	61618225	31.42
Kichwa	EC002	2	Kichwa	EC005	2	10	72253094	77642445	15.31
Kichwa	EC002	2	Kichwa	EC010	2	10	2093110	10086553	38.98
Kichwa	EC002	2	Kichwa	EC010	2	10	13991865	15370036	4.87
Kichwa	EC002	1	Kichwa	EC010	2	10	56132046	60509840	8.58
Kichwa	EC002	2	Kichwa	EC010	2	10	82421239	85236250	8.1
Kichwa	EC002	1	Kichwa	EC010	1	10	112604028	119166372	25.16
Kichwa	EC002	2	Kichwa	EC010	1	10	124924402	127292511	9.55
Kichwa	EC002	1	Kichwa	EC010	1	10	133844524	135374889	3.45
Kichwa	EC002	2	Kichwa	EC012	1	10	1401546	2295604	6.93
Kichwa	EC002	1	Kichwa	EC012	1	10	3738517	5294191	4.77
Kichwa	EC002	1	Kichwa	EC012	2	10	6409333	8611179	16.59
Kichwa	EC002	1	Kichwa	EC012	2	10	9037492	13586627	20.69
Kichwa	EC002	2	Kichwa	EC012	1	10	16566904	18782880	8.57
Kichwa	EC002	2	Kichwa	EC015	2	10	14817067	17777536	9.44
Kichwa	EC002	0	Kichwa	EC015	0	10	103331644	119712168	26.6
Kichwa	EC002	1	Kichwa	EC015	1	10	128608215	130756658	10.74
Kichwa	EC008	1	Quechua_Cusco2	K9	1	10	129452834	130457602	3.29
Kichwa	EC002	2	Kichwa	EC019	2	10	3711459	4451300	4.16
Kichwa	EC002	2	Kichwa	EC019	2	10	6806600	11876422	16
Kichwa	EC002	1	Kichwa	EC019	2	10	14007305	18299628	17.65
Kichwa	EC002	0	Kichwa	EC019	0	10	95783242	114893489	24.6
Kichwa	EC002	2	Kichwa	EC019	1	10	130285585	130747715	3.24
Kichwa	EC002	0	Kichwa	EC019	0	10	133833615	135374889	4.32
Kamentsa	PUT317	1	Surui	HGDP00845	2	10	20119302	23344490	4.52
Kichwa	EC002	2	Kichwa	EC020	1	10	37009761	62712202	31.82
Kamentsa	PUT288	0	Xikrin	XI53	0	10	130205150	130639298	3.56
Kichwa	EC002	2	Mixe	mixe0015	2	10	91393013	95158025	3.16
Kamentsa	PUT292	2	Xavante	XAW1211	1	10	8447910	10242887	3.28
Kamentsa	PUT292	2	Xavante	XAW1211	2	10	11416783	12493418	3.09
Kamentsa	PUT317	1	Surui	Surui.14	2	10	20119302	23344490	4.52
Kichwa	EC021	2	Luya	CH062	2	10	94845036	97087059	3.52
Kamentsa	PUT292	2	Xavante	XAW1401	2	10	8749813	10385079	3.04
Kichwa	EC007	2	Yaquis	Yq013	1	10	54719265	56326349	3.59
Kamentsa	PUT292	1	Xavante	XAW1718	1	10	10145759	11767916	4.76
Kichwa	EC002	2	Narihuala	PIU28	2	10	25087848	28448687	6.34
Kichwa	EC006	1	Kokama_Colombia	AMZ143	1	10	24655777	26293642	5.4
Kichwa	EC018	2	Mixtec	Mixa0002	2	10	82428391	83974087	4.07
Kichwa	EC022	1	Kichwa	EC023	1	10	61460975	78751757	61.54
Kichwa	EC022	2	Kichwa	EC023	2	10	98410170	110339509	23.2
Kichwa	EC022	1	Kichwa	EC023	1	10	128227080	130310376	8.56
Kichwa	EC018	2	Mixtec	Mixa0049	1	10	125527059	125970394	4.57
Kichwa	EC022	2	Kichwa	EC024	2	10	6409333	8930003	16.51
Kichwa	EC022	2	Kichwa	EC024	1	10	12353140	13901640	9.16
Kichwa	EC022	2	Kichwa	EC024	2	10	72816249	82460370	27.46
Kichwa	EC022	0	Kichwa	EC024	0	10	104447629	114342360	16.26
Kichwa	EC022	2	Kichwa	EC024	1	10	114923825	125643721	37.2
Kichwa	EC022	2	Kichwa	EC024	1	10	130284037	135374889	24.6
Kichwa	EC018	1	Mixtec	Mixa0087	2	10	12592723	13479308	3.64
[truncated: 63,536 more rows]
