# Supplementary material for: Population Histories and Genomic Diversity of South American Natives
Source: Mol Biol Evol. 2021 Dec 8;39(1):msab339. doi: 10.1093/molbev/msab339 (PMC8789086; doi:10.1093/molbev/msab339)
Supplement: msab339_Supplementary_Data [file msab339_supplementary_data.zip › DatasetS5.xlsx]

## Sheet: A
Pop1_(Y)	Pop2_(Z)	Outgroup	f3	SE	Z	SNPs
Arara	Apalai	Mbuti	0.379763	0.003059	124.151	389539
Asurini	Apalai	Mbuti	0.374147	0.003118	120.005	385313
Aymara	Apalai	Mbuti	0.36952	0.003055	120.956	386939
Bolivian	Apalai	Mbuti	0.371315	0.003033	122.429	386806
Chamicuro	Apalai	Mbuti	0.371439	0.003148	117.975	386129
Chotuna	Apalai	Mbuti	0.373553	0.00314	118.965	387574
Kokama_Colombia	Apalai	Mbuti	0.374735	0.002966	126.324	390303
Kokama_Peru	Apalai	Mbuti	0.375081	0.00288	130.232	391804
Eten	Apalai	Mbuti	0.370399	0.002943	125.853	390817
Gavião	Apalai	Mbuti	0.376364	0.002985	126.106	389913
Guaraní_Kaiowá	Apalai	Mbuti	0.375918	0.002816	133.476	394954
Guaraní_Mbyá	Apalai	Mbuti	0.375783	0.003066	122.581	387202
Guaraní_Nãndeva	Apalai	Mbuti	0.375836	0.002938	127.935	391699
Karitiana	Apalai	Mbuti	0.375361	0.002916	128.719	391049
Kichwa	Apalai	Mbuti	0.371603	0.002855	130.166	393936
Mixe	Apalai	Mbuti	0.365703	0.002801	130.556	392283
Munduruku	Apalai	Mbuti	0.375581	0.003096	121.301	383074
Muniche	Apalai	Mbuti	0.375377	0.003013	124.568	390531
Narihuala	Apalai	Mbuti	0.369113	0.00285	129.533	394002
Parakanã	Apalai	Mbuti	0.372386	0.002964	125.638	389818
Piapoco	Apalai	Mbuti	0.374681	0.002952	126.909	390104
Quechua_Puno	Apalai	Mbuti	0.369744	0.002982	124.002	391910
Sechura	Apalai	Mbuti	0.372167	0.003085	120.625	386597
Shawi	Apalai	Mbuti	0.374653	0.003073	121.918	387700
Surui	Apalai	Mbuti	0.377344	0.003006	125.548	389634
Tallan	Apalai	Mbuti	0.370321	0.00288	128.597	393655
Urubu_Kaapor	Apalai	Mbuti	0.377494	0.002994	126.074	389642
Wajãpi	Apalai	Mbuti	0.369417	0.003107	118.913	389565
Wayku	Apalai	Mbuti	0.375435	0.00315	119.168	387825
Xavante	Apalai	Mbuti	0.379028	0.002838	133.574	395833
Xikrin	Apalai	Mbuti	0.375929	0.002883	130.417	394605
Zoró	Apalai	Mbuti	0.379752	0.003044	124.749	385671
Apalai	Arara	Mbuti	0.379763	0.003059	124.151	389539
Asurini	Arara	Mbuti	0.378088	0.003227	117.167	381420
Aymara	Arara	Mbuti	0.371011	0.00319	116.303	383389
Bolivian	Arara	Mbuti	0.371168	0.003317	111.892	383158
Chamicuro	Arara	Mbuti	0.372151	0.003264	114.001	382517
Chotuna	Arara	Mbuti	0.372222	0.003325	111.962	384062
Kokama_Colombia	Arara	Mbuti	0.372668	0.003077	121.117	387954
Kokama_Peru	Arara	Mbuti	0.373373	0.002957	126.287	389961
Eten	Arara	Mbuti	0.36885	0.003114	118.462	388372
Gavião	Arara	Mbuti	0.377532	0.003167	119.22	387362
Guaraní_Kaiowá	Arara	Mbuti	0.380221	0.00295	128.899	393963
Guaraní_Mbyá	Arara	Mbuti	0.378908	0.003253	116.493	383541
Guaraní_Nãndeva	Arara	Mbuti	0.37649	0.00301	125.062	389780
Karitiana	Arara	Mbuti	0.375885	0.003038	123.724	388725
Kichwa	Arara	Mbuti	0.372146	0.002929	127.045	392485
Mixe	Arara	Mbuti	0.365067	0.002923	124.883	390143
Munduruku	Arara	Mbuti	0.375732	0.003258	115.339	379440
Muniche	Arara	Mbuti	0.373583	0.003109	120.147	388113
Narihuala	Arara	Mbuti	0.370362	0.002977	124.416	392444
Parakanã	Arara	Mbuti	0.376964	0.003074	122.636	386715
Piapoco	Arara	Mbuti	0.372823	0.003128	119.188	387768
Quechua_Puno	Arara	Mbuti	0.369531	0.003135	117.872	389885
Sechura	Arara	Mbuti	0.372545	0.003296	113.013	383064
Shawi	Arara	Mbuti	0.371994	0.003273	113.641	384182
Surui	Arara	Mbuti	0.379837	0.003135	121.168	386759
Tallan	Arara	Mbuti	0.370687	0.002988	124.07	392174
Urubu_Kaapor	Arara	Mbuti	0.377849	0.003151	119.922	386858
Wajãpi	Arara	Mbuti	0.369053	0.003187	115.805	386867
Wayku	Arara	Mbuti	0.36947	0.003246	113.817	384441
Xavante	Arara	Mbuti	0.379925	0.003009	126.252	394864
Xikrin	Arara	Mbuti	0.37942	0.00299	126.9	393226
Zoró	Arara	Mbuti	0.381932	0.003219	118.631	381883
Apalai	Asurini	Mbuti	0.374147	0.003118	120.005	385313
Arara	Asurini	Mbuti	0.378088	0.003227	117.167	381420
Aymara	Asurini	Mbuti	0.36768	0.003409	107.849	377493
Bolivian	Asurini	Mbuti	0.366799	0.003401	107.851	377355
Chamicuro	Asurini	Mbuti	0.367141	0.003465	105.967	376464
Chotuna	Asurini	Mbuti	0.367733	0.003359	109.489	378109
Kokama_Colombia	Asurini	Mbuti	0.369655	0.003153	117.222	382902
Kokama_Peru	Asurini	Mbuti	0.370164	0.003021	122.532	385385
Eten	Asurini	Mbuti	0.366463	0.00307	119.362	383186
Gavião	Asurini	Mbuti	0.376196	0.003104	121.188	382337
Guaraní_Kaiowá	Asurini	Mbuti	0.377192	0.002927	128.873	390383
Guaraní_Mbyá	Asurini	Mbuti	0.378407	0.003364	112.495	377538
Guaraní_Nãndeva	Asurini	Mbuti	0.374692	0.00312	120.075	385209
Karitiana	Asurini	Mbuti	0.371777	0.003054	121.733	384071
Kichwa	Asurini	Mbuti	0.367422	0.002976	123.463	388654
Mixe	Asurini	Mbuti	0.362844	0.00299	121.367	385664
Munduruku	Asurini	Mbuti	0.371488	0.003277	113.362	373668
Muniche	Asurini	Mbuti	0.372005	0.00318	116.976	383108
Narihuala	Asurini	Mbuti	0.366834	0.002996	122.457	388438
Parakanã	Asurini	Mbuti	0.374479	0.003202	116.965	381736
Piapoco	Asurini	Mbuti	0.369428	0.003068	120.404	382591
Quechua_Puno	Asurini	Mbuti	0.366076	0.003176	115.266	385346
Sechura	Asurini	Mbuti	0.366468	0.003389	108.121	377241
Shawi	Asurini	Mbuti	0.368001	0.003341	110.148	378172
Surui	Asurini	Mbuti	0.375752	0.003236	116.115	381510
Tallan	Asurini	Mbuti	0.366346	0.003038	120.588	388144
Urubu_Kaapor	Asurini	Mbuti	0.377408	0.003222	117.127	381711
Wajãpi	Asurini	Mbuti	0.36857	0.003265	112.89	381596
Wayku	Asurini	Mbuti	0.368271	0.003375	109.122	378426
Xavante	Asurini	Mbuti	0.375389	0.002997	125.259	391286
Xikrin	Asurini	Mbuti	0.380401	0.003037	125.236	389055
Zoró	Asurini	Mbuti	0.377292	0.003364	112.161	376071
Apalai	Aymara	Mbuti	0.36952	0.003055	120.956	386939
Arara	Aymara	Mbuti	0.371011	0.00319	116.303	383389
Asurini	Aymara	Mbuti	0.36768	0.003409	107.849	377493
Bolivian	Aymara	Mbuti	0.379836	0.003459	109.798	378493
Chamicuro	Aymara	Mbuti	0.36709	0.003359	109.287	378112
Chotuna	Aymara	Mbuti	0.372906	0.003484	107.045	379508
Kokama_Colombia	Aymara	Mbuti	0.37152	0.00314	118.333	384432
Kokama_Peru	Aymara	Mbuti	0.3711	0.003048	121.75	386865
Eten	Aymara	Mbuti	0.369765	0.003163	116.897	384733
Gavião	Aymara	Mbuti	0.369219	0.00323	114.295	384192
Guaraní_Kaiowá	Aymara	Mbuti	0.368838	0.002958	124.703	392122
Guaraní_Mbyá	Aymara	Mbuti	0.367817	0.003354	109.665	379453
Guaraní_Nãndeva	Aymara	Mbuti	0.368375	0.003136	117.47	387020
Karitiana	Aymara	Mbuti	0.369104	0.003107	118.807	385745
Kichwa	Aymara	Mbuti	0.370826	0.003045	121.79	390084
Mixe	Aymara	Mbuti	0.365061	0.003085	118.32	387120
Munduruku	Aymara	Mbuti	0.365771	0.00339	107.882	375350
Muniche	Aymara	Mbuti	0.368441	0.003222	114.353	384737
Narihuala	Aymara	Mbuti	0.370878	0.003012	123.129	389789
Parakanã	Aymara	Mbuti	0.365469	0.003159	115.695	383562
Piapoco	Aymara	Mbuti	0.368762	0.003158	116.754	384343
Quechua_Puno	Aymara	Mbuti	0.383673	0.003247	118.163	386354
Sechura	Aymara	Mbuti	0.373285	0.003378	110.497	378665
Shawi	Aymara	Mbuti	0.368064	0.003336	110.337	379806
Surui	Aymara	Mbuti	0.370335	0.00329	112.568	383516
Tallan	Aymara	Mbuti	0.371837	0.003103	119.835	389475
Urubu_Kaapor	Aymara	Mbuti	0.369617	0.003193	115.754	383531
Wajãpi	Aymara	Mbuti	0.360006	0.003289	109.449	383400
Wayku	Aymara	Mbuti	0.367393	0.003335	110.162	380093
Xavante	Aymara	Mbuti	0.372643	0.003034	122.808	392927
Xikrin	Aymara	Mbuti	0.369244	0.003036	121.62	390988
Zoró	Aymara	Mbuti	0.368824	0.003378	109.176	377937
Apalai	Bolivian	Mbuti	0.371315	0.003033	122.429	386806
Arara	Bolivian	Mbuti	0.371168	0.003317	111.892	383158
Asurini	Bolivian	Mbuti	0.366799	0.003401	107.851	377355
Aymara	Bolivian	Mbuti	0.379836	0.003459	109.798	378493
Chamicuro	Bolivian	Mbuti	0.366415	0.003355	109.208	378176
Chotuna	Bolivian	Mbuti	0.375402	0.003535	106.194	379457
Kokama_Colombia	Bolivian	Mbuti	0.369847	0.003163	116.92	384271
Kokama_Peru	Bolivian	Mbuti	0.369655	0.00306	120.808	386897
Eten	Bolivian	Mbuti	0.372173	0.003225	115.397	384521
Gavião	Bolivian	Mbuti	0.368803	0.00322	114.519	384028
Guaraní_Kaiowá	Bolivian	Mbuti	0.369623	0.002992	123.531	392098
Guaraní_Mbyá	Bolivian	Mbuti	0.367765	0.003389	108.528	379361
Guaraní_Nãndeva	Bolivian	Mbuti	0.366112	0.003084	118.716	387031
Karitiana	Bolivian	Mbuti	0.368447	0.003137	117.446	385733
Kichwa	Bolivian	Mbuti	0.369916	0.003045	121.488	390012
Mixe	Bolivian	Mbuti	0.366697	0.003034	120.843	386941
Munduruku	Bolivian	Mbuti	0.368142	0.003421	107.619	375233
Muniche	Bolivian	Mbuti	0.369711	0.003168	116.712	384567
Narihuala	Bolivian	Mbuti	0.36935	0.003033	121.766	389837
Parakanã	Bolivian	Mbuti	0.362979	0.003272	110.924	383642
Piapoco	Bolivian	Mbuti	0.36592	0.003223	113.547	384328
Quechua_Puno	Bolivian	Mbuti	0.38292	0.003215	119.117	386247
Sechura	Bolivian	Mbuti	0.371072	0.003409	108.864	378646
Shawi	Bolivian	Mbuti	0.367803	0.003352	109.725	379862
Surui	Bolivian	Mbuti	0.36792	0.003241	113.521	383303
Tallan	Bolivian	Mbuti	0.370492	0.003035	122.075	389579
Urubu_Kaapor	Bolivian	Mbuti	0.369495	0.003183	116.101	383332
Wajãpi	Bolivian	Mbuti	0.361661	0.003275	110.423	383257
Wayku	Bolivian	Mbuti	0.368752	0.003447	106.989	379820
Xavante	Bolivian	Mbuti	0.371282	0.003005	123.554	392923
Xikrin	Bolivian	Mbuti	0.369186	0.003026	121.992	390957
Zoró	Bolivian	Mbuti	0.372219	0.003416	108.968	377770
Apalai	Chamicuro	Mbuti	0.371439	0.003148	117.975	386129
Arara	Chamicuro	Mbuti	0.372151	0.003264	114.001	382517
Asurini	Chamicuro	Mbuti	0.367141	0.003465	105.967	376464
Aymara	Chamicuro	Mbuti	0.36709	0.003359	109.287	378112
Bolivian	Chamicuro	Mbuti	0.366415	0.003355	109.208	378176
Chotuna	Chamicuro	Mbuti	0.370208	0.00339	109.217	378628
Kokama_Colombia	Chamicuro	Mbuti	0.374579	0.003173	118.06	383374
Kokama_Peru	Chamicuro	Mbuti	0.380088	0.003173	119.773	385734
Eten	Chamicuro	Mbuti	0.367752	0.003168	116.093	383966
Gavião	Chamicuro	Mbuti	0.37008	0.003228	114.64	383269
Guaraní_Kaiowá	Chamicuro	Mbuti	0.36972	0.003053	121.119	391353
Guaraní_Mbyá	Chamicuro	Mbuti	0.369719	0.003424	107.991	378588
Guaraní_Nãndeva	Chamicuro	Mbuti	0.366058	0.003139	116.623	386206
Karitiana	Chamicuro	Mbuti	0.369046	0.00319	115.673	384838
Kichwa	Chamicuro	Mbuti	0.368014	0.003055	120.465	389283
Mixe	Chamicuro	Mbuti	0.362905	0.002979	121.819	386335
Munduruku	Chamicuro	Mbuti	0.36742	0.003396	108.188	374541
Muniche	Chamicuro	Mbuti	0.376229	0.003292	114.274	383521
Narihuala	Chamicuro	Mbuti	0.365855	0.003033	120.637	389161
Parakanã	Chamicuro	Mbuti	0.365237	0.00314	116.32	382737
Piapoco	Chamicuro	Mbuti	0.37112	0.003208	115.69	383400
Quechua_Puno	Chamicuro	Mbuti	0.365095	0.003188	114.527	386101
Sechura	Chamicuro	Mbuti	0.366998	0.003516	104.382	377905
Shawi	Chamicuro	Mbuti	0.373116	0.003415	109.259	378744
Surui	Chamicuro	Mbuti	0.37074	0.003378	109.746	382477
Tallan	Chamicuro	Mbuti	0.366762	0.003085	118.874	388854
Urubu_Kaapor	Chamicuro	Mbuti	0.368547	0.003273	112.616	382772
Wajãpi	Chamicuro	Mbuti	0.363488	0.003283	110.726	382419
Wayku	Chamicuro	Mbuti	0.372304	0.003508	106.119	379022
Xavante	Chamicuro	Mbuti	0.371804	0.003071	121.073	392154
Xikrin	Chamicuro	Mbuti	0.369671	0.003093	119.517	390329
Zoró	Chamicuro	Mbuti	0.373544	0.003443	108.502	376904
Apalai	Chotuna	Mbuti	0.373553	0.00314	118.965	387574
Arara	Chotuna	Mbuti	0.372222	0.003325	111.962	384062
Asurini	Chotuna	Mbuti	0.367733	0.003359	109.489	378109
Aymara	Chotuna	Mbuti	0.372906	0.003484	107.045	379508
Bolivian	Chotuna	Mbuti	0.375402	0.003535	106.194	379457
Chamicuro	Chotuna	Mbuti	0.370208	0.00339	109.217	378628
Kokama_Colombia	Chotuna	Mbuti	0.371268	0.003138	118.317	385223
Kokama_Peru	Chotuna	Mbuti	0.369696	0.003047	121.315	387745
Eten	Chotuna	Mbuti	0.379414	0.003212	118.134	385015
Gavião	Chotuna	Mbuti	0.370799	0.003211	115.48	384833
Guaraní_Kaiowá	Chotuna	Mbuti	0.371901	0.002954	125.901	392860
Guaraní_Mbyá	Chotuna	Mbuti	0.371463	0.00335	110.875	380052
Guaraní_Nãndeva	Chotuna	Mbuti	0.370168	0.003124	118.506	387649
Karitiana	Chotuna	Mbuti	0.370943	0.003156	117.538	386274
Kichwa	Chotuna	Mbuti	0.369592	0.003021	122.348	390906
Mixe	Chotuna	Mbuti	0.365252	0.003028	120.623	387849
Munduruku	Chotuna	Mbuti	0.368277	0.003406	108.137	375937
Muniche	Chotuna	Mbuti	0.372958	0.003202	116.479	385378
Narihuala	Chotuna	Mbuti	0.376774	0.003117	120.892	390243
Parakanã	Chotuna	Mbuti	0.365463	0.003246	112.587	384327
Piapoco	Chotuna	Mbuti	0.36886	0.003162	116.665	384937
Quechua_Puno	Chotuna	Mbuti	0.371859	0.003215	115.664	387477
Sechura	Chotuna	Mbuti	0.37767	0.003469	108.871	379150
Shawi	Chotuna	Mbuti	0.373046	0.003397	109.804	380359
Surui	Chotuna	Mbuti	0.371606	0.003253	114.237	384102
Tallan	Chotuna	Mbuti	0.375425	0.003142	119.496	390154
Urubu_Kaapor	Chotuna	Mbuti	0.369389	0.003274	112.838	384322
Wajãpi	Chotuna	Mbuti	0.363148	0.003328	109.118	384126
Wayku	Chotuna	Mbuti	0.374386	0.003509	106.695	380446
Xavante	Chotuna	Mbuti	0.373812	0.003008	124.264	393664
Xikrin	Chotuna	Mbuti	0.371353	0.003119	119.059	391836
Zoró	Chotuna	Mbuti	0.369436	0.003298	112.034	378485
Apalai	Kokama_Colombia	Mbuti	0.374735	0.002966	126.324	390303
Arara	Kokama_Colombia	Mbuti	0.372668	0.003077	121.117	387954
Asurini	Kokama_Colombia	Mbuti	0.369655	0.003153	117.222	382902
Aymara	Kokama_Colombia	Mbuti	0.37152	0.00314	118.333	384432
Bolivian	Kokama_Colombia	Mbuti	0.369847	0.003163	116.92	384271
Chamicuro	Kokama_Colombia	Mbuti	0.374579	0.003173	118.06	383374
Chotuna	Kokama_Colombia	Mbuti	0.371268	0.003138	118.317	385223
Kokama_Peru	Kokama_Colombia	Mbuti	0.380782	0.002945	129.299	389933
Eten	Kokama_Colombia	Mbuti	0.370435	0.002995	123.689	388916
Gavião	Kokama_Colombia	Mbuti	0.371802	0.003031	122.672	388340
Guaraní_Kaiowá	Kokama_Colombia	Mbuti	0.373819	0.002882	129.717	394553
Guaraní_Mbyá	Kokama_Colombia	Mbuti	0.373322	0.00315	118.528	384750
Guaraní_Nãndeva	Kokama_Colombia	Mbuti	0.370968	0.002997	123.796	390519
Karitiana	Kokama_Colombia	Mbuti	0.373246	0.003003	124.288	389585
Kichwa	Kokama_Colombia	Mbuti	0.373	0.002869	130.013	392879
Mixe	Kokama_Colombia	Mbuti	0.365348	0.002843	128.53	390771
Munduruku	Kokama_Colombia	Mbuti	0.371641	0.003145	118.162	380604
Muniche	Kokama_Colombia	Mbuti	0.377415	0.002974	126.904	388650
Narihuala	Kokama_Colombia	Mbuti	0.369138	0.002871	128.554	392857
Parakanã	Kokama_Colombia	Mbuti	0.366704	0.003028	121.105	388159
Piapoco	Kokama_Colombia	Mbuti	0.374194	0.003019	123.951	388336
Quechua_Puno	Kokama_Colombia	Mbuti	0.369549	0.003025	122.175	390564
Sechura	Kokama_Colombia	Mbuti	0.371748	0.003201	116.124	384197
Shawi	Kokama_Colombia	Mbuti	0.375534	0.003226	116.418	385177
Surui	Kokama_Colombia	Mbuti	0.374134	0.003074	121.727	387881
Tallan	Kokama_Colombia	Mbuti	0.369914	0.002903	127.404	392615
Urubu_Kaapor	Kokama_Colombia	Mbuti	0.374504	0.002994	125.083	387850
Wajãpi	Kokama_Colombia	Mbuti	0.366669	0.003125	117.329	387921
Wayku	Kokama_Colombia	Mbuti	0.376032	0.003183	118.131	385286
Xavante	Kokama_Colombia	Mbuti	0.374313	0.002923	128.048	395421
Xikrin	Kokama_Colombia	Mbuti	0.372485	0.002888	128.964	393961
Zoró	Kokama_Colombia	Mbuti	0.376752	0.003206	117.522	383234
Apalai	Kokama_Peru	Mbuti	0.375081	0.00288	130.232	391804
Arara	Kokama_Peru	Mbuti	0.373373	0.002957	126.287	389961
Asurini	Kokama_Peru	Mbuti	0.370164	0.003021	122.532	385385
Aymara	Kokama_Peru	Mbuti	0.3711	0.003048	121.75	386865
Bolivian	Kokama_Peru	Mbuti	0.369655	0.00306	120.808	386897
Chamicuro	Kokama_Peru	Mbuti	0.380088	0.003173	119.773	385734
Chotuna	Kokama_Peru	Mbuti	0.369696	0.003047	121.315	387745
Kokama_Colombia	Kokama_Peru	Mbuti	0.380782	0.002945	129.299	389933
Eten	Kokama_Peru	Mbuti	0.369762	0.002903	127.369	390884
Gavião	Kokama_Peru	Mbuti	0.372784	0.00296	125.946	390282
Guaraní_Kaiowá	Kokama_Peru	Mbuti	0.374693	0.002821	132.807	395263
Guaraní_Mbyá	Kokama_Peru	Mbuti	0.3757	0.003113	120.675	387305
Guaraní_Nãndeva	Kokama_Peru	Mbuti	0.371852	0.002889	128.699	392033
Karitiana	Kokama_Peru	Mbuti	0.372896	0.002875	129.712	391179
Kichwa	Kokama_Peru	Mbuti	0.372415	0.002767	134.6	393871
Mixe	Kokama_Peru	Mbuti	0.365041	0.002802	130.26	392256
Munduruku	Kokama_Peru	Mbuti	0.371077	0.003056	121.433	383290
Muniche	Kokama_Peru	Mbuti	0.377322	0.002944	128.172	390463
Narihuala	Kokama_Peru	Mbuti	0.369481	0.002785	132.69	393962
Parakanã	Kokama_Peru	Mbuti	0.3685	0.002917	126.332	389931
Piapoco	Kokama_Peru	Mbuti	0.373579	0.002977	125.495	390250
Quechua_Puno	Kokama_Peru	Mbuti	0.369184	0.00294	125.556	392020
Sechura	Kokama_Peru	Mbuti	0.370979	0.003033	122.31	386702
Shawi	Kokama_Peru	Mbuti	0.376944	0.003099	121.648	387660
Surui	Kokama_Peru	Mbuti	0.374111	0.002973	125.845	389891
Tallan	Kokama_Peru	Mbuti	0.369699	0.002853	129.582	393706
Urubu_Kaapor	Kokama_Peru	Mbuti	0.373193	0.002978	125.309	389918
Wajãpi	Kokama_Peru	Mbuti	0.364883	0.003046	119.783	389950
Wayku	Kokama_Peru	Mbuti	0.378254	0.003141	120.432	387823
Xavante	Kokama_Peru	Mbuti	0.375411	0.002845	131.955	396068
Xikrin	Kokama_Peru	Mbuti	0.37245	0.002833	131.46	394885
Zoró	Kokama_Peru	Mbuti	0.376922	0.003121	120.778	385854
Apalai	Eten	Mbuti	0.370399	0.002943	125.853	390817
Arara	Eten	Mbuti	0.36885	0.003114	118.462	388372
Asurini	Eten	Mbuti	0.366463	0.00307	119.362	383186
Aymara	Eten	Mbuti	0.369765	0.003163	116.897	384733
Bolivian	Eten	Mbuti	0.372173	0.003225	115.397	384521
Chamicuro	Eten	Mbuti	0.367752	0.003168	116.093	383966
Chotuna	Eten	Mbuti	0.379414	0.003212	118.134	385015
Kokama_Colombia	Eten	Mbuti	0.370435	0.002995	123.689	388916
Kokama_Peru	Eten	Mbuti	0.369762	0.002903	127.369	390884
Gavião	Eten	Mbuti	0.368808	0.00305	120.94	388700
Guaraní_Kaiowá	Eten	Mbuti	0.369665	0.002876	128.553	394970
Guaraní_Mbyá	Eten	Mbuti	0.369077	0.003079	119.856	385132
Guaraní_Nãndeva	Eten	Mbuti	0.366962	0.002999	122.365	391010
Karitiana	Eten	Mbuti	0.369329	0.002936	125.775	389903
Kichwa	Eten	Mbuti	0.370188	0.002866	129.144	393400
Mixe	Eten	Mbuti	0.366061	0.002804	130.535	391027
Munduruku	Eten	Mbuti	0.369956	0.003102	119.253	380955
Muniche	Eten	Mbuti	0.372473	0.003036	122.681	389151
Narihuala	Eten	Mbuti	0.375176	0.002902	129.265	392786
Parakanã	Eten	Mbuti	0.364831	0.002985	122.228	388520
Piapoco	Eten	Mbuti	0.368446	0.003051	120.758	388760
Quechua_Puno	Eten	Mbuti	0.37102	0.003064	121.076	390711
Sechura	Eten	Mbuti	0.379238	0.003207	118.271	384242
Shawi	Eten	Mbuti	0.369648	0.003167	116.707	385625
Surui	Eten	Mbuti	0.369741	0.002953	125.203	388254
Tallan	Eten	Mbuti	0.374901	0.002959	126.698	392602
Urubu_Kaapor	Eten	Mbuti	0.369924	0.003003	123.168	388335
Wajãpi	Eten	Mbuti	0.361034	0.003111	116.06	388311
Wayku	Eten	Mbuti	0.371839	0.003174	117.138	385741
Xavante	Eten	Mbuti	0.372429	0.002927	127.241	395716
Xikrin	Eten	Mbuti	0.369367	0.002904	127.194	394289
Zoró	Eten	Mbuti	0.371953	0.003179	117.007	383671
Apalai	Gavião	Mbuti	0.376364	0.002985	126.106	389913
Arara	Gavião	Mbuti	0.377532	0.003167	119.22	387362
Asurini	Gavião	Mbuti	0.376196	0.003104	121.188	382337
Aymara	Gavião	Mbuti	0.369219	0.00323	114.295	384192
Bolivian	Gavião	Mbuti	0.368803	0.00322	114.519	384028
Chamicuro	Gavião	Mbuti	0.37008	0.003228	114.64	383269
Chotuna	Gavião	Mbuti	0.370799	0.003211	115.48	384833
Kokama_Colombia	Gavião	Mbuti	0.371802	0.003031	122.672	388340
Kokama_Peru	Gavião	Mbuti	0.372784	0.00296	125.946	390282
Eten	Gavião	Mbuti	0.368808	0.00305	120.94	388700
Guaraní_Kaiowá	Gavião	Mbuti	0.376526	0.002945	127.839	394206
Guaraní_Mbyá	Gavião	Mbuti	0.377217	0.003209	117.564	384337
Guaraní_Nãndeva	Gavião	Mbuti	0.373776	0.003041	122.903	390128
Karitiana	Gavião	Mbuti	0.380252	0.003033	125.374	388874
Kichwa	Gavião	Mbuti	0.369072	0.002969	124.303	392849
Mixe	Gavião	Mbuti	0.364621	0.002954	123.434	390447
Munduruku	Gavião	Mbuti	0.374221	0.003237	115.613	380225
Muniche	Gavião	Mbuti	0.371569	0.003126	118.874	388507
Narihuala	Gavião	Mbuti	0.368223	0.002928	125.77	392852
Parakanã	Gavião	Mbuti	0.37358	0.003105	120.308	387457
Piapoco	Gavião	Mbuti	0.372623	0.003076	121.132	388150
Quechua_Puno	Gavião	Mbuti	0.368533	0.003041	121.205	390369
Sechura	Gavião	Mbuti	0.369922	0.00324	114.169	383935
Shawi	Gavião	Mbuti	0.371225	0.003252	114.15	384915
Surui	Gavião	Mbuti	0.382513	0.003139	121.845	387112
Tallan	Gavião	Mbuti	0.368594	0.002938	125.447	392465
Urubu_Kaapor	Gavião	Mbuti	0.375642	0.003147	119.36	387600
Wajãpi	Gavião	Mbuti	0.368024	0.003166	116.238	387534
Wayku	Gavião	Mbuti	0.370058	0.003272	113.096	385213
Xavante	Gavião	Mbuti	0.376127	0.002951	127.454	395090
Xikrin	Gavião	Mbuti	0.374826	0.002991	125.303	393540
Zoró	Gavião	Mbuti	0.392304	0.003373	116.31	382259
Apalai	Guaraní_Kaiowá	Mbuti	0.375918	0.002816	133.476	394954
Arara	Guaraní_Kaiowá	Mbuti	0.380221	0.00295	128.899	393963
Asurini	Guaraní_Kaiowá	Mbuti	0.377192	0.002927	128.873	390383
Aymara	Guaraní_Kaiowá	Mbuti	0.368838	0.002958	124.703	392122
Bolivian	Guaraní_Kaiowá	Mbuti	0.369623	0.002992	123.531	392098
Chamicuro	Guaraní_Kaiowá	Mbuti	0.36972	0.003053	121.119	391353
Chotuna	Guaraní_Kaiowá	Mbuti	0.371901	0.002954	125.901	392860
Kokama_Colombia	Guaraní_Kaiowá	Mbuti	0.373819	0.002882	129.717	394553
Kokama_Peru	Guaraní_Kaiowá	Mbuti	0.374693	0.002821	132.807	395263
Eten	Guaraní_Kaiowá	Mbuti	0.369665	0.002876	128.553	394970
Gavião	Guaraní_Kaiowá	Mbuti	0.376526	0.002945	127.839	394206
Guaraní_Mbyá	Guaraní_Kaiowá	Mbuti	0.392449	0.003011	130.337	391948
Guaraní_Nãndeva	Guaraní_Kaiowá	Mbuti	0.383204	0.002879	133.094	394640
Karitiana	Guaraní_Kaiowá	Mbuti	0.375653	0.002842	132.18	394762
Kichwa	Guaraní_Kaiowá	Mbuti	0.371527	0.002759	134.673	396613
Mixe	Guaraní_Kaiowá	Mbuti	0.3653	0.002732	133.688	395506
Munduruku	Guaraní_Kaiowá	Mbuti	0.375702	0.002967	126.645	388351
Muniche	Guaraní_Kaiowá	Mbuti	0.373612	0.002931	127.481	394740
Narihuala	Guaraní_Kaiowá	Mbuti	0.369052	0.002779	132.788	396706
Parakanã	Guaraní_Kaiowá	Mbuti	0.374746	0.002886	129.865	393937
Piapoco	Guaraní_Kaiowá	Mbuti	0.374167	0.002905	128.809	394345
Quechua_Puno	Guaraní_Kaiowá	Mbuti	0.370333	0.002919	126.873	395360
Sechura	Guaraní_Kaiowá	Mbuti	0.371389	0.003033	122.43	391947
Shawi	Guaraní_Kaiowá	Mbuti	0.373181	0.003026	123.324	392979
Surui	Guaraní_Kaiowá	Mbuti	0.37809	0.002937	128.722	394011
Tallan	Guaraní_Kaiowá	Mbuti	0.369915	0.002822	131.084	396274
Urubu_Kaapor	Guaraní_Kaiowá	Mbuti	0.379108	0.00289	131.194	393983
Wajãpi	Guaraní_Kaiowá	Mbuti	0.367564	0.002999	122.564	394216
Wayku	Guaraní_Kaiowá	Mbuti	0.372373	0.003031	122.861	393206
Xavante	Guaraní_Kaiowá	Mbuti	0.380853	0.002824	134.859	397722
Xikrin	Guaraní_Kaiowá	Mbuti	0.379954	0.002806	135.384	396931
Zoró	Guaraní_Kaiowá	Mbuti	0.380315	0.003055	124.5	390928
Apalai	Guaraní_Mbyá	Mbuti	0.375783	0.003066	122.581	387202
Arara	Guaraní_Mbyá	Mbuti	0.378908	0.003253	116.493	383541
Asurini	Guaraní_Mbyá	Mbuti	0.378407	0.003364	112.495	377538
Aymara	Guaraní_Mbyá	Mbuti	0.367817	0.003354	109.665	379453
Bolivian	Guaraní_Mbyá	Mbuti	0.367765	0.003389	108.528	379361
Chamicuro	Guaraní_Mbyá	Mbuti	0.369719	0.003424	107.991	378588
Chotuna	Guaraní_Mbyá	Mbuti	0.371463	0.00335	110.875	380052
Kokama_Colombia	Guaraní_Mbyá	Mbuti	0.373322	0.00315	118.528	384750
Kokama_Peru	Guaraní_Mbyá	Mbuti	0.3757	0.003113	120.675	387305
Eten	Guaraní_Mbyá	Mbuti	0.369077	0.003079	119.856	385132
Gavião	Guaraní_Mbyá	Mbuti	0.377217	0.003209	117.564	384337
Guaraní_Kaiowá	Guaraní_Mbyá	Mbuti	0.392449	0.003011	130.337	391948
Guaraní_Nãndeva	Guaraní_Mbyá	Mbuti	0.391731	0.003232	121.193	386558
Karitiana	Guaraní_Mbyá	Mbuti	0.373869	0.003136	119.217	385955
Kichwa	Guaraní_Mbyá	Mbuti	0.371348	0.003011	123.338	390573
Mixe	Guaraní_Mbyá	Mbuti	0.363835	0.002955	123.143	387574
Munduruku	Guaraní_Mbyá	Mbuti	0.373573	0.003364	111.047	375655
Muniche	Guaraní_Mbyá	Mbuti	0.373185	0.003107	120.097	385098
Narihuala	Guaraní_Mbyá	Mbuti	0.367044	0.002986	122.916	390364
Parakanã	Guaraní_Mbyá	Mbuti	0.375304	0.003237	115.931	383565
Piapoco	Guaraní_Mbyá	Mbuti	0.372406	0.003172	117.418	384642
Quechua_Puno	Guaraní_Mbyá	Mbuti	0.369994	0.003147	117.582	387340
Sechura	Guaraní_Mbyá	Mbuti	0.368737	0.003243	113.692	379045
Shawi	Guaraní_Mbyá	Mbuti	0.374911	0.003296	113.747	380071
Surui	Guaraní_Mbyá	Mbuti	0.379283	0.003266	116.132	383626
Tallan	Guaraní_Mbyá	Mbuti	0.369117	0.002984	123.685	390033
Urubu_Kaapor	Guaraní_Mbyá	Mbuti	0.38036	0.003199	118.882	383623
Wajãpi	Guaraní_Mbyá	Mbuti	0.366626	0.003191	114.888	383626
Wayku	Guaraní_Mbyá	Mbuti	0.373197	0.003376	110.551	380368
Xavante	Guaraní_Mbyá	Mbuti	0.37776	0.002991	126.304	393257
Xikrin	Guaraní_Mbyá	Mbuti	0.377714	0.00303	124.656	391370
Zoró	Guaraní_Mbyá	Mbuti	0.3788	0.003516	107.746	378133
Apalai	Guaraní_Nãndeva	Mbuti	0.375836	0.002938	127.935	391699
Arara	Guaraní_Nãndeva	Mbuti	0.37649	0.00301	125.062	389780
Asurini	Guaraní_Nãndeva	Mbuti	0.374692	0.00312	120.075	385209
Aymara	Guaraní_Nãndeva	Mbuti	0.368375	0.003136	117.47	387020
Bolivian	Guaraní_Nãndeva	Mbuti	0.366112	0.003084	118.716	387031
Chamicuro	Guaraní_Nãndeva	Mbuti	0.366058	0.003139	116.623	386206
Chotuna	Guaraní_Nãndeva	Mbuti	0.370168	0.003124	118.506	387649
Kokama_Colombia	Guaraní_Nãndeva	Mbuti	0.370968	0.002997	123.796	390519
Kokama_Peru	Guaraní_Nãndeva	Mbuti	0.371852	0.002889	128.699	392033
Eten	Guaraní_Nãndeva	Mbuti	0.366962	0.002999	122.365	391010
Gavião	Guaraní_Nãndeva	Mbuti	0.373776	0.003041	122.903	390128
Guaraní_Kaiowá	Guaraní_Nãndeva	Mbuti	0.383204	0.002879	133.094	394640
Guaraní_Mbyá	Guaraní_Nãndeva	Mbuti	0.391731	0.003232	121.193	386558
Karitiana	Guaraní_Nãndeva	Mbuti	0.372272	0.002935	126.826	391076
Kichwa	Guaraní_Nãndeva	Mbuti	0.369957	0.002854	129.625	394024
Mixe	Guaraní_Nãndeva	Mbuti	0.364072	0.002843	128.074	392355
Munduruku	Guaraní_Nãndeva	Mbuti	0.372101	0.003104	119.893	383094
Muniche	Guaraní_Nãndeva	Mbuti	0.372002	0.002998	124.082	390676
Narihuala	Guaraní_Nãndeva	Mbuti	0.367027	0.002842	129.159	394197
Parakanã	Guaraní_Nãndeva	Mbuti	0.372445	0.003001	124.092	389750
Piapoco	Guaraní_Nãndeva	Mbuti	0.371752	0.002979	124.778	390183
Quechua_Puno	Guaraní_Nãndeva	Mbuti	0.367633	0.002988	123.05	392089
Sechura	Guaraní_Nãndeva	Mbuti	0.369655	0.003127	118.202	386742
Shawi	Guaraní_Nãndeva	Mbuti	0.37121	0.003151	117.807	387865
Surui	Guaraní_Nãndeva	Mbuti	0.376342	0.002983	126.157	389814
Tallan	Guaraní_Nãndeva	Mbuti	0.368155	0.002902	126.869	393775
Urubu_Kaapor	Guaraní_Nãndeva	Mbuti	0.374822	0.002993	125.253	389838
Wajãpi	Guaraní_Nãndeva	Mbuti	0.365088	0.003087	118.256	389805
Wayku	Guaraní_Nãndeva	Mbuti	0.370479	0.003141	117.942	387968
Xavante	Guaraní_Nãndeva	Mbuti	0.377708	0.002889	130.722	395963
Xikrin	Guaraní_Nãndeva	Mbuti	0.375807	0.002923	128.566	394776
Zoró	Guaraní_Nãndeva	Mbuti	0.376901	0.003094	121.835	385789
Apalai	Karitiana	Mbuti	0.375361	0.002916	128.719	391049
Arara	Karitiana	Mbuti	0.375885	0.003038	123.724	388725
Asurini	Karitiana	Mbuti	0.371777	0.003054	121.733	384071
Aymara	Karitiana	Mbuti	0.369104	0.003107	118.807	385745
Bolivian	Karitiana	Mbuti	0.368447	0.003137	117.446	385733
Chamicuro	Karitiana	Mbuti	0.369046	0.00319	115.673	384838
Chotuna	Karitiana	Mbuti	0.370943	0.003156	117.538	386274
Kokama_Colombia	Karitiana	Mbuti	0.373246	0.003003	124.288	389585
Kokama_Peru	Karitiana	Mbuti	0.372896	0.002875	129.712	391179
Eten	Karitiana	Mbuti	0.369329	0.002936	125.775	389903
Gavião	Karitiana	Mbuti	0.380252	0.003033	125.374	388874
Guaraní_Kaiowá	Karitiana	Mbuti	0.375653	0.002842	132.18	394762
Guaraní_Mbyá	Karitiana	Mbuti	0.373869	0.003136	119.217	385955
Guaraní_Nãndeva	Karitiana	Mbuti	0.372272	0.002935	126.826	391076
Kichwa	Karitiana	Mbuti	0.372068	0.002838	131.1	393587
Mixe	Karitiana	Mbuti	0.364377	0.002787	130.758	391475
Munduruku	Karitiana	Mbuti	0.375314	0.003091	121.437	381761
Muniche	Karitiana	Mbuti	0.371945	0.002983	124.686	389789
Narihuala	Karitiana	Mbuti	0.36859	0.002829	130.277	393494
Parakanã	Karitiana	Mbuti	0.372556	0.002994	124.44	388870
Piapoco	Karitiana	Mbuti	0.372994	0.00302	123.515	389367
Quechua_Puno	Karitiana	Mbuti	0.368303	0.002975	123.802	391319
Sechura	Karitiana	Mbuti	0.370012	0.003076	120.273	385530
Shawi	Karitiana	Mbuti	0.370905	0.003154	117.589	386527
Surui	Karitiana	Mbuti	0.38072	0.003052	124.742	388476
Tallan	Karitiana	Mbuti	0.369164	0.002871	128.581	393271
Urubu_Kaapor	Karitiana	Mbuti	0.376701	0.003013	125.024	388987
Wajãpi	Karitiana	Mbuti	0.367581	0.003116	117.972	388800
Wayku	Karitiana	Mbuti	0.372339	0.003137	118.697	386751
Xavante	Karitiana	Mbuti	0.377627	0.002872	131.488	395651
Xikrin	Karitiana	Mbuti	0.375489	0.00287	130.82	394237
Zoró	Karitiana	Mbuti	0.382993	0.003203	119.568	384235
Apalai	Kichwa	Mbuti	0.371603	0.002855	130.166	393936
Arara	Kichwa	Mbuti	0.372146	0.002929	127.045	392485
Asurini	Kichwa	Mbuti	0.367422	0.002976	123.463	388654
Aymara	Kichwa	Mbuti	0.370826	0.003045	121.79	390084
Bolivian	Kichwa	Mbuti	0.369916	0.003045	121.488	390012
Chamicuro	Kichwa	Mbuti	0.368014	0.003055	120.465	389283
Chotuna	Kichwa	Mbuti	0.369592	0.003021	122.348	390906
Kokama_Colombia	Kichwa	Mbuti	0.373	0.002869	130.013	392879
Kokama_Peru	Kichwa	Mbuti	0.372415	0.002767	134.6	393871
Eten	Kichwa	Mbuti	0.370188	0.002866	129.144	393400
Gavião	Kichwa	Mbuti	0.369072	0.002969	124.303	392849
Guaraní_Kaiowá	Kichwa	Mbuti	0.371527	0.002759	134.673	396613
Guaraní_Mbyá	Kichwa	Mbuti	0.371348	0.003011	123.338	390573
Guaraní_Nãndeva	Kichwa	Mbuti	0.369957	0.002854	129.625	394024
Karitiana	Kichwa	Mbuti	0.372068	0.002838	131.1	393587
Mixe	Kichwa	Mbuti	0.364005	0.002733	133.176	394374
Munduruku	Kichwa	Mbuti	0.370098	0.003017	122.672	386292
Muniche	Kichwa	Mbuti	0.371324	0.00288	128.916	393158
Narihuala	Kichwa	Mbuti	0.369973	0.002804	131.961	395676
Parakanã	Kichwa	Mbuti	0.366623	0.002869	127.793	392743
Piapoco	Kichwa	Mbuti	0.372285	0.002909	127.981	392827
Quechua_Puno	Kichwa	Mbuti	0.368842	0.002889	127.671	394116
Sechura	Kichwa	Mbuti	0.373385	0.00303	123.237	389818
Shawi	Kichwa	Mbuti	0.371321	0.003006	123.54	391061
Surui	Kichwa	Mbuti	0.371924	0.002945	126.306	392722
Tallan	Kichwa	Mbuti	0.369891	0.00281	131.647	395324
Urubu_Kaapor	Kichwa	Mbuti	0.371877	0.002892	128.588	392614
Wajãpi	Kichwa	Mbuti	0.362603	0.00299	121.273	392724
Wayku	Kichwa	Mbuti	0.371365	0.002952	125.817	391108
Xavante	Kichwa	Mbuti	0.373401	0.00277	134.817	397392
Xikrin	Kichwa	Mbuti	0.3714	0.002821	131.678	396561
Zoró	Kichwa	Mbuti	0.37364	0.003032	123.213	389060
Apalai	Mixe	Mbuti	0.365703	0.002801	130.556	392283
Arara	Mixe	Mbuti	0.365067	0.002923	124.883	390143
Asurini	Mixe	Mbuti	0.362844	0.00299	121.367	385664
Aymara	Mixe	Mbuti	0.365061	0.003085	118.32	387120
Bolivian	Mixe	Mbuti	0.366697	0.003034	120.843	386941
Chamicuro	Mixe	Mbuti	0.362905	0.002979	121.819	386335
Chotuna	Mixe	Mbuti	0.365252	0.003028	120.623	387849
Kokama_Colombia	Mixe	Mbuti	0.365348	0.002843	128.53	390771
Kokama_Peru	Mixe	Mbuti	0.365041	0.002802	130.26	392256
Eten	Mixe	Mbuti	0.366061	0.002804	130.535	391027
Gavião	Mixe	Mbuti	0.364621	0.002954	123.434	390447
Guaraní_Kaiowá	Mixe	Mbuti	0.3653	0.002732	133.688	395506
Guaraní_Mbyá	Mixe	Mbuti	0.363835	0.002955	123.143	387574
Guaraní_Nãndeva	Mixe	Mbuti	0.364072	0.002843	128.074	392355
Karitiana	Mixe	Mbuti	0.364377	0.002787	130.758	391475
Kichwa	Mixe	Mbuti	0.364005	0.002733	133.176	394374
Munduruku	Mixe	Mbuti	0.364345	0.002997	121.558	383457
Muniche	Mixe	Mbuti	0.365138	0.002873	127.099	391012
Narihuala	Mixe	Mbuti	0.363957	0.002776	131.099	394342
Parakanã	Mixe	Mbuti	0.361675	0.002911	124.254	390158
Piapoco	Mixe	Mbuti	0.364397	0.002924	124.625	390613
Quechua_Puno	Mixe	Mbuti	0.366227	0.002887	126.874	392141
Sechura	Mixe	Mbuti	0.368672	0.003	122.875	386880
Shawi	Mixe	Mbuti	0.365195	0.003077	118.693	387989
Surui	Mixe	Mbuti	0.366144	0.002896	126.439	390193
Tallan	Mixe	Mbuti	0.364509	0.002799	130.23	393935
Urubu_Kaapor	Mixe	Mbuti	0.364135	0.002836	128.403	390335
Wajãpi	Mixe	Mbuti	0.356146	0.002895	123.041	390268
Wayku	Mixe	Mbuti	0.365207	0.002997	121.846	388221
Xavante	Mixe	Mbuti	0.367779	0.002749	133.775	396381
Xikrin	Mixe	Mbuti	0.365938	0.002831	129.268	395238
Zoró	Mixe	Mbuti	0.366378	0.002992	122.435	386148
Apalai	Munduruku	Mbuti	0.375581	0.003096	121.301	383074
Arara	Munduruku	Mbuti	0.375732	0.003258	115.339	379440
Asurini	Munduruku	Mbuti	0.371488	0.003277	113.362	373668
Aymara	Munduruku	Mbuti	0.365771	0.00339	107.882	375350
Bolivian	Munduruku	Mbuti	0.368142	0.003421	107.619	375233
Chamicuro	Munduruku	Mbuti	0.36742	0.003396	108.188	374541
Chotuna	Munduruku	Mbuti	0.368277	0.003406	108.137	375937
Kokama_Colombia	Munduruku	Mbuti	0.371641	0.003145	118.162	380604
Kokama_Peru	Munduruku	Mbuti	0.371077	0.003056	121.433	383290
Eten	Munduruku	Mbuti	0.369956	0.003102	119.253	380955
Gavião	Munduruku	Mbuti	0.374221	0.003237	115.613	380225
Guaraní_Kaiowá	Munduruku	Mbuti	0.375702	0.002967	126.645	388351
Guaraní_Mbyá	Munduruku	Mbuti	0.373573	0.003364	111.047	375655
Guaraní_Nãndeva	Munduruku	Mbuti	0.372101	0.003104	119.893	383094
Karitiana	Munduruku	Mbuti	0.375314	0.003091	121.437	381761
Kichwa	Munduruku	Mbuti	0.370098	0.003017	122.672	386292
Mixe	Munduruku	Mbuti	0.364345	0.002997	121.558	383457
Muniche	Munduruku	Mbuti	0.371285	0.003214	115.507	380874
Narihuala	Munduruku	Mbuti	0.367331	0.00299	122.847	386252
Parakanã	Munduruku	Mbuti	0.373673	0.003218	116.105	379552
Piapoco	Munduruku	Mbuti	0.372595	0.003168	117.596	380398
Quechua_Puno	Munduruku	Mbuti	0.366631	0.00309	118.667	383173
Sechura	Munduruku	Mbuti	0.370279	0.003345	110.682	375001
Shawi	Munduruku	Mbuti	0.371001	0.00332	111.749	376081
Surui	Munduruku	Mbuti	0.376339	0.003258	115.528	379477
Tallan	Munduruku	Mbuti	0.368363	0.00303	121.571	385987
Urubu_Kaapor	Munduruku	Mbuti	0.376547	0.003194	117.902	379617
Wajãpi	Munduruku	Mbuti	0.366221	0.003293	111.221	379494
Wayku	Munduruku	Mbuti	0.370886	0.003467	106.971	376219
Xavante	Munduruku	Mbuti	0.374989	0.002996	125.183	389186
Xikrin	Munduruku	Mbuti	0.373528	0.00306	122.087	387252
Zoró	Munduruku	Mbuti	0.376805	0.003404	110.682	374057
Apalai	Muniche	Mbuti	0.375377	0.003013	124.568	390531
Arara	Muniche	Mbuti	0.373583	0.003109	120.147	388113
Asurini	Muniche	Mbuti	0.372005	0.00318	116.976	383108
Aymara	Muniche	Mbuti	0.368441	0.003222	114.353	384737
Bolivian	Muniche	Mbuti	0.369711	0.003168	116.712	384567
Chamicuro	Muniche	Mbuti	0.376229	0.003292	114.274	383521
Chotuna	Muniche	Mbuti	0.372958	0.003202	116.479	385378
Kokama_Colombia	Muniche	Mbuti	0.377415	0.002974	126.904	388650
Kokama_Peru	Muniche	Mbuti	0.377322	0.002944	128.172	390463
Eten	Muniche	Mbuti	0.372473	0.003036	122.681	389151
Gavião	Muniche	Mbuti	0.371569	0.003126	118.874	388507
Guaraní_Kaiowá	Muniche	Mbuti	0.373612	0.002931	127.481	394740
Guaraní_Mbyá	Muniche	Mbuti	0.373185	0.003107	120.097	385098
Guaraní_Nãndeva	Muniche	Mbuti	0.372002	0.002998	124.082	390676
Karitiana	Muniche	Mbuti	0.371945	0.002983	124.686	389789
Kichwa	Muniche	Mbuti	0.371324	0.00288	128.916	393158
Mixe	Muniche	Mbuti	0.365138	0.002873	127.099	391012
Munduruku	Muniche	Mbuti	0.371285	0.003214	115.507	380874
Narihuala	Muniche	Mbuti	0.370079	0.002931	126.283	393015
Parakanã	Muniche	Mbuti	0.368194	0.003082	119.462	388284
Piapoco	Muniche	Mbuti	0.373872	0.003092	120.931	388640
Quechua_Puno	Muniche	Mbuti	0.370348	0.003044	121.684	390699
Sechura	Muniche	Mbuti	0.371908	0.00328	113.382	384435
Shawi	Muniche	Mbuti	0.384031	0.003202	119.948	385163
Surui	Muniche	Mbuti	0.373534	0.003057	122.173	388072
Tallan	Muniche	Mbuti	0.371141	0.002964	125.208	392711
Urubu_Kaapor	Muniche	Mbuti	0.374612	0.003049	122.883	388047
Wajãpi	Muniche	Mbuti	0.365599	0.00314	116.431	388126
Wayku	Muniche	Mbuti	0.379156	0.003225	117.584	385464
Xavante	Muniche	Mbuti	0.374242	0.002945	127.057	395504
Xikrin	Muniche	Mbuti	0.371826	0.002963	125.502	394089
Zoró	Muniche	Mbuti	0.375751	0.003231	116.287	383529
Apalai	Narihuala	Mbuti	0.369113	0.00285	129.533	394002
Arara	Narihuala	Mbuti	0.370362	0.002977	124.416	392444
Asurini	Narihuala	Mbuti	0.366834	0.002996	122.457	388438
Aymara	Narihuala	Mbuti	0.370878	0.003012	123.129	389789
Bolivian	Narihuala	Mbuti	0.36935	0.003033	121.766	389837
Chamicuro	Narihuala	Mbuti	0.365855	0.003033	120.637	389161
Chotuna	Narihuala	Mbuti	0.376774	0.003117	120.892	390243
Kokama_Colombia	Narihuala	Mbuti	0.369138	0.002871	128.554	392857
Kokama_Peru	Narihuala	Mbuti	0.369481	0.002785	132.69	393962
Eten	Narihuala	Mbuti	0.375176	0.002902	129.265	392786
Gavião	Narihuala	Mbuti	0.368223	0.002928	125.77	392852
Guaraní_Kaiowá	Narihuala	Mbuti	0.369052	0.002779	132.788	396706
Guaraní_Mbyá	Narihuala	Mbuti	0.367044	0.002986	122.916	390364
Guaraní_Nãndeva	Narihuala	Mbuti	0.367027	0.002842	129.159	394197
Karitiana	Narihuala	Mbuti	0.36859	0.002829	130.277	393494
Kichwa	Narihuala	Mbuti	0.369973	0.002804	131.961	395676
Mixe	Narihuala	Mbuti	0.363957	0.002776	131.099	394342
Munduruku	Narihuala	Mbuti	0.367331	0.00299	122.847	386252
Muniche	Narihuala	Mbuti	0.370079	0.002931	126.283	393015
Parakanã	Narihuala	Mbuti	0.364027	0.002918	124.748	392515
Piapoco	Narihuala	Mbuti	0.36894	0.002914	126.591	392731
Quechua_Puno	Narihuala	Mbuti	0.369495	0.002926	126.279	393903
Sechura	Narihuala	Mbuti	0.380217	0.002987	127.282	389324
Shawi	Narihuala	Mbuti	0.369022	0.003025	121.995	390699
Surui	Narihuala	Mbuti	0.370249	0.002939	125.957	392536
Tallan	Narihuala	Mbuti	0.377874	0.002868	131.741	394701
Urubu_Kaapor	Narihuala	Mbuti	0.369412	0.002893	127.693	392432
Wajãpi	Narihuala	Mbuti	0.359169	0.00295	121.772	392537
Wayku	Narihuala	Mbuti	0.371715	0.002993	124.177	390933
Xavante	Narihuala	Mbuti	0.37076	0.002805	132.167	397464
Xikrin	Narihuala	Mbuti	0.367806	0.002836	129.712	396609
Zoró	Narihuala	Mbuti	0.370649	0.003013	123.028	388872
Apalai	Parakanã	Mbuti	0.372386	0.002964	125.638	389818
Arara	Parakanã	Mbuti	0.376964	0.003074	122.636	386715
Asurini	Parakanã	Mbuti	0.374479	0.003202	116.965	381736
Aymara	Parakanã	Mbuti	0.365469	0.003159	115.695	383562
Bolivian	Parakanã	Mbuti	0.362979	0.003272	110.924	383642
Chamicuro	Parakanã	Mbuti	0.365237	0.00314	116.32	382737
Chotuna	Parakanã	Mbuti	0.365463	0.003246	112.587	384327
Kokama_Colombia	Parakanã	Mbuti	0.366704	0.003028	121.105	388159
Kokama_Peru	Parakanã	Mbuti	0.3685	0.002917	126.332	389931
Eten	Parakanã	Mbuti	0.364831	0.002985	122.228	388520
Gavião	Parakanã	Mbuti	0.37358	0.003105	120.308	387457
Guaraní_Kaiowá	Parakanã	Mbuti	0.374746	0.002886	129.865	393937
Guaraní_Mbyá	Parakanã	Mbuti	0.375304	0.003237	115.931	383565
Guaraní_Nãndeva	Parakanã	Mbuti	0.372445	0.003001	124.092	389750
Karitiana	Parakanã	Mbuti	0.372556	0.002994	124.44	388870
Kichwa	Parakanã	Mbuti	0.366623	0.002869	127.793	392743
Mixe	Parakanã	Mbuti	0.361675	0.002911	124.254	390158
Munduruku	Parakanã	Mbuti	0.373673	0.003218	116.105	379552
Muniche	Parakanã	Mbuti	0.368194	0.003082	119.462	388284
Narihuala	Parakanã	Mbuti	0.364027	0.002918	124.748	392515
Piapoco	Parakanã	Mbuti	0.369002	0.003056	120.732	387871
Quechua_Puno	Parakanã	Mbuti	0.364772	0.003015	120.987	389943
Sechura	Parakanã	Mbuti	0.367437	0.00321	114.454	383202
Shawi	Parakanã	Mbuti	0.369915	0.003199	115.635	384283
Surui	Parakanã	Mbuti	0.376577	0.003134	120.148	386884
Tallan	Parakanã	Mbuti	0.365273	0.002903	125.844	392166
Urubu_Kaapor	Parakanã	Mbuti	0.374585	0.003095	121.019	387142
Wajãpi	Parakanã	Mbuti	0.364064	0.003159	115.252	387110
Wayku	Parakanã	Mbuti	0.368294	0.003182	115.727	384543
Xavante	Parakanã	Mbuti	0.3744	0.002949	126.975	394852
Xikrin	Parakanã	Mbuti	0.376057	0.002966	126.807	393100
Zoró	Parakanã	Mbuti	0.377569	0.003214	117.475	382274
Apalai	Piapoco	Mbuti	0.374681	0.002952	126.909	390104
Arara	Piapoco	Mbuti	0.372823	0.003128	119.188	387768
Asurini	Piapoco	Mbuti	0.369428	0.003068	120.404	382591
Aymara	Piapoco	Mbuti	0.368762	0.003158	116.754	384343
Bolivian	Piapoco	Mbuti	0.36592	0.003223	113.547	384328
Chamicuro	Piapoco	Mbuti	0.37112	0.003208	115.69	383400
Chotuna	Piapoco	Mbuti	0.36886	0.003162	116.665	384937
Kokama_Colombia	Piapoco	Mbuti	0.374194	0.003019	123.951	388336
Kokama_Peru	Piapoco	Mbuti	0.373579	0.002977	125.495	390250
Eten	Piapoco	Mbuti	0.368446	0.003051	120.758	388760
Gavião	Piapoco	Mbuti	0.372623	0.003076	121.132	388150
Guaraní_Kaiowá	Piapoco	Mbuti	0.374167	0.002905	128.809	394345
Guaraní_Mbyá	Piapoco	Mbuti	0.372406	0.003172	117.418	384642
Guaraní_Nãndeva	Piapoco	Mbuti	0.371752	0.002979	124.778	390183
Karitiana	Piapoco	Mbuti	0.372994	0.00302	123.515	389367
Kichwa	Piapoco	Mbuti	0.372285	0.002909	127.981	392827
Mixe	Piapoco	Mbuti	0.364397	0.002924	124.625	390613
Munduruku	Piapoco	Mbuti	0.372595	0.003168	117.596	380398
Muniche	Piapoco	Mbuti	0.373872	0.003092	120.931	388640
Narihuala	Piapoco	Mbuti	0.36894	0.002914	126.591	392731
Parakanã	Piapoco	Mbuti	0.369002	0.003056	120.732	387871
Quechua_Puno	Piapoco	Mbuti	0.36885	0.003056	120.695	390328
Sechura	Piapoco	Mbuti	0.37003	0.00321	115.276	384043
Shawi	Piapoco	Mbuti	0.372854	0.003246	114.874	385086
Surui	Piapoco	Mbuti	0.375121	0.003139	119.514	387624
Tallan	Piapoco	Mbuti	0.369054	0.00298	123.856	392422
Urubu_Kaapor	Piapoco	Mbuti	0.373809	0.003068	121.851	387731
Wajãpi	Piapoco	Mbuti	0.366105	0.003157	115.957	387564
Wayku	Piapoco	Mbuti	0.375217	0.003199	117.289	385174
Xavante	Piapoco	Mbuti	0.374551	0.002956	126.697	395126
Xikrin	Piapoco	Mbuti	0.37178	0.002982	124.662	393741
Zoró	Piapoco	Mbuti	0.374493	0.003204	116.885	383163
Apalai	Quechua_Puno	Mbuti	0.369744	0.002982	124.002	391910
Arara	Quechua_Puno	Mbuti	0.369531	0.003135	117.872	389885
Asurini	Quechua_Puno	Mbuti	0.366076	0.003176	115.266	385346
Aymara	Quechua_Puno	Mbuti	0.383673	0.003247	118.163	386354
Bolivian	Quechua_Puno	Mbuti	0.38292	0.003215	119.117	386247
Chamicuro	Quechua_Puno	Mbuti	0.365095	0.003188	114.527	386101
Chotuna	Quechua_Puno	Mbuti	0.371859	0.003215	115.664	387477
Kokama_Colombia	Quechua_Puno	Mbuti	0.369549	0.003025	122.175	390564
Kokama_Peru	Quechua_Puno	Mbuti	0.369184	0.00294	125.556	392020
Eten	Quechua_Puno	Mbuti	0.37102	0.003064	121.076	390711
Gavião	Quechua_Puno	Mbuti	0.368533	0.003041	121.205	390369
Guaraní_Kaiowá	Quechua_Puno	Mbuti	0.370333	0.002919	126.873	395360
Guaraní_Mbyá	Quechua_Puno	Mbuti	0.369994	0.003147	117.582	387340
Guaraní_Nãndeva	Quechua_Puno	Mbuti	0.367633	0.002988	123.05	392089
Karitiana	Quechua_Puno	Mbuti	0.368303	0.002975	123.802	391319
Kichwa	Quechua_Puno	Mbuti	0.368842	0.002889	127.671	394116
Mixe	Quechua_Puno	Mbuti	0.366227	0.002887	126.874	392141
Munduruku	Quechua_Puno	Mbuti	0.366631	0.00309	118.667	383173
Muniche	Quechua_Puno	Mbuti	0.370348	0.003044	121.684	390699
Narihuala	Quechua_Puno	Mbuti	0.369495	0.002926	126.279	393903
Parakanã	Quechua_Puno	Mbuti	0.364772	0.003015	120.987	389943
Piapoco	Quechua_Puno	Mbuti	0.36885	0.003056	120.695	390328
Sechura	Quechua_Puno	Mbuti	0.37291	0.003214	116.017	386529
Shawi	Quechua_Puno	Mbuti	0.368465	0.003173	116.11	387828
Surui	Quechua_Puno	Mbuti	0.371034	0.003084	120.313	389960
Tallan	Quechua_Puno	Mbuti	0.370864	0.002963	125.144	393613
Urubu_Kaapor	Quechua_Puno	Mbuti	0.371039	0.003061	121.216	389974
Wajãpi	Quechua_Puno	Mbuti	0.361165	0.003084	117.102	389985
Wayku	Quechua_Puno	Mbuti	0.370158	0.003206	115.444	387957
Xavante	Quechua_Puno	Mbuti	0.371642	0.002913	127.597	396190
Xikrin	Quechua_Puno	Mbuti	0.368225	0.002925	125.886	394951
Zoró	Quechua_Puno	Mbuti	0.37087	0.003175	116.792	385837
Apalai	Sechura	Mbuti	0.372167	0.003085	120.625	386597
Arara	Sechura	Mbuti	0.372545	0.003296	113.013	383064
Asurini	Sechura	Mbuti	0.366468	0.003389	108.121	377241
Aymara	Sechura	Mbuti	0.373285	0.003378	110.497	378665
Bolivian	Sechura	Mbuti	0.371072	0.003409	108.864	378646
Chamicuro	Sechura	Mbuti	0.366998	0.003516	104.382	377905
Chotuna	Sechura	Mbuti	0.37767	0.003469	108.871	379150
Kokama_Colombia	Sechura	Mbuti	0.371748	0.003201	116.124	384197
Kokama_Peru	Sechura	Mbuti	0.370979	0.003033	122.31	386702
Eten	Sechura	Mbuti	0.379238	0.003207	118.271	384242
Gavião	Sechura	Mbuti	0.369922	0.00324	114.169	383935
Guaraní_Kaiowá	Sechura	Mbuti	0.371389	0.003033	122.43	391947
Guaraní_Mbyá	Sechura	Mbuti	0.368737	0.003243	113.692	379045
Guaraní_Nãndeva	Sechura	Mbuti	0.369655	0.003127	118.202	386742
Karitiana	Sechura	Mbuti	0.370012	0.003076	120.273	385530
Kichwa	Sechura	Mbuti	0.373385	0.00303	123.237	389818
Mixe	Sechura	Mbuti	0.368672	0.003	122.875	386880
Munduruku	Sechura	Mbuti	0.370279	0.003345	110.682	375001
Muniche	Sechura	Mbuti	0.371908	0.00328	113.382	384435
Narihuala	Sechura	Mbuti	0.380217	0.002987	127.282	389324
Parakanã	Sechura	Mbuti	0.367437	0.00321	114.454	383202
Piapoco	Sechura	Mbuti	0.37003	0.00321	115.276	384043
Quechua_Puno	Sechura	Mbuti	0.37291	0.003214	116.017	386529
Shawi	Sechura	Mbuti	0.371487	0.00336	110.554	379442
Surui	Sechura	Mbuti	0.372999	0.003261	114.398	383175
Tallan	Sechura	Mbuti	0.37875	0.003055	123.982	389221
Urubu_Kaapor	Sechura	Mbuti	0.372372	0.003238	115.009	383209
Wajãpi	Sechura	Mbuti	0.363227	0.003308	109.803	383069
Wayku	Sechura	Mbuti	0.372331	0.003383	110.059	379669
Xavante	Sechura	Mbuti	0.373289	0.003137	118.983	392729
Xikrin	Sechura	Mbuti	0.371712	0.003098	119.988	390920
Zoró	Sechura	Mbuti	0.372577	0.003454	107.855	377587
Apalai	Shawi	Mbuti	0.374653	0.003073	121.918	387700
Arara	Shawi	Mbuti	0.371994	0.003273	113.641	384182
Asurini	Shawi	Mbuti	0.368001	0.003341	110.148	378172
Aymara	Shawi	Mbuti	0.368064	0.003336	110.337	379806
Bolivian	Shawi	Mbuti	0.367803	0.003352	109.725	379862
Chamicuro	Shawi	Mbuti	0.373116	0.003415	109.259	378744
Chotuna	Shawi	Mbuti	0.373046	0.003397	109.804	380359
Kokama_Colombia	Shawi	Mbuti	0.375534	0.003226	116.418	385177
Kokama_Peru	Shawi	Mbuti	0.376944	0.003099	121.648	387660
Eten	Shawi	Mbuti	0.369648	0.003167	116.707	385625
Gavião	Shawi	Mbuti	0.371225	0.003252	114.15	384915
Guaraní_Kaiowá	Shawi	Mbuti	0.373181	0.003026	123.324	392979
Guaraní_Mbyá	Shawi	Mbuti	0.374911	0.003296	113.747	380071
Guaraní_Nãndeva	Shawi	Mbuti	0.37121	0.003151	117.807	387865
Karitiana	Shawi	Mbuti	0.370905	0.003154	117.589	386527
Kichwa	Shawi	Mbuti	0.371321	0.003006	123.54	391061
Mixe	Shawi	Mbuti	0.365195	0.003077	118.693	387989
Munduruku	Shawi	Mbuti	0.371001	0.00332	111.749	376081
Muniche	Shawi	Mbuti	0.384031	0.003202	119.948	385163
Narihuala	Shawi	Mbuti	0.369022	0.003025	121.995	390699
Parakanã	Shawi	Mbuti	0.369915	0.003199	115.635	384283
Piapoco	Shawi	Mbuti	0.372854	0.003246	114.874	385086
Quechua_Puno	Shawi	Mbuti	0.368465	0.003173	116.11	387828
Sechura	Shawi	Mbuti	0.371487	0.00336	110.554	379442
Surui	Shawi	Mbuti	0.372283	0.003231	115.225	384199
Tallan	Shawi	Mbuti	0.371348	0.003085	120.383	390429
Urubu_Kaapor	Shawi	Mbuti	0.371629	0.003256	114.129	384408
Wajãpi	Shawi	Mbuti	0.364311	0.00329	110.744	384042
Wayku	Shawi	Mbuti	0.377531	0.003404	110.899	380610
Xavante	Shawi	Mbuti	0.373475	0.003068	121.743	393855
Xikrin	Shawi	Mbuti	0.372379	0.003078	120.984	392050
Zoró	Shawi	Mbuti	0.375845	0.003419	109.915	378514
Apalai	Surui	Mbuti	0.377344	0.003006	125.548	389634
Arara	Surui	Mbuti	0.379837	0.003135	121.168	386759
Asurini	Surui	Mbuti	0.375752	0.003236	116.115	381510
Aymara	Surui	Mbuti	0.370335	0.00329	112.568	383516
Bolivian	Surui	Mbuti	0.36792	0.003241	113.521	383303
Chamicuro	Surui	Mbuti	0.37074	0.003378	109.746	382477
Chotuna	Surui	Mbuti	0.371606	0.003253	114.237	384102
Kokama_Colombia	Surui	Mbuti	0.374134	0.003074	121.727	387881
Kokama_Peru	Surui	Mbuti	0.374111	0.002973	125.845	389891
Eten	Surui	Mbuti	0.369741	0.002953	125.203	388254
Gavião	Surui	Mbuti	0.382513	0.003139	121.845	387112
Guaraní_Kaiowá	Surui	Mbuti	0.37809	0.002937	128.722	394011
Guaraní_Mbyá	Surui	Mbuti	0.379283	0.003266	116.132	383626
Guaraní_Nãndeva	Surui	Mbuti	0.376342	0.002983	126.157	389814
Karitiana	Surui	Mbuti	0.38072	0.003052	124.742	388476
Kichwa	Surui	Mbuti	0.371924	0.002945	126.306	392722
Mixe	Surui	Mbuti	0.366144	0.002896	126.439	390193
Munduruku	Surui	Mbuti	0.376339	0.003258	115.528	379477
Muniche	Surui	Mbuti	0.373534	0.003057	122.173	388072
Narihuala	Surui	Mbuti	0.370249	0.002939	125.957	392536
Parakanã	Surui	Mbuti	0.376577	0.003134	120.148	386884
Piapoco	Surui	Mbuti	0.375121	0.003139	119.514	387624
Quechua_Puno	Surui	Mbuti	0.371034	0.003084	120.313	389960
Sechura	Surui	Mbuti	0.372999	0.003261	114.398	383175
Shawi	Surui	Mbuti	0.372283	0.003231	115.225	384199
Tallan	Surui	Mbuti	0.370521	0.002986	124.069	392154
Urubu_Kaapor	Surui	Mbuti	0.377075	0.003117	120.957	387078
Wajãpi	Surui	Mbuti	0.370624	0.003205	115.648	386828
Wayku	Surui	Mbuti	0.373409	0.003256	114.669	384415
Xavante	Surui	Mbuti	0.379676	0.002969	127.877	394901
Xikrin	Surui	Mbuti	0.377788	0.00297	127.22	393268
Zoró	Surui	Mbuti	0.388528	0.003288	118.152	381835
Apalai	Tallan	Mbuti	0.370321	0.00288	128.597	393655
Arara	Tallan	Mbuti	0.370687	0.002988	124.07	392174
Asurini	Tallan	Mbuti	0.366346	0.003038	120.588	388144
Aymara	Tallan	Mbuti	0.371837	0.003103	119.835	389475
Bolivian	Tallan	Mbuti	0.370492	0.003035	122.075	389579
Chamicuro	Tallan	Mbuti	0.366762	0.003085	118.874	388854
Chotuna	Tallan	Mbuti	0.375425	0.003142	119.496	390154
Kokama_Colombia	Tallan	Mbuti	0.369914	0.002903	127.404	392615
Kokama_Peru	Tallan	Mbuti	0.369699	0.002853	129.582	393706
Eten	Tallan	Mbuti	0.374901	0.002959	126.698	392602
Gavião	Tallan	Mbuti	0.368594	0.002938	125.447	392465
Guaraní_Kaiowá	Tallan	Mbuti	0.369915	0.002822	131.084	396274
Guaraní_Mbyá	Tallan	Mbuti	0.369117	0.002984	123.685	390033
Guaraní_Nãndeva	Tallan	Mbuti	0.368155	0.002902	126.869	393775
Karitiana	Tallan	Mbuti	0.369164	0.002871	128.581	393271
Kichwa	Tallan	Mbuti	0.369891	0.00281	131.647	395324
Mixe	Tallan	Mbuti	0.364509	0.002799	130.23	393935
Munduruku	Tallan	Mbuti	0.368363	0.00303	121.571	385987
Muniche	Tallan	Mbuti	0.371141	0.002964	125.208	392711
Narihuala	Tallan	Mbuti	0.377874	0.002868	131.741	394701
Parakanã	Tallan	Mbuti	0.365273	0.002903	125.844	392166
Piapoco	Tallan	Mbuti	0.369054	0.00298	123.856	392422
Quechua_Puno	Tallan	Mbuti	0.370864	0.002963	125.144	393613
Sechura	Tallan	Mbuti	0.37875	0.003055	123.982	389221
Shawi	Tallan	Mbuti	0.371348	0.003085	120.383	390429
Surui	Tallan	Mbuti	0.370521	0.002986	124.069	392154
Urubu_Kaapor	Tallan	Mbuti	0.370943	0.00296	125.336	392168
Wajãpi	Tallan	Mbuti	0.360202	0.002977	120.997	392353
Wayku	Tallan	Mbuti	0.372815	0.003054	122.061	390590
Xavante	Tallan	Mbuti	0.371723	0.002857	130.124	397043
Xikrin	Tallan	Mbuti	0.369134	0.002874	128.441	396200
Zoró	Tallan	Mbuti	0.371365	0.002995	124.015	388636
Apalai	Urubu_Kaapor	Mbuti	0.377494	0.002994	126.074	389642
Arara	Urubu_Kaapor	Mbuti	0.377849	0.003151	119.922	386858
Asurini	Urubu_Kaapor	Mbuti	0.377408	0.003222	117.127	381711
Aymara	Urubu_Kaapor	Mbuti	0.369617	0.003193	115.754	383531
Bolivian	Urubu_Kaapor	Mbuti	0.369495	0.003183	116.101	383332
Chamicuro	Urubu_Kaapor	Mbuti	0.368547	0.003273	112.616	382772
Chotuna	Urubu_Kaapor	Mbuti	0.369389	0.003274	112.838	384322
Kokama_Colombia	Urubu_Kaapor	Mbuti	0.374504	0.002994	125.083	387850
Kokama_Peru	Urubu_Kaapor	Mbuti	0.373193	0.002978	125.309	389918
Eten	Urubu_Kaapor	Mbuti	0.369924	0.003003	123.168	388335
Gavião	Urubu_Kaapor	Mbuti	0.375642	0.003147	119.36	387600
Guaraní_Kaiowá	Urubu_Kaapor	Mbuti	0.379108	0.00289	131.194	393983
Guaraní_Mbyá	Urubu_Kaapor	Mbuti	0.38036	0.003199	118.882	383623
Guaraní_Nãndeva	Urubu_Kaapor	Mbuti	0.374822	0.002993	125.253	389838
Karitiana	Urubu_Kaapor	Mbuti	0.376701	0.003013	125.024	388987
Kichwa	Urubu_Kaapor	Mbuti	0.371877	0.002892	128.588	392614
Mixe	Urubu_Kaapor	Mbuti	0.364135	0.002836	128.403	390335
Munduruku	Urubu_Kaapor	Mbuti	0.376547	0.003194	117.902	379617
Muniche	Urubu_Kaapor	Mbuti	0.374612	0.003049	122.883	388047
Narihuala	Urubu_Kaapor	Mbuti	0.369412	0.002893	127.693	392432
Parakanã	Urubu_Kaapor	Mbuti	0.374585	0.003095	121.019	387142
Piapoco	Urubu_Kaapor	Mbuti	0.373809	0.003068	121.851	387731
Quechua_Puno	Urubu_Kaapor	Mbuti	0.371039	0.003061	121.216	389974
Sechura	Urubu_Kaapor	Mbuti	0.372372	0.003238	115.009	383209
Shawi	Urubu_Kaapor	Mbuti	0.371629	0.003256	114.129	384408
Surui	Urubu_Kaapor	Mbuti	0.377075	0.003117	120.957	387078
Tallan	Urubu_Kaapor	Mbuti	0.370943	0.00296	125.336	392168
Wajãpi	Urubu_Kaapor	Mbuti	0.367741	0.003192	115.197	387024
Wayku	Urubu_Kaapor	Mbuti	0.373146	0.003274	113.958	384401
Xavante	Urubu_Kaapor	Mbuti	0.379761	0.002951	128.688	394944
Xikrin	Urubu_Kaapor	Mbuti	0.378384	0.002982	126.885	393347
Zoró	Urubu_Kaapor	Mbuti	0.37939	0.003281	115.635	382230
Apalai	Wajãpi	Mbuti	0.369417	0.003107	118.913	389565
Arara	Wajãpi	Mbuti	0.369053	0.003187	115.805	386867
Asurini	Wajãpi	Mbuti	0.36857	0.003265	112.89	381596
Aymara	Wajãpi	Mbuti	0.360006	0.003289	109.449	383400
Bolivian	Wajãpi	Mbuti	0.361661	0.003275	110.423	383257
Chamicuro	Wajãpi	Mbuti	0.363488	0.003283	110.726	382419
Chotuna	Wajãpi	Mbuti	0.363148	0.003328	109.118	384126
Kokama_Colombia	Wajãpi	Mbuti	0.366669	0.003125	117.329	387921
Kokama_Peru	Wajãpi	Mbuti	0.364883	0.003046	119.783	389950
Eten	Wajãpi	Mbuti	0.361034	0.003111	116.06	388311
Gavião	Wajãpi	Mbuti	0.368024	0.003166	116.238	387534
Guaraní_Kaiowá	Wajãpi	Mbuti	0.367564	0.002999	122.564	394216
Guaraní_Mbyá	Wajãpi	Mbuti	0.366626	0.003191	114.888	383626
Guaraní_Nãndeva	Wajãpi	Mbuti	0.365088	0.003087	118.256	389805
Karitiana	Wajãpi	Mbuti	0.367581	0.003116	117.972	388800
Kichwa	Wajãpi	Mbuti	0.362603	0.00299	121.273	392724
Mixe	Wajãpi	Mbuti	0.356146	0.002895	123.041	390268
Munduruku	Wajãpi	Mbuti	0.366221	0.003293	111.221	379494
Muniche	Wajãpi	Mbuti	0.365599	0.00314	116.431	388126
Narihuala	Wajãpi	Mbuti	0.359169	0.00295	121.772	392537
Parakanã	Wajãpi	Mbuti	0.364064	0.003159	115.252	387110
Piapoco	Wajãpi	Mbuti	0.366105	0.003157	115.957	387564
Quechua_Puno	Wajãpi	Mbuti	0.361165	0.003084	117.102	389985
Sechura	Wajãpi	Mbuti	0.363227	0.003308	109.803	383069
Shawi	Wajãpi	Mbuti	0.364311	0.00329	110.744	384042
Surui	Wajãpi	Mbuti	0.370624	0.003205	115.648	386828
Tallan	Wajãpi	Mbuti	0.360202	0.002977	120.997	392353
Urubu_Kaapor	Wajãpi	Mbuti	0.367741	0.003192	115.197	387024
Wayku	Wajãpi	Mbuti	0.36393	0.003282	110.874	384356
Xavante	Wajãpi	Mbuti	0.368015	0.002973	123.786	395073
Xikrin	Wajãpi	Mbuti	0.367852	0.003006	122.355	393456
Zoró	Wajãpi	Mbuti	0.370091	0.003317	111.558	382070
Apalai	Wayku	Mbuti	0.375435	0.00315	119.168	387825
Arara	Wayku	Mbuti	0.36947	0.003246	113.817	384441
Asurini	Wayku	Mbuti	0.368271	0.003375	109.122	378426
Aymara	Wayku	Mbuti	0.367393	0.003335	110.162	380093
Bolivian	Wayku	Mbuti	0.368752	0.003447	106.989	379820
Chamicuro	Wayku	Mbuti	0.372304	0.003508	106.119	379022
Chotuna	Wayku	Mbuti	0.374386	0.003509	106.695	380446
Kokama_Colombia	Wayku	Mbuti	0.376032	0.003183	118.131	385286
Kokama_Peru	Wayku	Mbuti	0.378254	0.003141	120.432	387823
Eten	Wayku	Mbuti	0.371839	0.003174	117.138	385741
Gavião	Wayku	Mbuti	0.370058	0.003272	113.096	385213
Guaraní_Kaiowá	Wayku	Mbuti	0.372373	0.003031	122.861	393206
Guaraní_Mbyá	Wayku	Mbuti	0.373197	0.003376	110.551	380368
Guaraní_Nãndeva	Wayku	Mbuti	0.370479	0.003141	117.942	387968
Karitiana	Wayku	Mbuti	0.372339	0.003137	118.697	386751
Kichwa	Wayku	Mbuti	0.371365	0.002952	125.817	391108
Mixe	Wayku	Mbuti	0.365207	0.002997	121.846	388221
Munduruku	Wayku	Mbuti	0.370886	0.003467	106.971	376219
Muniche	Wayku	Mbuti	0.379156	0.003225	117.584	385464
Narihuala	Wayku	Mbuti	0.371715	0.002993	124.177	390933
Parakanã	Wayku	Mbuti	0.368294	0.003182	115.727	384543
Piapoco	Wayku	Mbuti	0.375217	0.003199	117.289	385174
Quechua_Puno	Wayku	Mbuti	0.370158	0.003206	115.444	387957
Sechura	Wayku	Mbuti	0.372331	0.003383	110.059	379669
Shawi	Wayku	Mbuti	0.377531	0.003404	110.899	380610
Surui	Wayku	Mbuti	0.373409	0.003256	114.669	384415
Tallan	Wayku	Mbuti	0.372815	0.003054	122.061	390590
Urubu_Kaapor	Wayku	Mbuti	0.373146	0.003274	113.958	384401
Wajãpi	Wayku	Mbuti	0.36393	0.003282	110.874	384356
Xavante	Wayku	Mbuti	0.374285	0.003013	124.211	394041
Xikrin	Wayku	Mbuti	0.372102	0.003075	121.025	392021
Zoró	Wayku	Mbuti	0.378136	0.003424	110.451	378619
Apalai	Xavante	Mbuti	0.379028	0.002838	133.574	395833
Arara	Xavante	Mbuti	0.379925	0.003009	126.252	394864
Asurini	Xavante	Mbuti	0.375389	0.002997	125.259	391286
Aymara	Xavante	Mbuti	0.372643	0.003034	122.808	392927
Bolivian	Xavante	Mbuti	0.371282	0.003005	123.554	392923
Chamicuro	Xavante	Mbuti	0.371804	0.003071	121.073	392154
Chotuna	Xavante	Mbuti	0.373812	0.003008	124.264	393664
Kokama_Colombia	Xavante	Mbuti	0.374313	0.002923	128.048	395421
Kokama_Peru	Xavante	Mbuti	0.375411	0.002845	131.955	396068
Eten	Xavante	Mbuti	0.372429	0.002927	127.241	395716
Gavião	Xavante	Mbuti	0.376127	0.002951	127.454	395090
Guaraní_Kaiowá	Xavante	Mbuti	0.380853	0.002824	134.859	397722
Guaraní_Mbyá	Xavante	Mbuti	0.37776	0.002991	126.304	393257
Guaraní_Nãndeva	Xavante	Mbuti	0.377708	0.002889	130.722	395963
Karitiana	Xavante	Mbuti	0.377627	0.002872	131.488	395651
Kichwa	Xavante	Mbuti	0.373401	0.00277	134.817	397392
Mixe	Xavante	Mbuti	0.367779	0.002749	133.775	396381
Munduruku	Xavante	Mbuti	0.374989	0.002996	125.183	389186
Muniche	Xavante	Mbuti	0.374242	0.002945	127.057	395504
Narihuala	Xavante	Mbuti	0.37076	0.002805	132.167	397464
Parakanã	Xavante	Mbuti	0.3744	0.002949	126.975	394852
Piapoco	Xavante	Mbuti	0.374551	0.002956	126.697	395126
Quechua_Puno	Xavante	Mbuti	0.371642	0.002913	127.597	396190
Sechura	Xavante	Mbuti	0.373289	0.003137	118.983	392729
Shawi	Xavante	Mbuti	0.373475	0.003068	121.743	393855
Surui	Xavante	Mbuti	0.379676	0.002969	127.877	394901
Tallan	Xavante	Mbuti	0.371723	0.002857	130.124	397043
Urubu_Kaapor	Xavante	Mbuti	0.379761	0.002951	128.688	394944
Wajãpi	Xavante	Mbuti	0.368015	0.002973	123.786	395073
Wayku	Xavante	Mbuti	0.374285	0.003013	124.211	394041
Xikrin	Xavante	Mbuti	0.387643	0.002897	133.813	396763
Zoró	Xavante	Mbuti	0.382092	0.003116	122.642	391792
Apalai	Xikrin	Mbuti	0.375929	0.002883	130.417	394605
Arara	Xikrin	Mbuti	0.37942	0.00299	126.9	393226
Asurini	Xikrin	Mbuti	0.380401	0.003037	125.236	389055
Aymara	Xikrin	Mbuti	0.369244	0.003036	121.62	390988
Bolivian	Xikrin	Mbuti	0.369186	0.003026	121.992	390957
Chamicuro	Xikrin	Mbuti	0.369671	0.003093	119.517	390329
Chotuna	Xikrin	Mbuti	0.371353	0.003119	119.059	391836
Kokama_Colombia	Xikrin	Mbuti	0.372485	0.002888	128.964	393961
Kokama_Peru	Xikrin	Mbuti	0.37245	0.002833	131.46	394885
Eten	Xikrin	Mbuti	0.369367	0.002904	127.194	394289
Gavião	Xikrin	Mbuti	0.374826	0.002991	125.303	393540
Guaraní_Kaiowá	Xikrin	Mbuti	0.379954	0.002806	135.384	396931
Guaraní_Mbyá	Xikrin	Mbuti	0.377714	0.00303	124.656	391370
Guaraní_Nãndeva	Xikrin	Mbuti	0.375807	0.002923	128.566	394776
Karitiana	Xikrin	Mbuti	0.375489	0.00287	130.82	394237
Kichwa	Xikrin	Mbuti	0.3714	0.002821	131.678	396561
Mixe	Xikrin	Mbuti	0.365938	0.002831	129.268	395238
Munduruku	Xikrin	Mbuti	0.373528	0.00306	122.087	387252
Muniche	Xikrin	Mbuti	0.371826	0.002963	125.502	394089
Narihuala	Xikrin	Mbuti	0.367806	0.002836	129.712	396609
Parakanã	Xikrin	Mbuti	0.376057	0.002966	126.807	393100
Piapoco	Xikrin	Mbuti	0.37178	0.002982	124.662	393741
Quechua_Puno	Xikrin	Mbuti	0.368225	0.002925	125.886	394951
Sechura	Xikrin	Mbuti	0.371712	0.003098	119.988	390920
Shawi	Xikrin	Mbuti	0.372379	0.003078	120.984	392050
Surui	Xikrin	Mbuti	0.377788	0.00297	127.22	393268
Tallan	Xikrin	Mbuti	0.369134	0.002874	128.441	396200
Urubu_Kaapor	Xikrin	Mbuti	0.378384	0.002982	126.885	393347
Wajãpi	Xikrin	Mbuti	0.367852	0.003006	122.355	393456
Wayku	Xikrin	Mbuti	0.372102	0.003075	121.025	392021
Xavante	Xikrin	Mbuti	0.387643	0.002897	133.813	396763
Zoró	Xikrin	Mbuti	0.382089	0.003084	123.895	389843
Apalai	Zoró	Mbuti	0.379752	0.003044	124.749	385671
Arara	Zoró	Mbuti	0.381932	0.003219	118.631	381883
Asurini	Zoró	Mbuti	0.377292	0.003364	112.161	376071
Aymara	Zoró	Mbuti	0.368824	0.003378	109.176	377937
Bolivian	Zoró	Mbuti	0.372219	0.003416	108.968	377770
Chamicuro	Zoró	Mbuti	0.373544	0.003443	108.502	376904
Chotuna	Zoró	Mbuti	0.369436	0.003298	112.034	378485
Kokama_Colombia	Zoró	Mbuti	0.376752	0.003206	117.522	383234
Kokama_Peru	Zoró	Mbuti	0.376922	0.003121	120.778	385854
Eten	Zoró	Mbuti	0.371953	0.003179	117.007	383671
Gavião	Zoró	Mbuti	0.392304	0.003373	116.31	382259
Guaraní_Kaiowá	Zoró	Mbuti	0.380315	0.003055	124.5	390928
Guaraní_Mbyá	Zoró	Mbuti	0.3788	0.003516	107.746	378133
Guaraní_Nãndeva	Zoró	Mbuti	0.376901	0.003094	121.835	385789
Karitiana	Zoró	Mbuti	0.382993	0.003203	119.568	384235
Kichwa	Zoró	Mbuti	0.37364	0.003032	123.213	389060
Mixe	Zoró	Mbuti	0.366378	0.002992	122.435	386148
Munduruku	Zoró	Mbuti	0.376805	0.003404	110.682	374057
Muniche	Zoró	Mbuti	0.375751	0.003231	116.287	383529
Narihuala	Zoró	Mbuti	0.370649	0.003013	123.028	388872
Parakanã	Zoró	Mbuti	0.377569	0.003214	117.475	382274
Piapoco	Zoró	Mbuti	0.374493	0.003204	116.885	383163
Quechua_Puno	Zoró	Mbuti	0.37087	0.003175	116.792	385837
Sechura	Zoró	Mbuti	0.372577	0.003454	107.855	377587
Shawi	Zoró	Mbuti	0.375845	0.003419	109.915	378514
Surui	Zoró	Mbuti	0.388528	0.003288	118.152	381835
Tallan	Zoró	Mbuti	0.371365	0.002995	124.015	388636
Urubu_Kaapor	Zoró	Mbuti	0.37939	0.003281	115.635	382230
Wajãpi	Zoró	Mbuti	0.370091	0.003317	111.558	382070
Wayku	Zoró	Mbuti	0.378136	0.003424	110.451	378619
Xavante	Zoró	Mbuti	0.382092	0.003116	122.642	391792
Xikrin	Zoró	Mbuti	0.382089	0.003084	123.895	389843

## Sheet: B
Pop1_(Y)	Pop2_(Z)	Outgroup	f3	SE	Z	SNPs
Apalai_185	Apalai_147	Mbuti	0.390996	0.003655	106.976	380358
Apalai_228	Apalai_147	Mbuti	0.389502	0.003561	109.391	380145
Arara_11	Apalai_147	Mbuti	0.38074	0.00346	110.036	379007
Arara_49	Apalai_147	Mbuti	0.379613	0.003526	107.668	380078
AS34	Apalai_147	Mbuti	0.373292	0.003421	109.111	378243
PUN68	Apalai_147	Mbuti	0.370104	0.003385	109.324	379960
Bolivian39	Apalai_147	Mbuti	0.370727	0.003243	114.301	379897
SMAR-6	Apalai_147	Mbuti	0.371478	0.003517	105.613	379051
LAM15	Apalai_147	Mbuti	0.373587	0.003437	108.687	380540
AMZ143	Apalai_147	Mbuti	0.373823	0.003405	109.785	380646
AMZ149	Apalai_147	Mbuti	0.374054	0.003326	112.465	380811
SMAR-7	Apalai_147	Mbuti	0.377462	0.003279	115.105	380646
SMAR-9	Apalai_147	Mbuti	0.376845	0.003402	110.777	379511
SMAR-10	Apalai_147	Mbuti	0.371968	0.003457	107.601	380633
LAM27	Apalai_147	Mbuti	0.373093	0.003302	112.99	379943
LAM32	Apalai_147	Mbuti	0.367581	0.00336	109.403	379613
GAV156	Apalai_147	Mbuti	0.375443	0.003409	110.146	378150
GAV161	Apalai_147	Mbuti	0.374402	0.003515	106.528	378746
Guarani-KW_203	Apalai_147	Mbuti	0.376944	0.003428	109.97	380044
Guarani-KW_220	Apalai_147	Mbuti	0.379838	0.003423	110.961	380431
Guarani-KW_223	Apalai_147	Mbuti	0.373692	0.003362	111.144	380850
Guarani-KW_224	Apalai_147	Mbuti	0.378127	0.003476	108.79	380493
Guarani-KW_230	Apalai_147	Mbuti	0.377672	0.003443	109.691	380176
Guarani-KW_644	Apalai_147	Mbuti	0.374384	0.00327	114.496	380725
Guarani-KW_645	Apalai_147	Mbuti	0.372432	0.00339	109.848	381226
Guarani-KW_646	Apalai_147	Mbuti	0.376929	0.003381	111.495	380633
Guarani-KW_650	Apalai_147	Mbuti	0.377599	0.003335	113.235	380799
3001	Apalai_147	Mbuti	0.374616	0.00343	109.222	380235
Guarani-GN_841	Apalai_147	Mbuti	0.376133	0.003482	108.018	380530
Guarani-GN_845	Apalai_147	Mbuti	0.375395	0.003483	107.764	380877
Guarani-GN_852	Apalai_147	Mbuti	0.376741	0.003639	103.534	380768
HGDP01014	Apalai_147	Mbuti	0.37568	0.003397	110.579	378953
HGDP01019	Apalai_147	Mbuti	0.376314	0.003449	109.113	378694
Karitiana_27	Apalai_147	Mbuti	0.370417	0.003377	109.7	379614
EC005	Apalai_147	Mbuti	0.370872	0.003414	108.62	380947
EC010	Apalai_147	Mbuti	0.371805	0.003324	111.841	380882
EC012	Apalai_147	Mbuti	0.369512	0.003559	103.813	380708
EC015	Apalai_147	Mbuti	0.372325	0.00344	108.232	380836
EC019	Apalai_147	Mbuti	0.373157	0.003452	108.102	380579
mixe0029	Apalai_147	Mbuti	0.363509	0.003229	112.567	379975
mixe0015	Apalai_147	Mbuti	0.365124	0.003225	113.219	380806
mixe0018	Apalai_147	Mbuti	0.365561	0.003343	109.34	380430
MU224	Apalai_147	Mbuti	0.376403	0.003413	110.283	376087
SMAR-3	Apalai_147	Mbuti	0.376574	0.003436	109.585	380332
SMAR-4	Apalai_147	Mbuti	0.37782	0.0035	107.935	378616
PIU24	Apalai_147	Mbuti	0.367091	0.003414	107.514	380781
PIU27	Apalai_147	Mbuti	0.368776	0.003455	106.727	379684
PIU28	Apalai_147	Mbuti	0.368329	0.003423	107.594	380943
PIU35	Apalai_147	Mbuti	0.367796	0.003283	112.033	380026
PAR99	Apalai_147	Mbuti	0.374087	0.003523	106.188	379176
PAR137	Apalai_147	Mbuti	0.362997	0.003268	111.079	370360
HGDP00706	Apalai_147	Mbuti	0.374376	0.003342	112.032	379159
HGDP00970	Apalai_147	Mbuti	0.373331	0.003361	111.09	380441
PUN07	Apalai_147	Mbuti	0.370191	0.003564	103.883	380852
PUN24	Apalai_147	Mbuti	0.369095	0.003473	106.283	380700
PUN48	Apalai_147	Mbuti	0.367753	0.003491	105.349	379733
PIU19	Apalai_147	Mbuti	0.371721	0.003372	110.245	379606
SMAR-2	Apalai_147	Mbuti	0.376236	0.003376	111.453	380653
Surui_20	Apalai_147	Mbuti	0.377123	0.003458	109.07	378557
Surui_72	Apalai_147	Mbuti	0.380571	0.003463	109.891	380446
PIU01	Apalai_147	Mbuti	0.369213	0.003447	107.126	380960
PIU02	Apalai_147	Mbuti	0.367876	0.003479	105.731	381442
PIU05	Apalai_147	Mbuti	0.371827	0.003419	108.763	380850
PIU08	Apalai_147	Mbuti	0.368702	0.003486	105.761	381152
U.Kaapor_95	Apalai_147	Mbuti	0.378988	0.003412	111.076	379701
U.Kaapor_164	Apalai_147	Mbuti	0.375994	0.003394	110.786	379881
W137	Apalai_147	Mbuti	0.366595	0.003678	99.679	376338
W218	Apalai_147	Mbuti	0.371858	0.003644	102.057	379307
CH105	Apalai_147	Mbuti	0.374132	0.003462	108.058	380801
Xavante_107	Apalai_147	Mbuti	0.37822	0.003356	112.707	379914
Xavante_506	Apalai_147	Mbuti	0.3771	0.003276	115.098	379617
Xavante_606	Apalai_147	Mbuti	0.378926	0.003405	111.282	377040
Xavante_1004	Apalai_147	Mbuti	0.377235	0.003489	108.11	380075
Xavante_2304	Apalai_147	Mbuti	0.378025	0.003312	114.148	380317
XAW113	Apalai_147	Mbuti	0.376182	0.003337	112.735	377999
XAW204	Apalai_147	Mbuti	0.379641	0.003335	113.833	379480
XAW510	Apalai_147	Mbuti	0.379041	0.003381	112.119	378426
XAW904	Apalai_147	Mbuti	0.377635	0.003352	112.673	376703
XAW1401	Apalai_147	Mbuti	0.378876	0.003398	111.51	378798
XAW1718	Apalai_147	Mbuti	0.377771	0.00344	109.829	379823
XI38	Apalai_147	Mbuti	0.374716	0.003444	108.812	379709
XI39	Apalai_147	Mbuti	0.376214	0.003515	107.039	374279
XI47	Apalai_147	Mbuti	0.375566	0.00341	110.141	371240
XI53	Apalai_147	Mbuti	0.373066	0.003403	109.621	375533
XI72	Apalai_147	Mbuti	0.377857	0.003421	110.459	378969
Zoro_51	Apalai_147	Mbuti	0.379877	0.003399	111.763	378565
Apalai_147	Apalai_185	Mbuti	0.390996	0.003655	106.976	380358
Apalai_228	Apalai_185	Mbuti	0.398706	0.003545	112.476	379948
Arara_11	Apalai_185	Mbuti	0.379528	0.003458	109.744	379163
Arara_49	Apalai_185	Mbuti	0.383033	0.00353	108.504	380049
AS34	Apalai_185	Mbuti	0.376238	0.00344	109.375	378257
PUN68	Apalai_185	Mbuti	0.370107	0.003358	110.201	380081
Bolivian39	Apalai_185	Mbuti	0.373172	0.00341	109.429	379910
SMAR-6	Apalai_185	Mbuti	0.37209	0.003434	108.354	379183
LAM15	Apalai_185	Mbuti	0.374723	0.00354	105.84	380619
AMZ143	Apalai_185	Mbuti	0.375114	0.003504	107.067	380709
AMZ149	Apalai_185	Mbuti	0.376669	0.003438	109.57	380795
SMAR-7	Apalai_185	Mbuti	0.378276	0.003325	113.776	380685
SMAR-9	Apalai_185	Mbuti	0.374116	0.00337	111.004	379657
SMAR-10	Apalai_185	Mbuti	0.376759	0.003356	112.28	380565
LAM27	Apalai_185	Mbuti	0.373787	0.00339	110.26	380112
LAM32	Apalai_185	Mbuti	0.370439	0.003412	108.561	379587
GAV156	Apalai_185	Mbuti	0.375719	0.003317	113.272	378211
GAV161	Apalai_185	Mbuti	0.377918	0.003463	109.133	378862
Guarani-KW_203	Apalai_185	Mbuti	0.377723	0.003391	111.385	380008
Guarani-KW_220	Apalai_185	Mbuti	0.37849	0.003385	111.824	380724
Guarani-KW_223	Apalai_185	Mbuti	0.374685	0.003389	110.556	381013
Guarani-KW_224	Apalai_185	Mbuti	0.377241	0.003395	111.126	380654
Guarani-KW_230	Apalai_185	Mbuti	0.376874	0.003356	112.293	380168
Guarani-KW_644	Apalai_185	Mbuti	0.375992	0.003334	112.761	380732
Guarani-KW_645	Apalai_185	Mbuti	0.374923	0.003391	110.552	381192
Guarani-KW_646	Apalai_185	Mbuti	0.376079	0.003408	110.349	380630
Guarani-KW_650	Apalai_185	Mbuti	0.375675	0.003383	111.058	380855
3001	Apalai_185	Mbuti	0.377968	0.003348	112.878	380199
Guarani-GN_841	Apalai_185	Mbuti	0.37442	0.003479	107.637	380702
Guarani-GN_845	Apalai_185	Mbuti	0.376602	0.00337	111.763	380978
Guarani-GN_852	Apalai_185	Mbuti	0.380269	0.003481	109.256	380727
HGDP01014	Apalai_185	Mbuti	0.378517	0.003408	111.053	378924
HGDP01019	Apalai_185	Mbuti	0.378963	0.003514	107.848	378721
Karitiana_27	Apalai_185	Mbuti	0.375636	0.003356	111.937	379499
EC005	Apalai_185	Mbuti	0.372657	0.003427	108.734	380964
EC010	Apalai_185	Mbuti	0.373047	0.003286	113.542	380948
EC012	Apalai_185	Mbuti	0.369471	0.003439	107.427	380829
EC015	Apalai_185	Mbuti	0.37401	0.003485	107.313	380896
EC019	Apalai_185	Mbuti	0.373183	0.003361	111.029	380628
mixe0029	Apalai_185	Mbuti	0.365583	0.003275	111.617	380025
mixe0015	Apalai_185	Mbuti	0.364729	0.003281	111.152	380878
mixe0018	Apalai_185	Mbuti	0.370609	0.003399	109.032	380351
MU224	Apalai_185	Mbuti	0.375292	0.003356	111.829	376182
SMAR-3	Apalai_185	Mbuti	0.377326	0.003434	109.882	380378
SMAR-4	Apalai_185	Mbuti	0.375168	0.003496	107.298	378815
PIU24	Apalai_185	Mbuti	0.368587	0.00348	105.924	380812
PIU27	Apalai_185	Mbuti	0.371572	0.003447	107.81	379819
PIU28	Apalai_185	Mbuti	0.370942	0.003492	106.224	380991
PIU35	Apalai_185	Mbuti	0.373988	0.003431	109.014	379970
PAR99	Apalai_185	Mbuti	0.377395	0.00342	110.339	379208
PAR137	Apalai_185	Mbuti	0.36579	0.003329	109.874	370208
HGDP00706	Apalai_185	Mbuti	0.377031	0.003421	110.217	379063
HGDP00970	Apalai_185	Mbuti	0.375302	0.003437	109.207	380568
PUN07	Apalai_185	Mbuti	0.373597	0.003462	107.928	380766
PUN24	Apalai_185	Mbuti	0.371699	0.003464	107.312	380719
PUN48	Apalai_185	Mbuti	0.370993	0.003501	105.954	379852
PIU19	Apalai_185	Mbuti	0.375886	0.003489	107.743	379630
SMAR-2	Apalai_185	Mbuti	0.375465	0.003387	110.843	380708
Surui_20	Apalai_185	Mbuti	0.377234	0.003398	111.025	378555
Surui_72	Apalai_185	Mbuti	0.381295	0.003446	110.66	380513
PIU01	Apalai_185	Mbuti	0.373769	0.003388	110.336	380970
PIU02	Apalai_185	Mbuti	0.367353	0.003401	107.997	381382
PIU05	Apalai_185	Mbuti	0.37301	0.003468	107.559	380903
PIU08	Apalai_185	Mbuti	0.374108	0.003292	113.628	381069
U.Kaapor_95	Apalai_185	Mbuti	0.378757	0.003434	110.3	379697
U.Kaapor_164	Apalai_185	Mbuti	0.376229	0.003496	107.629	379854
W137	Apalai_185	Mbuti	0.368469	0.003626	101.627	376520
W218	Apalai_185	Mbuti	0.371154	0.003617	102.615	379437
CH105	Apalai_185	Mbuti	0.376626	0.003444	109.357	380931
Xavante_107	Apalai_185	Mbuti	0.380679	0.003432	110.915	380036
Xavante_506	Apalai_185	Mbuti	0.380067	0.003408	111.535	379794
Xavante_606	Apalai_185	Mbuti	0.380399	0.003504	108.549	377047
Xavante_1004	Apalai_185	Mbuti	0.379253	0.003456	109.74	380080
Xavante_2304	Apalai_185	Mbuti	0.380002	0.003334	113.968	380396
XAW113	Apalai_185	Mbuti	0.37883	0.003535	107.154	378135
XAW204	Apalai_185	Mbuti	0.381264	0.003438	110.881	379547
XAW510	Apalai_185	Mbuti	0.380591	0.003373	112.85	378459
XAW904	Apalai_185	Mbuti	0.37866	0.003435	110.23	376799
XAW1401	Apalai_185	Mbuti	0.382378	0.003359	113.849	378871
XAW1718	Apalai_185	Mbuti	0.380442	0.003349	113.594	379953
XI38	Apalai_185	Mbuti	0.37793	0.003364	112.334	379747
XI39	Apalai_185	Mbuti	0.376401	0.003437	109.525	374391
XI47	Apalai_185	Mbuti	0.377932	0.003304	114.376	371333
XI53	Apalai_185	Mbuti	0.375454	0.003375	111.241	375307
XI72	Apalai_185	Mbuti	0.378779	0.003465	109.315	379055
Zoro_51	Apalai_185	Mbuti	0.378851	0.003331	113.727	378660
Apalai_147	Apalai_228	Mbuti	0.389502	0.003561	109.391	380145
Apalai_185	Apalai_228	Mbuti	0.398706	0.003545	112.476	379948
Arara_11	Apalai_228	Mbuti	0.37574	0.003537	106.239	378893
Arara_49	Apalai_228	Mbuti	0.379544	0.003571	106.271	379768
AS34	Apalai_228	Mbuti	0.372992	0.00336	111.003	378016
PUN68	Apalai_228	Mbuti	0.368446	0.003381	108.96	379752
Bolivian39	Apalai_228	Mbuti	0.370063	0.003389	109.207	379594
SMAR-6	Apalai_228	Mbuti	0.370787	0.003407	108.842	378815
LAM15	Apalai_228	Mbuti	0.372308	0.003424	108.721	380337
AMZ143	Apalai_228	Mbuti	0.375286	0.00345	108.791	380270
AMZ149	Apalai_228	Mbuti	0.373524	0.003427	108.987	380499
SMAR-7	Apalai_228	Mbuti	0.373127	0.003348	111.439	380595
SMAR-9	Apalai_228	Mbuti	0.374338	0.003411	109.732	379315
SMAR-10	Apalai_228	Mbuti	0.373009	0.003532	105.611	380405
LAM27	Apalai_228	Mbuti	0.36951	0.003368	109.72	379822
LAM32	Apalai_228	Mbuti	0.368347	0.003474	106.028	379322
GAV156	Apalai_228	Mbuti	0.378022	0.003374	112.025	377832
GAV161	Apalai_228	Mbuti	0.375149	0.003515	106.73	378665
Guarani-KW_203	Apalai_228	Mbuti	0.373057	0.003428	108.823	379664
Guarani-KW_220	Apalai_228	Mbuti	0.376107	0.003441	109.298	380449
Guarani-KW_223	Apalai_228	Mbuti	0.374459	0.003381	110.749	380698
Guarani-KW_224	Apalai_228	Mbuti	0.377293	0.003429	110.018	380342
Guarani-KW_230	Apalai_228	Mbuti	0.371634	0.003346	111.057	380122
Guarani-KW_644	Apalai_228	Mbuti	0.376343	0.003433	109.622	380592
Guarani-KW_645	Apalai_228	Mbuti	0.375549	0.003447	108.953	380907
Guarani-KW_646	Apalai_228	Mbuti	0.374557	0.003322	112.752	380382
Guarani-KW_650	Apalai_228	Mbuti	0.375742	0.003452	108.855	380536
3001	Apalai_228	Mbuti	0.374763	0.003369	111.222	379965
Guarani-GN_841	Apalai_228	Mbuti	0.37198	0.003343	111.285	380489
Guarani-GN_845	Apalai_228	Mbuti	0.375795	0.003402	110.465	380667
Guarani-GN_852	Apalai_228	Mbuti	0.375192	0.003476	107.948	380466
HGDP01014	Apalai_228	Mbuti	0.375829	0.003429	109.594	378634
HGDP01019	Apalai_228	Mbuti	0.372805	0.00358	104.126	378368
Karitiana_27	Apalai_228	Mbuti	0.373609	0.003547	105.34	379224
EC005	Apalai_228	Mbuti	0.371842	0.003369	110.386	380632
EC010	Apalai_228	Mbuti	0.368463	0.003368	109.396	380873
EC012	Apalai_228	Mbuti	0.370796	0.003455	107.31	380403
EC015	Apalai_228	Mbuti	0.370376	0.003511	105.489	380654
EC019	Apalai_228	Mbuti	0.372401	0.003292	113.11	380396
mixe0029	Apalai_228	Mbuti	0.365177	0.003316	110.139	379650
mixe0015	Apalai_228	Mbuti	0.363362	0.003393	107.088	380542
mixe0018	Apalai_228	Mbuti	0.367637	0.003391	108.414	380235
MU224	Apalai_228	Mbuti	0.375125	0.003432	109.305	375827
SMAR-3	Apalai_228	Mbuti	0.37007	0.003402	108.778	380044
SMAR-4	Apalai_228	Mbuti	0.375306	0.003496	107.366	378379
PIU24	Apalai_228	Mbuti	0.365701	0.003505	104.326	380499
PIU27	Apalai_228	Mbuti	0.366344	0.00331	110.666	379447
PIU28	Apalai_228	Mbuti	0.370856	0.003409	108.792	380579
PIU35	Apalai_228	Mbuti	0.369929	0.00335	110.421	379764
PAR99	Apalai_228	Mbuti	0.374779	0.003589	104.434	378818
PAR137	Apalai_228	Mbuti	0.365632	0.003281	111.43	369947
HGDP00706	Apalai_228	Mbuti	0.374988	0.003379	110.971	378927
HGDP00970	Apalai_228	Mbuti	0.372586	0.003356	111.036	380324
PUN07	Apalai_228	Mbuti	0.369694	0.003451	107.128	380640
PUN24	Apalai_228	Mbuti	0.368905	0.003401	108.465	380462
PUN48	Apalai_228	Mbuti	0.36594	0.003486	104.962	379523
PIU19	Apalai_228	Mbuti	0.368909	0.003361	109.765	379385
SMAR-2	Apalai_228	Mbuti	0.372272	0.003365	110.628	380410
Surui_20	Apalai_228	Mbuti	0.371002	0.003466	107.048	378393
Surui_72	Apalai_228	Mbuti	0.377068	0.003453	109.211	380325
PIU01	Apalai_228	Mbuti	0.368847	0.00343	107.543	380796
PIU02	Apalai_228	Mbuti	0.369263	0.003456	106.836	380986
PIU05	Apalai_228	Mbuti	0.371559	0.003506	105.981	380599
PIU08	Apalai_228	Mbuti	0.368911	0.003349	110.167	380736
U.Kaapor_95	Apalai_228	Mbuti	0.377828	0.003506	107.763	379468
U.Kaapor_164	Apalai_228	Mbuti	0.377694	0.003535	106.834	379553
W137	Apalai_228	Mbuti	0.365472	0.003791	96.411	376173
W218	Apalai_228	Mbuti	0.369762	0.003637	101.676	379139
CH105	Apalai_228	Mbuti	0.375579	0.003457	108.659	380676
Xavante_107	Apalai_228	Mbuti	0.379376	0.003476	109.135	379564
Xavante_506	Apalai_228	Mbuti	0.379466	0.003406	111.424	379460
Xavante_606	Apalai_228	Mbuti	0.379467	0.003511	108.071	376721
Xavante_1004	Apalai_228	Mbuti	0.378845	0.003427	110.544	379828
Xavante_2304	Apalai_228	Mbuti	0.3793	0.003356	113.034	380053
XAW113	Apalai_228	Mbuti	0.37922	0.003466	109.422	377853
XAW204	Apalai_228	Mbuti	0.378076	0.003601	105.003	379276
XAW510	Apalai_228	Mbuti	0.378647	0.003466	109.242	378201
XAW904	Apalai_228	Mbuti	0.378863	0.003428	110.505	376416
XAW1401	Apalai_228	Mbuti	0.378671	0.003306	114.543	378658
XAW1718	Apalai_228	Mbuti	0.379677	0.003513	108.084	379658
XI38	Apalai_228	Mbuti	0.376325	0.003481	108.122	379536
XI39	Apalai_228	Mbuti	0.377251	0.003507	107.566	374023
XI47	Apalai_228	Mbuti	0.374805	0.003346	112.027	371073
XI53	Apalai_228	Mbuti	0.373641	0.003454	108.174	375145
XI72	Apalai_228	Mbuti	0.377879	0.003538	106.804	378728
Zoro_51	Apalai_228	Mbuti	0.380552	0.003393	112.165	378426
Apalai_147	Arara_11	Mbuti	0.38074	0.00346	110.036	379007
Apalai_185	Arara_11	Mbuti	0.379528	0.003458	109.744	379163
Apalai_228	Arara_11	Mbuti	0.37574	0.003537	106.239	378893
Arara_49	Arara_11	Mbuti	0.423967	0.004095	103.527	376985
AS34	Arara_11	Mbuti	0.377403	0.003357	112.431	376413
PUN68	Arara_11	Mbuti	0.368732	0.003334	110.603	378315
Bolivian39	Arara_11	Mbuti	0.368883	0.003512	105.023	378150
SMAR-6	Arara_11	Mbuti	0.370849	0.003431	108.078	377391
LAM15	Arara_11	Mbuti	0.371084	0.003413	108.733	378973
AMZ143	Arara_11	Mbuti	0.371041	0.003581	103.619	379060
AMZ149	Arara_11	Mbuti	0.371071	0.003376	109.93	379236
SMAR-7	Arara_11	Mbuti	0.378038	0.003289	114.934	378993
SMAR-9	Arara_11	Mbuti	0.372696	0.003379	110.307	377981
SMAR-10	Arara_11	Mbuti	0.368505	0.003424	107.619	379156
LAM27	Arara_11	Mbuti	0.368304	0.003479	105.878	378571
LAM32	Arara_11	Mbuti	0.368305	0.003517	104.733	377905
GAV156	Arara_11	Mbuti	0.378846	0.00345	109.813	376397
GAV161	Arara_11	Mbuti	0.374948	0.003603	104.073	377260
Guarani-KW_203	Arara_11	Mbuti	0.378884	0.003435	110.307	378289
Guarani-KW_220	Arara_11	Mbuti	0.384257	0.003474	110.614	378829
Guarani-KW_223	Arara_11	Mbuti	0.375129	0.003568	105.122	379182
Guarani-KW_224	Arara_11	Mbuti	0.380724	0.003531	107.835	378747
Guarani-KW_230	Arara_11	Mbuti	0.379759	0.003462	109.702	378525
Guarani-KW_644	Arara_11	Mbuti	0.380201	0.003463	109.803	378978
Guarani-KW_645	Arara_11	Mbuti	0.379357	0.003468	109.396	379395
Guarani-KW_646	Arara_11	Mbuti	0.379769	0.003476	109.258	378777
Guarani-KW_650	Arara_11	Mbuti	0.380504	0.003449	110.328	379066
3001	Arara_11	Mbuti	0.380081	0.003433	110.708	378521
Guarani-GN_841	Arara_11	Mbuti	0.376211	0.003414	110.205	378965
Guarani-GN_845	Arara_11	Mbuti	0.371991	0.003411	109.062	379387
Guarani-GN_852	Arara_11	Mbuti	0.376825	0.003529	106.771	379044
HGDP01014	Arara_11	Mbuti	0.375081	0.003485	107.629	377259
HGDP01019	Arara_11	Mbuti	0.377725	0.003528	107.053	376949
Karitiana_27	Arara_11	Mbuti	0.37297	0.003488	106.915	377865
EC005	Arara_11	Mbuti	0.371173	0.003464	107.136	379156
EC010	Arara_11	Mbuti	0.371886	0.003371	110.303	379191
EC012	Arara_11	Mbuti	0.369647	0.00349	105.912	379102
EC015	Arara_11	Mbuti	0.371914	0.003415	108.919	379210
EC019	Arara_11	Mbuti	0.370843	0.00342	108.439	379021
mixe0029	Arara_11	Mbuti	0.363175	0.003331	109.024	378344
mixe0015	Arara_11	Mbuti	0.362827	0.003377	107.436	379097
mixe0018	Arara_11	Mbuti	0.36461	0.003441	105.972	378786
MU224	Arara_11	Mbuti	0.374414	0.003411	109.763	374510
SMAR-3	Arara_11	Mbuti	0.372461	0.003492	106.65	378755
SMAR-4	Arara_11	Mbuti	0.3714	0.003418	108.659	377184
PIU24	Arara_11	Mbuti	0.367001	0.00345	106.392	379081
PIU27	Arara_11	Mbuti	0.368966	0.003425	107.728	378048
PIU28	Arara_11	Mbuti	0.370674	0.003513	105.511	379218
PIU35	Arara_11	Mbuti	0.370555	0.003358	110.355	378249
PAR99	Arara_11	Mbuti	0.379918	0.003589	105.842	377333
PAR137	Arara_11	Mbuti	0.36707	0.003213	114.239	368613
HGDP00706	Arara_11	Mbuti	0.372766	0.003534	105.486	377538
HGDP00970	Arara_11	Mbuti	0.370928	0.003457	107.312	379128
PUN07	Arara_11	Mbuti	0.369865	0.003611	102.438	379128
PUN24	Arara_11	Mbuti	0.366795	0.003522	104.144	379086
PUN48	Arara_11	Mbuti	0.36783	0.003477	105.796	378109
PIU19	Arara_11	Mbuti	0.371087	0.003429	108.218	378018
SMAR-2	Arara_11	Mbuti	0.37097	0.003478	106.647	379101
Surui_20	Arara_11	Mbuti	0.379122	0.00338	112.154	376855
Surui_72	Arara_11	Mbuti	0.381277	0.003608	105.677	378723
PIU01	Arara_11	Mbuti	0.370579	0.0035	105.878	379353
PIU02	Arara_11	Mbuti	0.36842	0.003453	106.699	379626
PIU05	Arara_11	Mbuti	0.371845	0.003543	104.966	379283
PIU08	Arara_11	Mbuti	0.368176	0.003387	108.692	379410
U.Kaapor_95	Arara_11	Mbuti	0.378718	0.003501	108.186	377928
U.Kaapor_164	Arara_11	Mbuti	0.377911	0.00358	105.571	378238
W137	Arara_11	Mbuti	0.365432	0.003758	97.24	374856
W218	Arara_11	Mbuti	0.36836	0.003576	103.015	377819
CH105	Arara_11	Mbuti	0.370237	0.003428	108.014	379399
Xavante_107	Arara_11	Mbuti	0.377261	0.003445	109.523	378337
Xavante_506	Arara_11	Mbuti	0.379038	0.003468	109.28	378029
Xavante_606	Arara_11	Mbuti	0.381428	0.003516	108.483	375455
Xavante_1004	Arara_11	Mbuti	0.378345	0.003574	105.867	378387
Xavante_2304	Arara_11	Mbuti	0.379662	0.003548	107.01	378655
XAW113	Arara_11	Mbuti	0.375274	0.00351	106.911	376494
XAW204	Arara_11	Mbuti	0.380635	0.00351	108.45	377908
XAW510	Arara_11	Mbuti	0.377658	0.003332	113.343	376919
XAW904	Arara_11	Mbuti	0.378681	0.003505	108.043	375162
XAW1401	Arara_11	Mbuti	0.380756	0.003481	109.368	377224
XAW1718	Arara_11	Mbuti	0.38071	0.00352	108.16	378197
XI38	Arara_11	Mbuti	0.375264	0.003423	109.64	378079
XI39	Arara_11	Mbuti	0.381007	0.003479	109.508	372583
XI47	Arara_11	Mbuti	0.376127	0.00335	112.269	369672
XI53	Arara_11	Mbuti	0.37769	0.003553	106.295	373761
XI72	Arara_11	Mbuti	0.380941	0.003473	109.686	377307
Zoro_51	Arara_11	Mbuti	0.381299	0.00347	109.881	376882
Apalai_147	Arara_49	Mbuti	0.379613	0.003526	107.668	380078
Apalai_185	Arara_49	Mbuti	0.383033	0.00353	108.504	380049
Apalai_228	Arara_49	Mbuti	0.379544	0.003571	106.271	379768
Arara_11	Arara_49	Mbuti	0.423967	0.004095	103.527	376985
AS34	Arara_49	Mbuti	0.378738	0.003512	107.836	377402
PUN68	Arara_49	Mbuti	0.373185	0.003434	108.666	379224
Bolivian39	Arara_49	Mbuti	0.373278	0.003512	106.273	379120
SMAR-6	Arara_49	Mbuti	0.373272	0.003507	106.431	378467
LAM15	Arara_49	Mbuti	0.373246	0.003593	103.869	379838
AMZ143	Arara_49	Mbuti	0.374665	0.003484	107.538	379923
AMZ149	Arara_49	Mbuti	0.373482	0.003434	108.767	380170
SMAR-7	Arara_49	Mbuti	0.377364	0.003333	113.205	380066
SMAR-9	Arara_49	Mbuti	0.372272	0.003491	106.624	378916
SMAR-10	Arara_49	Mbuti	0.371045	0.003456	107.368	380115
LAM27	Arara_49	Mbuti	0.371023	0.003446	107.668	379516
LAM32	Arara_49	Mbuti	0.367838	0.003462	106.237	379000
GAV156	Arara_49	Mbuti	0.377935	0.003454	109.423	377313
GAV161	Arara_49	Mbuti	0.376993	0.003629	103.887	378095
Guarani-KW_203	Arara_49	Mbuti	0.381771	0.003471	109.995	379145
Guarani-KW_220	Arara_49	Mbuti	0.382928	0.00359	106.676	379854
Guarani-KW_223	Arara_49	Mbuti	0.378317	0.003417	110.709	380094
Guarani-KW_224	Arara_49	Mbuti	0.378604	0.003601	105.152	379875
Guarani-KW_230	Arara_49	Mbuti	0.382024	0.003498	109.221	379355
Guarani-KW_644	Arara_49	Mbuti	0.380898	0.003463	110	379930
Guarani-KW_645	Arara_49	Mbuti	0.378592	0.003668	103.203	380570
Guarani-KW_646	Arara_49	Mbuti	0.379501	0.003444	110.196	379867
Guarani-KW_650	Arara_49	Mbuti	0.381304	0.003443	110.759	379997
3001	Arara_49	Mbuti	0.37769	0.003454	109.36	379510
Guarani-GN_841	Arara_49	Mbuti	0.37749	0.003466	108.914	379929
Guarani-GN_845	Arara_49	Mbuti	0.377371	0.003483	108.334	380283
Guarani-GN_852	Arara_49	Mbuti	0.378594	0.003485	108.649	379938
HGDP01014	Arara_49	Mbuti	0.37583	0.003515	106.911	378182
HGDP01019	Arara_49	Mbuti	0.377041	0.003526	106.935	378015
Karitiana_27	Arara_49	Mbuti	0.376231	0.003533	106.502	378807
EC005	Arara_49	Mbuti	0.372294	0.003472	107.215	380212
EC010	Arara_49	Mbuti	0.373127	0.003394	109.928	380281
EC012	Arara_49	Mbuti	0.371148	0.003459	107.286	379982
EC015	Arara_49	Mbuti	0.373639	0.003423	109.142	380233
EC019	Arara_49	Mbuti	0.37512	0.003444	108.913	380006
mixe0029	Arara_49	Mbuti	0.365445	0.003286	111.229	379231
mixe0015	Arara_49	Mbuti	0.365451	0.003453	105.836	380068
mixe0018	Arara_49	Mbuti	0.368383	0.003444	106.969	379640
MU224	Arara_49	Mbuti	0.377084	0.003496	107.873	375329
SMAR-3	Arara_49	Mbuti	0.375496	0.003563	105.377	379628
SMAR-4	Arara_49	Mbuti	0.374628	0.003469	108.008	378116
PIU24	Arara_49	Mbuti	0.36848	0.003466	106.321	380074
PIU27	Arara_49	Mbuti	0.371485	0.003489	106.459	378952
PIU28	Arara_49	Mbuti	0.371423	0.003521	105.475	380209
PIU35	Arara_49	Mbuti	0.374068	0.003492	107.116	379244
PAR99	Arara_49	Mbuti	0.380807	0.003555	107.114	378230
PAR137	Arara_49	Mbuti	0.369669	0.003289	112.385	369458
HGDP00706	Arara_49	Mbuti	0.375327	0.003483	107.771	378515
HGDP00970	Arara_49	Mbuti	0.371738	0.003552	104.667	380000
PUN07	Arara_49	Mbuti	0.371067	0.003497	106.105	380115
PUN24	Arara_49	Mbuti	0.372572	0.003566	104.472	379811
PUN48	Arara_49	Mbuti	0.368836	0.003588	102.809	379058
PIU19	Arara_49	Mbuti	0.373837	0.003509	106.55	378903
SMAR-2	Arara_49	Mbuti	0.372862	0.003479	107.162	380002
Surui_20	Arara_49	Mbuti	0.379413	0.003468	109.419	377817
Surui_72	Arara_49	Mbuti	0.379629	0.00359	105.749	379695
PIU01	Arara_49	Mbuti	0.371373	0.003524	105.374	380257
PIU02	Arara_49	Mbuti	0.370628	0.003441	107.72	380619
PIU05	Arara_49	Mbuti	0.374162	0.003563	105.013	380150
PIU08	Arara_49	Mbuti	0.369997	0.003382	109.403	380465
U.Kaapor_95	Arara_49	Mbuti	0.377731	0.003502	107.856	379029
U.Kaapor_164	Arara_49	Mbuti	0.377085	0.003521	107.087	379103
W137	Arara_49	Mbuti	0.367169	0.00369	99.508	375818
W218	Arara_49	Mbuti	0.372635	0.003556	104.783	378640
CH105	Arara_49	Mbuti	0.368566	0.003472	106.153	380306
Xavante_107	Arara_49	Mbuti	0.380998	0.003541	107.59	379211
Xavante_506	Arara_49	Mbuti	0.381773	0.00349	109.379	378942
Xavante_606	Arara_49	Mbuti	0.380713	0.003604	105.628	376258
Xavante_1004	Arara_49	Mbuti	0.379487	0.003525	107.647	379321
Xavante_2304	Arara_49	Mbuti	0.381848	0.003499	109.141	379636
XAW113	Arara_49	Mbuti	0.380322	0.003558	106.888	377271
XAW204	Arara_49	Mbuti	0.380779	0.003454	110.258	378752
XAW510	Arara_49	Mbuti	0.381538	0.003552	107.416	377718
XAW904	Arara_49	Mbuti	0.377756	0.00345	109.483	376222
XAW1401	Arara_49	Mbuti	0.381166	0.003448	110.534	378175
XAW1718	Arara_49	Mbuti	0.382839	0.003561	107.516	379109
XI38	Arara_49	Mbuti	0.379712	0.003472	109.352	378959
XI39	Arara_49	Mbuti	0.385912	0.003593	107.405	373381
XI47	Arara_49	Mbuti	0.378823	0.003368	112.478	370521
XI53	Arara_49	Mbuti	0.37685	0.003392	111.101	374753
XI72	Arara_49	Mbuti	0.384527	0.003493	110.09	378127
Zoro_51	Arara_49	Mbuti	0.382532	0.003345	114.366	377804
Apalai_147	AS34	Mbuti	0.373292	0.003421	109.111	378243
Apalai_185	AS34	Mbuti	0.376238	0.00344	109.375	378257
Apalai_228	AS34	Mbuti	0.372992	0.00336	111.003	378016
Arara_11	AS34	Mbuti	0.377403	0.003357	112.431	376413
Arara_49	AS34	Mbuti	0.378738	0.003512	107.836	377402
PUN68	AS34	Mbuti	0.36768	0.003409	107.849	377493
Bolivian39	AS34	Mbuti	0.366799	0.003401	107.851	377355
SMAR-6	AS34	Mbuti	0.367141	0.003465	105.967	376464
LAM15	AS34	Mbuti	0.367733	0.003359	109.489	378109
AMZ143	AS34	Mbuti	0.367784	0.003423	107.451	378169
AMZ149	AS34	Mbuti	0.37152	0.003308	112.299	378231
SMAR-7	AS34	Mbuti	0.371796	0.003195	116.368	378248
SMAR-9	AS34	Mbuti	0.370382	0.003341	110.858	376930
SMAR-10	AS34	Mbuti	0.368296	0.003427	107.455	378158
LAM27	AS34	Mbuti	0.368421	0.003336	110.43	377533
LAM32	AS34	Mbuti	0.364668	0.003225	113.064	377037
GAV156	AS34	Mbuti	0.375381	0.003208	117.005	375580
GAV161	AS34	Mbuti	0.376543	0.00339	111.085	376350
Guarani-KW_203	AS34	Mbuti	0.378601	0.003378	112.088	377325
Guarani-KW_220	AS34	Mbuti	0.376478	0.00325	115.847	378041
Guarani-KW_223	AS34	Mbuti	0.375132	0.003398	110.412	378142
Guarani-KW_224	AS34	Mbuti	0.377915	0.003342	113.08	377888
Guarani-KW_230	AS34	Mbuti	0.374913	0.003332	112.529	377541
Guarani-KW_644	AS34	Mbuti	0.377541	0.003367	112.115	378093
Guarani-KW_645	AS34	Mbuti	0.377382	0.003375	111.821	378560
Guarani-KW_646	AS34	Mbuti	0.378132	0.003325	113.731	377975
Guarani-KW_650	AS34	Mbuti	0.378641	0.003289	115.124	378041
3001	AS34	Mbuti	0.378407	0.003364	112.495	377538
Guarani-GN_841	AS34	Mbuti	0.375192	0.003423	109.595	378009
Guarani-GN_845	AS34	Mbuti	0.372684	0.003414	109.149	378317
Guarani-GN_852	AS34	Mbuti	0.37617	0.003494	107.66	378083
HGDP01014	AS34	Mbuti	0.371329	0.00331	112.201	376349
HGDP01019	AS34	Mbuti	0.374195	0.003333	112.254	376181
Karitiana_27	AS34	Mbuti	0.369846	0.003373	109.64	376925
EC005	AS34	Mbuti	0.367157	0.003228	113.728	378340
EC010	AS34	Mbuti	0.368948	0.003223	114.479	378434
EC012	AS34	Mbuti	0.367245	0.003417	107.486	378097
EC015	AS34	Mbuti	0.367066	0.00337	108.934	378345
EC019	AS34	Mbuti	0.36664	0.003417	107.304	378170
mixe0029	AS34	Mbuti	0.360237	0.003192	112.852	377500
mixe0015	AS34	Mbuti	0.364763	0.003345	109.057	378106
mixe0018	AS34	Mbuti	0.363422	0.003313	109.707	377816
MU224	AS34	Mbuti	0.371488	0.003277	113.362	373668
SMAR-3	AS34	Mbuti	0.372359	0.003358	110.878	377622
SMAR-4	AS34	Mbuti	0.371649	0.00341	108.974	376273
PIU24	AS34	Mbuti	0.368024	0.003345	110.025	378209
PIU27	AS34	Mbuti	0.363355	0.003345	108.633	377332
PIU28	AS34	Mbuti	0.368619	0.003431	107.422	378275
PIU35	AS34	Mbuti	0.36751	0.003345	109.871	377459
PAR99	AS34	Mbuti	0.376548	0.003391	111.058	376507
PAR137	AS34	Mbuti	0.367626	0.003385	108.608	367787
HGDP00706	AS34	Mbuti	0.37037	0.00326	113.601	376563
HGDP00970	AS34	Mbuti	0.368303	0.003295	111.784	377975
PUN07	AS34	Mbuti	0.367655	0.003467	106.044	378229
PUN24	AS34	Mbuti	0.366247	0.00342	107.077	378109
PUN48	AS34	Mbuti	0.364307	0.003463	105.213	377270
PIU19	AS34	Mbuti	0.366468	0.003389	108.121	377241
SMAR-2	AS34	Mbuti	0.368001	0.003341	110.148	378172
Surui_20	AS34	Mbuti	0.375266	0.003395	110.52	375873
Surui_72	AS34	Mbuti	0.376326	0.003438	109.476	377770
PIU01	AS34	Mbuti	0.367971	0.0034	108.234	378440
PIU02	AS34	Mbuti	0.365068	0.003374	108.211	378646
PIU05	AS34	Mbuti	0.366041	0.003373	108.527	378317
PIU08	AS34	Mbuti	0.366415	0.003343	109.599	378438
U.Kaapor_95	AS34	Mbuti	0.377198	0.003456	109.134	377072
U.Kaapor_164	AS34	Mbuti	0.377798	0.003428	110.194	377179
W137	AS34	Mbuti	0.367003	0.003609	101.687	373880
W218	AS34	Mbuti	0.3691	0.00351	105.171	376914
CH105	AS34	Mbuti	0.368271	0.003375	109.122	378426
Xavante_107	AS34	Mbuti	0.375293	0.003348	112.108	377410
Xavante_506	AS34	Mbuti	0.375212	0.003325	112.837	377146
Xavante_606	AS34	Mbuti	0.374845	0.003349	111.928	374599
Xavante_1004	AS34	Mbuti	0.374812	0.003369	111.263	377507
Xavante_2304	AS34	Mbuti	0.376461	0.003346	112.498	377742
XAW113	AS34	Mbuti	0.374834	0.003398	110.298	375580
XAW204	AS34	Mbuti	0.376428	0.003375	111.54	376875
XAW510	AS34	Mbuti	0.375116	0.003353	111.879	376062
XAW904	AS34	Mbuti	0.374145	0.003341	112.001	374216
XAW1401	AS34	Mbuti	0.378246	0.003359	112.603	376285
XAW1718	AS34	Mbuti	0.375086	0.003352	111.891	377292
XI38	AS34	Mbuti	0.373826	0.00343	109.002	377201
XI39	AS34	Mbuti	0.404677	0.003619	111.835	370856
XI47	AS34	Mbuti	0.377034	0.003369	111.899	368742
XI53	AS34	Mbuti	0.37234	0.003437	108.331	373073
XI72	AS34	Mbuti	0.376321	0.003367	111.767	376415
Zoro_51	AS34	Mbuti	0.377292	0.003364	112.161	376071
Apalai_147	PUN68	Mbuti	0.370104	0.003385	109.324	379960
Apalai_185	PUN68	Mbuti	0.370107	0.003358	110.201	380081
Apalai_228	PUN68	Mbuti	0.368446	0.003381	108.96	379752
Arara_11	PUN68	Mbuti	0.368732	0.003334	110.603	378315
Arara_49	PUN68	Mbuti	0.373185	0.003434	108.666	379224
AS34	PUN68	Mbuti	0.36768	0.003409	107.849	377493
Bolivian39	PUN68	Mbuti	0.379836	0.003459	109.798	378493
SMAR-6	PUN68	Mbuti	0.36709	0.003359	109.287	378112
LAM15	PUN68	Mbuti	0.372906	0.003484	107.045	379508
AMZ143	PUN68	Mbuti	0.373411	0.0034	109.838	379690
AMZ149	PUN68	Mbuti	0.369576	0.003348	110.391	379754
SMAR-7	PUN68	Mbuti	0.372895	0.003191	116.857	379760
SMAR-9	PUN68	Mbuti	0.371096	0.003375	109.946	378580
SMAR-10	PUN68	Mbuti	0.369332	0.00346	106.733	379740
LAM27	PUN68	Mbuti	0.369895	0.003331	111.036	379184
LAM32	PUN68	Mbuti	0.369807	0.00344	107.494	378549
GAV156	PUN68	Mbuti	0.369256	0.003424	107.847	377259
GAV161	PUN68	Mbuti	0.368454	0.003421	107.693	378142
Guarani-KW_203	PUN68	Mbuti	0.369165	0.003388	108.971	379170
Guarani-KW_220	PUN68	Mbuti	0.368888	0.003449	106.959	379945
Guarani-KW_223	PUN68	Mbuti	0.366844	0.003411	107.549	380068
Guarani-KW_224	PUN68	Mbuti	0.368441	0.003327	110.746	379847
Guarani-KW_230	PUN68	Mbuti	0.369779	0.003326	111.177	379400
Guarani-KW_644	PUN68	Mbuti	0.368418	0.003329	110.656	379955
Guarani-KW_645	PUN68	Mbuti	0.367655	0.003289	111.767	380369
Guarani-KW_646	PUN68	Mbuti	0.368862	0.003389	108.834	379872
Guarani-KW_650	PUN68	Mbuti	0.371427	0.003311	112.178	379954
3001	PUN68	Mbuti	0.367817	0.003354	109.665	379453
Guarani-GN_841	PUN68	Mbuti	0.369412	0.003356	110.07	379904
Guarani-GN_845	PUN68	Mbuti	0.367188	0.003436	106.864	380298
Guarani-GN_852	PUN68	Mbuti	0.368464	0.003542	104.033	379982
HGDP01014	PUN68	Mbuti	0.367657	0.003432	107.121	378193
HGDP01019	PUN68	Mbuti	0.371918	0.00339	109.709	377824
Karitiana_27	PUN68	Mbuti	0.367652	0.003367	109.198	378723
EC005	PUN68	Mbuti	0.371195	0.003477	106.759	379904
EC010	PUN68	Mbuti	0.370333	0.003332	111.146	380001
EC012	PUN68	Mbuti	0.369556	0.003562	103.739	379723
EC015	PUN68	Mbuti	0.370803	0.003355	110.509	379928
EC019	PUN68	Mbuti	0.372162	0.003342	111.372	379613
mixe0029	PUN68	Mbuti	0.364781	0.003329	109.575	379020
mixe0015	PUN68	Mbuti	0.363511	0.003397	107.02	379786
mixe0018	PUN68	Mbuti	0.366865	0.00344	106.657	379354
MU224	PUN68	Mbuti	0.365771	0.00339	107.882	375350
SMAR-3	PUN68	Mbuti	0.368084	0.003482	105.7	379371
SMAR-4	PUN68	Mbuti	0.368906	0.003389	108.869	377959
PIU24	PUN68	Mbuti	0.37041	0.003395	109.117	379655
PIU27	PUN68	Mbuti	0.371826	0.003393	109.587	378556
PIU28	PUN68	Mbuti	0.371039	0.003403	109.042	379868
PIU35	PUN68	Mbuti	0.370272	0.003316	111.676	378905
PAR99	PUN68	Mbuti	0.367404	0.003368	109.089	378417
PAR137	PUN68	Mbuti	0.359031	0.003336	107.629	369419
HGDP00706	PUN68	Mbuti	0.367098	0.003368	108.981	378340
HGDP00970	PUN68	Mbuti	0.370196	0.003387	109.315	379658
PUN07	PUN68	Mbuti	0.38391	0.003429	111.966	379435
PUN24	PUN68	Mbuti	0.383459	0.003591	106.793	379232
PUN48	PUN68	Mbuti	0.383628	0.003524	108.875	378336
PIU19	PUN68	Mbuti	0.373285	0.003378	110.497	378665
SMAR-2	PUN68	Mbuti	0.368064	0.003336	110.337	379806
Surui_20	PUN68	Mbuti	0.366369	0.003466	105.7	377827
Surui_72	PUN68	Mbuti	0.374332	0.003525	106.194	379711
PIU01	PUN68	Mbuti	0.373087	0.003493	106.808	379767
PIU02	PUN68	Mbuti	0.370414	0.00348	106.451	380185
PIU05	PUN68	Mbuti	0.372406	0.003472	107.265	379761
PIU08	PUN68	Mbuti	0.371496	0.003376	110.046	379951
U.Kaapor_95	PUN68	Mbuti	0.370662	0.0034	109.034	378849
U.Kaapor_164	PUN68	Mbuti	0.368706	0.003363	109.627	379090
W137	PUN68	Mbuti	0.356477	0.003731	95.554	375755
W218	PUN68	Mbuti	0.362409	0.003442	105.285	378670
CH105	PUN68	Mbuti	0.367393	0.003335	110.162	380093
Xavante_107	PUN68	Mbuti	0.371343	0.003422	108.515	379017
Xavante_506	PUN68	Mbuti	0.373281	0.003319	112.472	378944
Xavante_606	PUN68	Mbuti	0.374262	0.003427	109.219	376115
Xavante_1004	PUN68	Mbuti	0.373749	0.003406	109.719	379230
Xavante_2304	PUN68	Mbuti	0.373437	0.003367	110.917	379489
XAW113	PUN68	Mbuti	0.371693	0.00355	104.714	377150
XAW204	PUN68	Mbuti	0.370755	0.003336	111.134	378665
XAW510	PUN68	Mbuti	0.371686	0.003349	110.97	377698
XAW904	PUN68	Mbuti	0.369781	0.00342	108.109	376046
XAW1401	PUN68	Mbuti	0.374663	0.003299	113.553	378083
XAW1718	PUN68	Mbuti	0.375211	0.003484	107.703	378994
XI38	PUN68	Mbuti	0.371281	0.00338	109.844	378868
XI39	PUN68	Mbuti	0.369314	0.003443	107.269	373592
XI47	PUN68	Mbuti	0.367305	0.003224	113.938	370421
XI53	PUN68	Mbuti	0.369903	0.003461	106.867	374663
XI72	PUN68	Mbuti	0.369677	0.00342	108.089	378243
Zoro_51	PUN68	Mbuti	0.368824	0.003378	109.176	377937
Apalai_147	Bolivian39	Mbuti	0.370727	0.003243	114.301	379897
Apalai_185	Bolivian39	Mbuti	0.373172	0.00341	109.429	379910
Apalai_228	Bolivian39	Mbuti	0.370063	0.003389	109.207	379594
Arara_11	Bolivian39	Mbuti	0.368883	0.003512	105.023	378150
Arara_49	Bolivian39	Mbuti	0.373278	0.003512	106.273	379120
AS34	Bolivian39	Mbuti	0.366799	0.003401	107.851	377355
PUN68	Bolivian39	Mbuti	0.379836	0.003459	109.798	378493
SMAR-6	Bolivian39	Mbuti	0.366415	0.003355	109.208	378176
LAM15	Bolivian39	Mbuti	0.375402	0.003535	106.194	379457
AMZ143	Bolivian39	Mbuti	0.370844	0.003382	109.668	379512
AMZ149	Bolivian39	Mbuti	0.368812	0.003413	108.068	379839
SMAR-7	Bolivian39	Mbuti	0.372016	0.003238	114.906	379748
SMAR-9	Bolivian39	Mbuti	0.36983	0.003366	109.885	378576
SMAR-10	Bolivian39	Mbuti	0.36725	0.003416	107.495	379781
LAM27	Bolivian39	Mbuti	0.371916	0.003384	109.915	378992
LAM32	Bolivian39	Mbuti	0.372579	0.003478	107.115	378280
GAV156	Bolivian39	Mbuti	0.370474	0.003302	112.19	377075
GAV161	Bolivian39	Mbuti	0.366725	0.00353	103.887	378112
Guarani-KW_203	Bolivian39	Mbuti	0.368821	0.003427	107.609	379054
Guarani-KW_220	Bolivian39	Mbuti	0.371597	0.003322	111.866	379793
Guarani-KW_223	Bolivian39	Mbuti	0.36675	0.00339	108.182	379942
Guarani-KW_224	Bolivian39	Mbuti	0.370443	0.00338	109.613	379676
Guarani-KW_230	Bolivian39	Mbuti	0.370884	0.003415	108.597	379306
Guarani-KW_644	Bolivian39	Mbuti	0.370406	0.003275	113.106	379834
Guarani-KW_645	Bolivian39	Mbuti	0.36848	0.003381	108.982	380302
Guarani-KW_646	Bolivian39	Mbuti	0.368258	0.00334	110.244	379900
Guarani-KW_650	Bolivian39	Mbuti	0.370948	0.003431	108.112	379912
3001	Bolivian39	Mbuti	0.367765	0.003389	108.528	379361
Guarani-GN_841	Bolivian39	Mbuti	0.366901	0.003313	110.734	379752
Guarani-GN_845	Bolivian39	Mbuti	0.365581	0.003431	106.55	380234
Guarani-GN_852	Bolivian39	Mbuti	0.365811	0.003414	107.138	379963
HGDP01014	Bolivian39	Mbuti	0.369727	0.003388	109.118	378009
HGDP01019	Bolivian39	Mbuti	0.370157	0.003559	104.008	377812
Karitiana_27	Bolivian39	Mbuti	0.365399	0.003351	109.048	378640
EC005	Bolivian39	Mbuti	0.367787	0.0034	108.179	379736
EC010	Bolivian39	Mbuti	0.373065	0.003319	112.397	379766
EC012	Bolivian39	Mbuti	0.367616	0.003479	105.655	379643
EC015	Bolivian39	Mbuti	0.369577	0.003354	110.184	379851
EC019	Bolivian39	Mbuti	0.371477	0.003435	108.148	379492
mixe0029	Bolivian39	Mbuti	0.363936	0.003374	107.853	378969
mixe0015	Bolivian39	Mbuti	0.36889	0.00332	111.122	379414
mixe0018	Bolivian39	Mbuti	0.367226	0.003284	111.821	379214
MU224	Bolivian39	Mbuti	0.368142	0.003421	107.619	375233
SMAR-3	Bolivian39	Mbuti	0.370112	0.003458	107.035	379183
SMAR-4	Bolivian39	Mbuti	0.369381	0.003341	110.546	377714
PIU24	Bolivian39	Mbuti	0.3683	0.003435	107.206	379675
PIU27	Bolivian39	Mbuti	0.369265	0.003368	109.628	378617
PIU28	Bolivian39	Mbuti	0.369324	0.003484	105.994	379685
PIU35	Bolivian39	Mbuti	0.370597	0.003318	111.708	378718
PAR99	Bolivian39	Mbuti	0.366761	0.003547	103.398	378340
PAR137	Bolivian39	Mbuti	0.354571	0.003355	105.69	369542
HGDP00706	Bolivian39	Mbuti	0.365474	0.003353	109.002	378241
HGDP00970	Bolivian39	Mbuti	0.366193	0.003511	104.311	379665
PUN07	Bolivian39	Mbuti	0.381053	0.003523	108.151	379373
PUN24	Bolivian39	Mbuti	0.383081	0.003505	109.296	379127
PUN48	Bolivian39	Mbuti	0.384631	0.003511	109.536	378198
PIU19	Bolivian39	Mbuti	0.371072	0.003409	108.864	378646
SMAR-2	Bolivian39	Mbuti	0.367803	0.003352	109.725	379862
Surui_20	Bolivian39	Mbuti	0.364992	0.003344	109.151	377692
Surui_72	Bolivian39	Mbuti	0.371014	0.003488	106.369	379545
PIU01	Bolivian39	Mbuti	0.372817	0.003404	109.534	379837
PIU02	Bolivian39	Mbuti	0.36952	0.003318	111.377	380278
PIU05	Bolivian39	Mbuti	0.369915	0.003444	107.412	379783
PIU08	Bolivian39	Mbuti	0.369811	0.003345	110.543	379978
U.Kaapor_95	Bolivian39	Mbuti	0.370252	0.003437	107.72	378700
U.Kaapor_164	Bolivian39	Mbuti	0.368851	0.003328	110.818	378845
W137	Bolivian39	Mbuti	0.357969	0.003628	98.663	375621
W218	Bolivian39	Mbuti	0.36405	0.003484	104.5	378485
CH105	Bolivian39	Mbuti	0.368752	0.003447	106.989	379820
Xavante_107	Bolivian39	Mbuti	0.370781	0.00331	112.029	378968
Xavante_506	Bolivian39	Mbuti	0.371341	0.003398	109.298	378700
Xavante_606	Bolivian39	Mbuti	0.371961	0.003399	109.421	376116
Xavante_1004	Bolivian39	Mbuti	0.370105	0.003293	112.397	379232
Xavante_2304	Bolivian39	Mbuti	0.37188	0.003336	111.478	379421
XAW113	Bolivian39	Mbuti	0.372264	0.003428	108.591	377040
XAW204	Bolivian39	Mbuti	0.37189	0.003463	107.397	378525
XAW510	Bolivian39	Mbuti	0.372459	0.003341	111.494	377571
XAW904	Bolivian39	Mbuti	0.36947	0.0034	108.683	375916
XAW1401	Bolivian39	Mbuti	0.371642	0.003376	110.089	378010
XAW1718	Bolivian39	Mbuti	0.371052	0.003323	111.664	378968
XI38	Bolivian39	Mbuti	0.369071	0.003389	108.89	378735
XI39	Bolivian39	Mbuti	0.368586	0.003371	109.328	373388
XI47	Bolivian39	Mbuti	0.368292	0.003329	110.625	370374
XI53	Bolivian39	Mbuti	0.371278	0.003378	109.896	374443
XI72	Bolivian39	Mbuti	0.369983	0.003384	109.319	378030
Zoro_51	Bolivian39	Mbuti	0.372219	0.003416	108.968	377770
Apalai_147	SMAR-6	Mbuti	0.371478	0.003517	105.613	379051
Apalai_185	SMAR-6	Mbuti	0.37209	0.003434	108.354	379183
Apalai_228	SMAR-6	Mbuti	0.370787	0.003407	108.842	378815
Arara_11	SMAR-6	Mbuti	0.370849	0.003431	108.078	377391
Arara_49	SMAR-6	Mbuti	0.373272	0.003507	106.431	378467
AS34	SMAR-6	Mbuti	0.367141	0.003465	105.967	376464
PUN68	SMAR-6	Mbuti	0.36709	0.003359	109.287	378112
Bolivian39	SMAR-6	Mbuti	0.366415	0.003355	109.208	378176
LAM15	SMAR-6	Mbuti	0.370208	0.00339	109.217	378628
AMZ143	SMAR-6	Mbuti	0.374941	0.003382	110.863	378749
AMZ149	SMAR-6	Mbuti	0.374159	0.00344	108.78	378863
SMAR-7	SMAR-6	Mbuti	0.381125	0.003412	111.687	378681
SMAR-9	SMAR-6	Mbuti	0.379864	0.003531	107.573	377435
SMAR-10	SMAR-6	Mbuti	0.379319	0.003499	108.407	378525
LAM27	SMAR-6	Mbuti	0.368353	0.003328	110.674	378374
LAM32	SMAR-6	Mbuti	0.367243	0.00343	107.069	377714
GAV156	SMAR-6	Mbuti	0.371269	0.003408	108.948	376404
GAV161	SMAR-6	Mbuti	0.368332	0.003476	105.952	377250
Guarani-KW_203	SMAR-6	Mbuti	0.370022	0.003423	108.11	378255
Guarani-KW_220	SMAR-6	Mbuti	0.373227	0.003535	105.582	378904
Guarani-KW_223	SMAR-6	Mbuti	0.365629	0.003436	106.413	379210
Guarani-KW_224	SMAR-6	Mbuti	0.36952	0.003444	107.302	378818
Guarani-KW_230	SMAR-6	Mbuti	0.36952	0.003394	108.879	378471
Guarani-KW_644	SMAR-6	Mbuti	0.370568	0.003417	108.434	378949
Guarani-KW_645	SMAR-6	Mbuti	0.368378	0.003409	108.074	379495
Guarani-KW_646	SMAR-6	Mbuti	0.370242	0.003438	107.701	378891
Guarani-KW_650	SMAR-6	Mbuti	0.370358	0.003378	109.64	379113
3001	SMAR-6	Mbuti	0.369719	0.003424	107.991	378588
Guarani-GN_841	SMAR-6	Mbuti	0.363812	0.00341	106.677	379013
Guarani-GN_845	SMAR-6	Mbuti	0.366085	0.003436	106.537	379391
Guarani-GN_852	SMAR-6	Mbuti	0.368268	0.00351	104.917	379064
HGDP01014	SMAR-6	Mbuti	0.370473	0.00348	106.469	377199
HGDP01019	SMAR-6	Mbuti	0.367854	0.003465	106.151	376979
Karitiana_27	SMAR-6	Mbuti	0.368597	0.003482	105.867	377667
EC005	SMAR-6	Mbuti	0.366745	0.003446	106.434	379124
EC010	SMAR-6	Mbuti	0.36795	0.00328	112.178	379123
EC012	SMAR-6	Mbuti	0.366225	0.003568	102.655	378973
EC015	SMAR-6	Mbuti	0.368596	0.003443	107.056	379070
EC019	SMAR-6	Mbuti	0.370508	0.003382	109.54	378814
mixe0029	SMAR-6	Mbuti	0.360993	0.003206	112.585	378134
mixe0015	SMAR-6	Mbuti	0.363981	0.003291	110.6	378867
mixe0018	SMAR-6	Mbuti	0.363628	0.003379	107.624	378583
MU224	SMAR-6	Mbuti	0.36742	0.003396	108.188	374541
SMAR-3	SMAR-6	Mbuti	0.374473	0.00351	106.684	378436
SMAR-4	SMAR-6	Mbuti	0.377968	0.003513	107.588	376603
PIU24	SMAR-6	Mbuti	0.362772	0.00339	107.004	379026
PIU27	SMAR-6	Mbuti	0.365542	0.00348	105.051	378048
PIU28	SMAR-6	Mbuti	0.365876	0.003432	106.603	379146
PIU35	SMAR-6	Mbuti	0.369302	0.003338	110.637	378058
PAR99	SMAR-6	Mbuti	0.36913	0.003391	108.867	377431
PAR137	SMAR-6	Mbuti	0.357177	0.0033	108.226	368703
HGDP00706	SMAR-6	Mbuti	0.372668	0.003357	111.028	377343
HGDP00970	SMAR-6	Mbuti	0.369357	0.003451	107.025	378754
PUN07	SMAR-6	Mbuti	0.366873	0.003468	105.783	378961
PUN24	SMAR-6	Mbuti	0.364599	0.00341	106.905	378843
PUN48	SMAR-6	Mbuti	0.363833	0.003464	105.041	378033
PIU19	SMAR-6	Mbuti	0.366998	0.003516	104.382	377905
SMAR-2	SMAR-6	Mbuti	0.373116	0.003415	109.259	378744
Surui_20	SMAR-6	Mbuti	0.368796	0.003547	103.982	376772
Surui_72	SMAR-6	Mbuti	0.372717	0.003583	104.022	378721
PIU01	SMAR-6	Mbuti	0.367703	0.003436	107.012	379021
PIU02	SMAR-6	Mbuti	0.364927	0.003414	106.897	379524
PIU05	SMAR-6	Mbuti	0.367766	0.003519	104.51	379197
PIU08	SMAR-6	Mbuti	0.366709	0.003392	108.108	379165
U.Kaapor_95	SMAR-6	Mbuti	0.368418	0.003472	106.121	377999
U.Kaapor_164	SMAR-6	Mbuti	0.36885	0.003482	105.919	378258
W137	SMAR-6	Mbuti	0.359814	0.003697	97.331	374778
W218	SMAR-6	Mbuti	0.366032	0.003493	104.799	377617
CH105	SMAR-6	Mbuti	0.372304	0.003508	106.119	379022
Xavante_107	SMAR-6	Mbuti	0.371944	0.003396	109.523	378091
Xavante_506	SMAR-6	Mbuti	0.37303	0.003505	106.427	377959
Xavante_606	SMAR-6	Mbuti	0.372329	0.003436	108.365	375200
Xavante_1004	SMAR-6	Mbuti	0.370988	0.003363	110.323	378484
Xavante_2304	SMAR-6	Mbuti	0.372604	0.003309	112.61	378631
XAW113	SMAR-6	Mbuti	0.371221	0.003489	106.396	376374
XAW204	SMAR-6	Mbuti	0.373182	0.003372	110.663	377720
XAW510	SMAR-6	Mbuti	0.372033	0.00356	104.504	376665
XAW904	SMAR-6	Mbuti	0.369087	0.003509	105.195	375009
XAW1401	SMAR-6	Mbuti	0.37384	0.0034	109.957	377142
XAW1718	SMAR-6	Mbuti	0.370236	0.003439	107.658	378289
XI38	SMAR-6	Mbuti	0.371227	0.00337	110.168	378029
XI39	SMAR-6	Mbuti	0.367987	0.003473	105.946	372751
XI47	SMAR-6	Mbuti	0.367629	0.003511	104.694	369706
XI53	SMAR-6	Mbuti	0.37006	0.003436	107.694	373710
XI72	SMAR-6	Mbuti	0.372692	0.003404	109.486	377310
Zoro_51	SMAR-6	Mbuti	0.373544	0.003443	108.502	376904
Apalai_147	LAM15	Mbuti	0.373587	0.003437	108.687	380540
Apalai_185	LAM15	Mbuti	0.374723	0.00354	105.84	380619
Apalai_228	LAM15	Mbuti	0.372308	0.003424	108.721	380337
Arara_11	LAM15	Mbuti	0.371084	0.003413	108.733	378973
Arara_49	LAM15	Mbuti	0.373246	0.003593	103.869	379838
AS34	LAM15	Mbuti	0.367733	0.003359	109.489	378109
PUN68	LAM15	Mbuti	0.372906	0.003484	107.045	379508
Bolivian39	LAM15	Mbuti	0.375402	0.003535	106.194	379457
SMAR-6	LAM15	Mbuti	0.370208	0.00339	109.217	378628
AMZ143	LAM15	Mbuti	0.372025	0.003417	108.874	380408
AMZ149	LAM15	Mbuti	0.370498	0.003335	111.089	380729
SMAR-7	LAM15	Mbuti	0.372406	0.003216	115.799	380478
SMAR-9	LAM15	Mbuti	0.371093	0.003358	110.495	379399
SMAR-10	LAM15	Mbuti	0.365654	0.003448	106.04	380631
LAM27	LAM15	Mbuti	0.382394	0.003469	110.226	379431
LAM32	LAM15	Mbuti	0.376601	0.003434	109.657	378930
GAV156	LAM15	Mbuti	0.369954	0.003342	110.708	377955
GAV161	LAM15	Mbuti	0.371255	0.003486	106.491	378749
Guarani-KW_203	LAM15	Mbuti	0.370628	0.003298	112.393	379741
Guarani-KW_220	LAM15	Mbuti	0.375789	0.003289	114.244	380440
Guarani-KW_223	LAM15	Mbuti	0.369667	0.003414	108.296	380635
Guarani-KW_224	LAM15	Mbuti	0.373434	0.003369	110.833	380380
Guarani-KW_230	LAM15	Mbuti	0.372319	0.003433	108.438	379928
Guarani-KW_644	LAM15	Mbuti	0.371649	0.003333	111.517	380548
Guarani-KW_645	LAM15	Mbuti	0.370969	0.003372	110.006	381015
Guarani-KW_646	LAM15	Mbuti	0.369859	0.003347	110.52	380533
Guarani-KW_650	LAM15	Mbuti	0.372697	0.003328	111.987	380562
3001	LAM15	Mbuti	0.371463	0.00335	110.875	380052
Guarani-GN_841	LAM15	Mbuti	0.371463	0.00343	108.297	380303
Guarani-GN_845	LAM15	Mbuti	0.368628	0.003381	109.02	380915
Guarani-GN_852	LAM15	Mbuti	0.370392	0.003453	107.253	380523
HGDP01014	LAM15	Mbuti	0.368992	0.003379	109.207	378690
HGDP01019	LAM15	Mbuti	0.373021	0.003447	108.206	378470
Karitiana_27	LAM15	Mbuti	0.370689	0.003462	107.088	379220
EC005	LAM15	Mbuti	0.369214	0.003395	108.753	380768
EC010	LAM15	Mbuti	0.36741	0.003323	110.565	380701
EC012	LAM15	Mbuti	0.368783	0.003503	105.266	380437
EC015	LAM15	Mbuti	0.37049	0.003326	111.387	380571
EC019	LAM15	Mbuti	0.372065	0.003406	109.241	380367
mixe0029	LAM15	Mbuti	0.363187	0.00331	109.728	379804
mixe0015	LAM15	Mbuti	0.366047	0.003302	110.858	380360
mixe0018	LAM15	Mbuti	0.366459	0.003435	106.691	380011
MU224	LAM15	Mbuti	0.368277	0.003406	108.137	375937
SMAR-3	LAM15	Mbuti	0.37207	0.003404	109.311	380050
SMAR-4	LAM15	Mbuti	0.373859	0.003451	108.326	378406
PIU24	LAM15	Mbuti	0.376287	0.003529	106.633	380084
PIU27	LAM15	Mbuti	0.374393	0.003473	107.807	379305
PIU28	LAM15	Mbuti	0.377033	0.003574	105.486	380219
PIU35	LAM15	Mbuti	0.379448	0.003383	112.153	379381
PAR99	LAM15	Mbuti	0.368644	0.003534	104.304	378972
PAR137	LAM15	Mbuti	0.358152	0.003323	107.778	370200
HGDP00706	LAM15	Mbuti	0.369117	0.003414	108.131	378986
HGDP00970	LAM15	Mbuti	0.368417	0.003352	109.914	380278
PUN07	LAM15	Mbuti	0.373652	0.003461	107.971	380321
PUN24	LAM15	Mbuti	0.372747	0.003442	108.291	380219
PUN48	LAM15	Mbuti	0.369119	0.003597	102.622	379449
PIU19	LAM15	Mbuti	0.37767	0.003469	108.871	379150
SMAR-2	LAM15	Mbuti	0.373046	0.003397	109.804	380359
Surui_20	LAM15	Mbuti	0.369184	0.003418	108.01	378380
Surui_72	LAM15	Mbuti	0.373957	0.003506	106.67	380276
PIU01	LAM15	Mbuti	0.376798	0.003567	105.646	380444
PIU02	LAM15	Mbuti	0.376265	0.003515	107.05	380764
PIU05	LAM15	Mbuti	0.373318	0.003527	105.839	380430
PIU08	LAM15	Mbuti	0.375389	0.003419	109.789	380511
U.Kaapor_95	LAM15	Mbuti	0.368698	0.003572	103.22	379599
U.Kaapor_164	LAM15	Mbuti	0.370189	0.003381	109.501	379742
W137	LAM15	Mbuti	0.359725	0.003715	96.828	376378
W218	LAM15	Mbuti	0.365397	0.003526	103.642	379316
CH105	LAM15	Mbuti	0.374386	0.003509	106.695	380446
Xavante_107	LAM15	Mbuti	0.373796	0.003411	109.595	379740
Xavante_506	LAM15	Mbuti	0.372983	0.003343	111.581	379467
Xavante_606	LAM15	Mbuti	0.373699	0.003418	109.323	376816
Xavante_1004	LAM15	Mbuti	0.372491	0.00336	110.844	379814
Xavante_2304	LAM15	Mbuti	0.373627	0.003302	113.162	380226
XAW113	LAM15	Mbuti	0.373978	0.003452	108.343	377836
XAW204	LAM15	Mbuti	0.377377	0.003328	113.408	379126
XAW510	LAM15	Mbuti	0.375948	0.003398	110.635	378186
XAW904	LAM15	Mbuti	0.37173	0.003447	107.839	376527
XAW1401	LAM15	Mbuti	0.374091	0.003371	110.983	378735
XAW1718	LAM15	Mbuti	0.372779	0.003449	108.087	379732
XI38	LAM15	Mbuti	0.369655	0.003495	105.761	379602
XI39	LAM15	Mbuti	0.372458	0.003482	106.961	374180
XI47	LAM15	Mbuti	0.371084	0.003392	109.388	371064
XI53	LAM15	Mbuti	0.371033	0.00342	108.493	375190
XI72	LAM15	Mbuti	0.373908	0.003493	107.039	378771
Zoro_51	LAM15	Mbuti	0.369436	0.003298	112.034	378485
Apalai_147	AMZ143	Mbuti	0.373823	0.003405	109.785	380646
Apalai_185	AMZ143	Mbuti	0.375114	0.003504	107.067	380709
Apalai_228	AMZ143	Mbuti	0.375286	0.00345	108.791	380270
Arara_11	AMZ143	Mbuti	0.371041	0.003581	103.619	379060
Arara_49	AMZ143	Mbuti	0.374665	0.003484	107.538	379923
AS34	AMZ143	Mbuti	0.367784	0.003423	107.451	378169
PUN68	AMZ143	Mbuti	0.373411	0.0034	109.838	379690
Bolivian39	AMZ143	Mbuti	0.370844	0.003382	109.668	379512
SMAR-6	AMZ143	Mbuti	0.374941	0.003382	110.863	378749
LAM15	AMZ143	Mbuti	0.372025	0.003417	108.874	380408
AMZ149	AMZ143	Mbuti	0.388014	0.003532	109.862	380166
SMAR-7	AMZ143	Mbuti	0.381761	0.003362	113.541	380247
SMAR-9	AMZ143	Mbuti	0.378678	0.003505	108.034	379141
SMAR-10	AMZ143	Mbuti	0.382961	0.003584	106.847	380208
LAM27	AMZ143	Mbuti	0.369943	0.003367	109.881	379908
LAM32	AMZ143	Mbuti	0.370587	0.003509	105.617	379280
GAV156	AMZ143	Mbuti	0.371444	0.003413	108.818	377932
GAV161	AMZ143	Mbuti	0.373006	0.003528	105.731	378861
Guarani-KW_203	AMZ143	Mbuti	0.374992	0.00348	107.757	379775
Guarani-KW_220	AMZ143	Mbuti	0.377404	0.003553	106.214	380506
Guarani-KW_223	AMZ143	Mbuti	0.370873	0.003615	102.582	380740
Guarani-KW_224	AMZ143	Mbuti	0.373142	0.003461	107.817	380485
Guarani-KW_230	AMZ143	Mbuti	0.374659	0.00347	107.973	380103
Guarani-KW_644	AMZ143	Mbuti	0.376917	0.003509	107.42	380548
Guarani-KW_645	AMZ143	Mbuti	0.373129	0.003459	107.881	381112
Guarani-KW_646	AMZ143	Mbuti	0.370793	0.003492	106.172	380621
Guarani-KW_650	AMZ143	Mbuti	0.37636	0.003468	108.509	380684
3001	AMZ143	Mbuti	0.371431	0.00343	108.275	380141
Guarani-GN_841	AMZ143	Mbuti	0.369508	0.003392	108.934	380581
Guarani-GN_845	AMZ143	Mbuti	0.371829	0.003548	104.785	380809
Guarani-GN_852	AMZ143	Mbuti	0.372715	0.003625	102.825	380553
HGDP01014	AMZ143	Mbuti	0.367721	0.003528	104.226	378901
HGDP01019	AMZ143	Mbuti	0.375484	0.003496	107.397	378562
Karitiana_27	AMZ143	Mbuti	0.373052	0.003485	107.051	379419
EC005	AMZ143	Mbuti	0.372751	0.00339	109.955	380592
EC010	AMZ143	Mbuti	0.371007	0.003328	111.465	380796
EC012	AMZ143	Mbuti	0.369144	0.003541	104.24	380447
EC015	AMZ143	Mbuti	0.372048	0.003452	107.766	380646
EC019	AMZ143	Mbuti	0.371674	0.003295	112.793	380379
mixe0029	AMZ143	Mbuti	0.366149	0.00341	107.381	379590
mixe0015	AMZ143	Mbuti	0.367296	0.003425	107.247	380430
mixe0018	AMZ143	Mbuti	0.365065	0.003465	105.365	380214
MU224	AMZ143	Mbuti	0.373218	0.003464	107.734	375866
SMAR-3	AMZ143	Mbuti	0.375303	0.003475	108.013	380001
SMAR-4	AMZ143	Mbuti	0.378027	0.003447	109.674	378330
PIU24	AMZ143	Mbuti	0.365629	0.003456	105.792	380640
PIU27	AMZ143	Mbuti	0.367846	0.003428	107.295	379571
PIU28	AMZ143	Mbuti	0.369599	0.003553	104.032	380666
PIU35	AMZ143	Mbuti	0.372626	0.003311	112.556	379659
PAR99	AMZ143	Mbuti	0.370035	0.003601	102.76	379106
PAR137	AMZ143	Mbuti	0.358573	0.003361	106.671	370295
HGDP00706	AMZ143	Mbuti	0.373517	0.003464	107.837	378955
HGDP00970	AMZ143	Mbuti	0.374867	0.003486	107.521	380261
PUN07	AMZ143	Mbuti	0.372205	0.003512	105.972	380531
PUN24	AMZ143	Mbuti	0.37059	0.003524	105.153	380435
PUN48	AMZ143	Mbuti	0.369589	0.003447	107.22	379571
PIU19	AMZ143	Mbuti	0.371728	0.003531	105.262	379403
SMAR-2	AMZ143	Mbuti	0.377015	0.003561	105.884	380237
Surui_20	AMZ143	Mbuti	0.371316	0.003538	104.953	378449
Surui_72	AMZ143	Mbuti	0.376109	0.003454	108.901	380378
PIU01	AMZ143	Mbuti	0.372207	0.003509	106.068	380733
PIU02	AMZ143	Mbuti	0.370068	0.003513	105.34	381040
PIU05	AMZ143	Mbuti	0.371172	0.003503	105.944	380726
PIU08	AMZ143	Mbuti	0.368518	0.003302	111.613	380806
U.Kaapor_95	AMZ143	Mbuti	0.373325	0.003461	107.858	379665
U.Kaapor_164	AMZ143	Mbuti	0.373873	0.003435	108.849	379740
W137	AMZ143	Mbuti	0.364787	0.00368	99.133	376370
W218	AMZ143	Mbuti	0.368891	0.003576	103.162	379220
CH105	AMZ143	Mbuti	0.374741	0.003483	107.588	380616
Xavante_107	AMZ143	Mbuti	0.374069	0.003505	106.712	379787
Xavante_506	AMZ143	Mbuti	0.373617	0.003534	105.732	379481
Xavante_606	AMZ143	Mbuti	0.372528	0.003548	105.001	377010
Xavante_1004	AMZ143	Mbuti	0.374129	0.003537	105.789	380016
Xavante_2304	AMZ143	Mbuti	0.373186	0.003516	106.14	380344
XAW113	AMZ143	Mbuti	0.37491	0.003556	105.438	377941
XAW204	AMZ143	Mbuti	0.374345	0.003422	109.401	379383
XAW510	AMZ143	Mbuti	0.375487	0.003578	104.953	378276
XAW904	AMZ143	Mbuti	0.374537	0.003567	104.998	376614
XAW1401	AMZ143	Mbuti	0.375501	0.003449	108.874	378713
XAW1718	AMZ143	Mbuti	0.374297	0.003613	103.603	379718
XI38	AMZ143	Mbuti	0.372593	0.003422	108.893	379712
XI39	AMZ143	Mbuti	0.372598	0.003518	105.918	374304
XI47	AMZ143	Mbuti	0.371521	0.00339	109.579	371134
XI53	AMZ143	Mbuti	0.37202	0.003538	105.153	375438
XI72	AMZ143	Mbuti	0.374764	0.003427	109.345	378903
Zoro_51	AMZ143	Mbuti	0.376719	0.00348	108.239	378426
Apalai_147	AMZ149	Mbuti	0.374054	0.003326	112.465	380811
Apalai_185	AMZ149	Mbuti	0.376669	0.003438	109.57	380795
Apalai_228	AMZ149	Mbuti	0.373524	0.003427	108.987	380499
Arara_11	AMZ149	Mbuti	0.371071	0.003376	109.93	379236
Arara_49	AMZ149	Mbuti	0.373482	0.003434	108.767	380170
AS34	AMZ149	Mbuti	0.37152	0.003308	112.299	378231
PUN68	AMZ149	Mbuti	0.369576	0.003348	110.391	379754
Bolivian39	AMZ149	Mbuti	0.368812	0.003413	108.068	379839
SMAR-6	AMZ149	Mbuti	0.374159	0.00344	108.78	378863
LAM15	AMZ149	Mbuti	0.370498	0.003335	111.089	380729
AMZ143	AMZ149	Mbuti	0.388014	0.003532	109.862	380166
SMAR-7	AMZ149	Mbuti	0.382339	0.003322	115.092	380486
SMAR-9	AMZ149	Mbuti	0.379793	0.003357	113.121	379226
SMAR-10	AMZ149	Mbuti	0.379166	0.003473	109.167	380308
LAM27	AMZ149	Mbuti	0.372513	0.00339	109.894	379983
LAM32	AMZ149	Mbuti	0.368728	0.003406	108.261	379508
GAV156	AMZ149	Mbuti	0.371709	0.00336	110.624	378132
GAV161	AMZ149	Mbuti	0.369872	0.003399	108.827	378951
Guarani-KW_203	AMZ149	Mbuti	0.371938	0.00328	113.399	380046
Guarani-KW_220	AMZ149	Mbuti	0.374987	0.003359	111.647	380660
Guarani-KW_223	AMZ149	Mbuti	0.372034	0.003336	111.514	380941
Guarani-KW_224	AMZ149	Mbuti	0.373343	0.003404	109.692	380671
Guarani-KW_230	AMZ149	Mbuti	0.37481	0.003471	107.989	380201
Guarani-KW_644	AMZ149	Mbuti	0.372834	0.003399	109.692	380741
Guarani-KW_645	AMZ149	Mbuti	0.373549	0.003353	111.408	381119
Guarani-KW_646	AMZ149	Mbuti	0.372466	0.003377	110.287	380691
Guarani-KW_650	AMZ149	Mbuti	0.374227	0.003331	112.335	380826
3001	AMZ149	Mbuti	0.375174	0.00334	112.326	380015
Guarani-GN_841	AMZ149	Mbuti	0.370012	0.003448	107.32	380703
Guarani-GN_845	AMZ149	Mbuti	0.368849	0.003339	110.477	381048
Guarani-GN_852	AMZ149	Mbuti	0.372635	0.003442	108.271	380740
HGDP01014	AMZ149	Mbuti	0.375065	0.003387	110.721	378898
HGDP01019	AMZ149	Mbuti	0.376654	0.003534	106.585	378595
Karitiana_27	AMZ149	Mbuti	0.371278	0.003393	109.424	379486
EC005	AMZ149	Mbuti	0.376262	0.003387	111.075	380627
EC010	AMZ149	Mbuti	0.374905	0.003277	114.406	380765
EC012	AMZ149	Mbuti	0.375481	0.003527	106.469	380540
EC015	AMZ149	Mbuti	0.371666	0.003333	111.505	380763
EC019	AMZ149	Mbuti	0.374609	0.003335	112.323	380499
mixe0029	AMZ149	Mbuti	0.364568	0.003277	111.267	379934
mixe0015	AMZ149	Mbuti	0.364429	0.003236	112.614	380783
mixe0018	AMZ149	Mbuti	0.364416	0.003153	115.563	380432
MU224	AMZ149	Mbuti	0.370053	0.003294	112.356	376108
SMAR-3	AMZ149	Mbuti	0.378049	0.003377	111.944	380168
SMAR-4	AMZ149	Mbuti	0.378108	0.003268	115.697	378445
PIU24	AMZ149	Mbuti	0.369448	0.003333	110.832	380553
PIU27	AMZ149	Mbuti	0.367777	0.003309	111.135	379689
PIU28	AMZ149	Mbuti	0.369566	0.003369	109.697	380762
PIU35	AMZ149	Mbuti	0.370796	0.003321	111.645	379819
PAR99	AMZ149	Mbuti	0.37058	0.003362	110.242	379183
PAR137	AMZ149	Mbuti	0.358893	0.003284	109.272	370369
HGDP00706	AMZ149	Mbuti	0.373447	0.003332	112.068	379094
HGDP00970	AMZ149	Mbuti	0.374491	0.003331	112.433	380506
PUN07	AMZ149	Mbuti	0.367413	0.003572	102.854	380827
PUN24	AMZ149	Mbuti	0.3687	0.003362	109.666	380690
PUN48	AMZ149	Mbuti	0.368681	0.003401	108.403	379696
PIU19	AMZ149	Mbuti	0.37176	0.003366	110.451	379586
SMAR-2	AMZ149	Mbuti	0.374046	0.003395	110.184	380606
Surui_20	AMZ149	Mbuti	0.371319	0.003417	108.656	378587
Surui_72	AMZ149	Mbuti	0.377885	0.003408	110.88	380489
PIU01	AMZ149	Mbuti	0.371818	0.003462	107.402	380876
PIU02	AMZ149	Mbuti	0.365305	0.003366	108.52	381227
PIU05	AMZ149	Mbuti	0.371216	0.003462	107.211	380724
PIU08	AMZ149	Mbuti	0.369134	0.003275	112.698	380982
U.Kaapor_95	AMZ149	Mbuti	0.375584	0.003344	112.313	379731
U.Kaapor_164	AMZ149	Mbuti	0.375504	0.003341	112.409	379805
W137	AMZ149	Mbuti	0.36422	0.003635	100.198	376528
W218	AMZ149	Mbuti	0.366575	0.003534	103.716	379466
CH105	AMZ149	Mbuti	0.377321	0.003365	112.131	380766
Xavante_107	AMZ149	Mbuti	0.37509	0.003415	109.846	379793
Xavante_506	AMZ149	Mbuti	0.375466	0.00328	114.477	379760
Xavante_606	AMZ149	Mbuti	0.373808	0.003283	113.846	377002
Xavante_1004	AMZ149	Mbuti	0.374541	0.003348	111.867	380247
Xavante_2304	AMZ149	Mbuti	0.372352	0.003319	112.174	380538
XAW113	AMZ149	Mbuti	0.372052	0.003432	108.414	378150
XAW204	AMZ149	Mbuti	0.376327	0.003392	110.941	379472
XAW510	AMZ149	Mbuti	0.377147	0.003339	112.941	378506
XAW904	AMZ149	Mbuti	0.371746	0.003349	110.991	376923
XAW1401	AMZ149	Mbuti	0.375846	0.003382	111.146	378937
XAW1718	AMZ149	Mbuti	0.375771	0.003377	111.257	379940
XI38	AMZ149	Mbuti	0.372798	0.00324	115.07	379835
XI39	AMZ149	Mbuti	0.36884	0.003483	105.896	374386
XI47	AMZ149	Mbuti	0.373919	0.003295	113.473	371305
XI53	AMZ149	Mbuti	0.371538	0.003351	110.873	375528
XI72	AMZ149	Mbuti	0.37687	0.003303	114.112	378911
Zoro_51	AMZ149	Mbuti	0.37674	0.003394	111.004	378660
Apalai_147	SMAR-7	Mbuti	0.377462	0.003279	115.105	380646
Apalai_185	SMAR-7	Mbuti	0.378276	0.003325	113.776	380685
Apalai_228	SMAR-7	Mbuti	0.373127	0.003348	111.439	380595
Arara_11	SMAR-7	Mbuti	0.378038	0.003289	114.934	378993
Arara_49	SMAR-7	Mbuti	0.377364	0.003333	113.205	380066
AS34	SMAR-7	Mbuti	0.371796	0.003195	116.368	378248
PUN68	SMAR-7	Mbuti	0.372895	0.003191	116.857	379760
Bolivian39	SMAR-7	Mbuti	0.372016	0.003238	114.906	379748
SMAR-6	SMAR-7	Mbuti	0.381125	0.003412	111.687	378681
LAM15	SMAR-7	Mbuti	0.372406	0.003216	115.799	380478
AMZ143	SMAR-7	Mbuti	0.381761	0.003362	113.541	380247
AMZ149	SMAR-7	Mbuti	0.382339	0.003322	115.092	380486
SMAR-9	SMAR-7	Mbuti	0.399526	0.003635	109.91	378573
SMAR-10	SMAR-7	Mbuti	0.384648	0.003377	113.887	380226
LAM27	SMAR-7	Mbuti	0.371797	0.00326	114.034	379991
LAM32	SMAR-7	Mbuti	0.370902	0.003309	112.09	379448
GAV156	SMAR-7	Mbuti	0.376917	0.003247	116.09	377908
GAV161	SMAR-7	Mbuti	0.372544	0.003392	109.823	378986
Guarani-KW_203	SMAR-7	Mbuti	0.37347	0.003298	113.243	379937
Guarani-KW_220	SMAR-7	Mbuti	0.378275	0.003404	111.141	380506
Guarani-KW_223	SMAR-7	Mbuti	0.372355	0.003306	112.618	380891
Guarani-KW_224	SMAR-7	Mbuti	0.376277	0.003365	111.823	380495
Guarani-KW_230	SMAR-7	Mbuti	0.37525	0.003317	113.137	380212
Guarani-KW_644	SMAR-7	Mbuti	0.379581	0.003204	118.488	380592
Guarani-KW_645	SMAR-7	Mbuti	0.375161	0.00335	111.973	381058
Guarani-KW_646	SMAR-7	Mbuti	0.380256	0.003293	115.483	380496
Guarani-KW_650	SMAR-7	Mbuti	0.380259	0.003284	115.799	380773
3001	SMAR-7	Mbuti	0.377328	0.003362	112.24	380128
Guarani-GN_841	SMAR-7	Mbuti	0.373628	0.003328	112.278	380547
Guarani-GN_845	SMAR-7	Mbuti	0.372522	0.003306	112.685	380932
Guarani-GN_852	SMAR-7	Mbuti	0.374935	0.003398	110.336	380728
HGDP01014	SMAR-7	Mbuti	0.377234	0.003269	115.401	378697
HGDP01019	SMAR-7	Mbuti	0.378558	0.00338	111.986	378605
Karitiana_27	SMAR-7	Mbuti	0.372491	0.003307	112.634	379476
EC005	SMAR-7	Mbuti	0.373554	0.00323	115.643	380667
EC010	SMAR-7	Mbuti	0.376407	0.003304	113.915	380666
EC012	SMAR-7	Mbuti	0.372654	0.003322	112.167	380470
EC015	SMAR-7	Mbuti	0.378064	0.003341	113.171	380558
EC019	SMAR-7	Mbuti	0.374513	0.003174	118.012	380436
mixe0029	SMAR-7	Mbuti	0.366897	0.003262	112.459	379859
mixe0015	SMAR-7	Mbuti	0.366863	0.003275	112.035	380617
mixe0018	SMAR-7	Mbuti	0.367534	0.00337	109.063	380365
MU224	SMAR-7	Mbuti	0.374052	0.003282	113.965	376050
SMAR-3	SMAR-7	Mbuti	0.379778	0.003326	114.177	380044
SMAR-4	SMAR-7	Mbuti	0.378761	0.003324	113.96	378386
PIU24	SMAR-7	Mbuti	0.369379	0.003344	110.475	380470
PIU27	SMAR-7	Mbuti	0.372172	0.003283	113.38	379418
PIU28	SMAR-7	Mbuti	0.372924	0.003352	111.24	380682
PIU35	SMAR-7	Mbuti	0.372279	0.003221	115.582	379788
PAR99	SMAR-7	Mbuti	0.374	0.00338	110.662	379123
PAR137	SMAR-7	Mbuti	0.362502	0.003214	112.782	370175
HGDP00706	SMAR-7	Mbuti	0.376687	0.003274	115.044	379049
HGDP00970	SMAR-7	Mbuti	0.37509	0.003407	110.094	380486
PUN07	SMAR-7	Mbuti	0.370057	0.003444	107.445	380732
PUN24	SMAR-7	Mbuti	0.371439	0.003346	111.008	380538
PUN48	SMAR-7	Mbuti	0.368562	0.003325	110.86	379699
PIU19	SMAR-7	Mbuti	0.3728	0.003265	114.164	379531
SMAR-2	SMAR-7	Mbuti	0.379431	0.003336	113.731	380395
Surui_20	SMAR-7	Mbuti	0.374548	0.00328	114.192	378541
Surui_72	SMAR-7	Mbuti	0.376939	0.003449	109.278	380477
PIU01	SMAR-7	Mbuti	0.371794	0.003324	111.836	380767
PIU02	SMAR-7	Mbuti	0.370396	0.003402	108.875	381200
PIU05	SMAR-7	Mbuti	0.369818	0.003295	112.223	380750
PIU08	SMAR-7	Mbuti	0.373955	0.003324	112.506	380711
U.Kaapor_95	SMAR-7	Mbuti	0.376072	0.003308	113.697	379689
U.Kaapor_164	SMAR-7	Mbuti	0.373245	0.003287	113.561	379842
W137	SMAR-7	Mbuti	0.36493	0.003595	101.516	376486
W218	SMAR-7	Mbuti	0.369002	0.003491	105.716	379385
CH105	SMAR-7	Mbuti	0.379614	0.003359	113.028	380712
Xavante_107	SMAR-7	Mbuti	0.378023	0.003303	114.435	379848
Xavante_506	SMAR-7	Mbuti	0.376149	0.003305	113.819	379705
Xavante_606	SMAR-7	Mbuti	0.378554	0.00338	111.994	376971
Xavante_1004	SMAR-7	Mbuti	0.37748	0.003331	113.32	380008
Xavante_2304	SMAR-7	Mbuti	0.376559	0.003294	114.32	380302
XAW113	SMAR-7	Mbuti	0.377071	0.003445	109.44	378058
XAW204	SMAR-7	Mbuti	0.377569	0.00331	114.054	379435
XAW510	SMAR-7	Mbuti	0.37754	0.003262	115.741	378393
XAW904	SMAR-7	Mbuti	0.376184	0.003376	111.428	376682
XAW1401	SMAR-7	Mbuti	0.37942	0.003306	114.777	378796
XAW1718	SMAR-7	Mbuti	0.377301	0.003216	117.333	379689
XI38	SMAR-7	Mbuti	0.374207	0.003383	110.627	379686
XI39	SMAR-7	Mbuti	0.373977	0.003293	113.573	374291
XI47	SMAR-7	Mbuti	0.377329	0.003277	115.132	371145
XI53	SMAR-7	Mbuti	0.376141	0.003306	113.788	375258
XI72	SMAR-7	Mbuti	0.374758	0.003356	111.656	378945
Zoro_51	SMAR-7	Mbuti	0.376385	0.003378	111.41	378610
Apalai_147	SMAR-9	Mbuti	0.376845	0.003402	110.777	379511
Apalai_185	SMAR-9	Mbuti	0.374116	0.00337	111.004	379657
Apalai_228	SMAR-9	Mbuti	0.374338	0.003411	109.732	379315
Arara_11	SMAR-9	Mbuti	0.372696	0.003379	110.307	377981
Arara_49	SMAR-9	Mbuti	0.372272	0.003491	106.624	378916
AS34	SMAR-9	Mbuti	0.370382	0.003341	110.858	376930
PUN68	SMAR-9	Mbuti	0.371096	0.003375	109.946	378580
Bolivian39	SMAR-9	Mbuti	0.36983	0.003366	109.885	378576
SMAR-6	SMAR-9	Mbuti	0.379864	0.003531	107.573	377435
LAM15	SMAR-9	Mbuti	0.371093	0.003358	110.495	379399
AMZ143	SMAR-9	Mbuti	0.378678	0.003505	108.034	379141
AMZ149	SMAR-9	Mbuti	0.379793	0.003357	113.121	379226
SMAR-7	SMAR-9	Mbuti	0.399526	0.003635	109.91	378573
SMAR-10	SMAR-9	Mbuti	0.390361	0.003685	105.929	378669
LAM27	SMAR-9	Mbuti	0.371539	0.003274	113.48	378764
LAM32	SMAR-9	Mbuti	0.367599	0.003392	108.374	378248
GAV156	SMAR-9	Mbuti	0.372774	0.003377	110.402	376871
GAV161	SMAR-9	Mbuti	0.370026	0.003483	106.242	377813
Guarani-KW_203	SMAR-9	Mbuti	0.371905	0.003377	110.138	378871
Guarani-KW_220	SMAR-9	Mbuti	0.37557	0.003516	106.805	379385
Guarani-KW_223	SMAR-9	Mbuti	0.37287	0.003346	111.454	379594
Guarani-KW_224	SMAR-9	Mbuti	0.375184	0.003504	107.07	379297
Guarani-KW_230	SMAR-9	Mbuti	0.377421	0.003392	111.256	378824
Guarani-KW_644	SMAR-9	Mbuti	0.375734	0.003375	111.331	379358
Guarani-KW_645	SMAR-9	Mbuti	0.37348	0.003336	111.949	379825
Guarani-KW_646	SMAR-9	Mbuti	0.37535	0.003437	109.21	379383
Guarani-KW_650	SMAR-9	Mbuti	0.377841	0.00333	113.451	379409
3001	SMAR-9	Mbuti	0.374739	0.003356	111.657	378923
Guarani-GN_841	SMAR-9	Mbuti	0.369864	0.003248	113.887	379376
Guarani-GN_845	SMAR-9	Mbuti	0.371419	0.003406	109.064	379749
Guarani-GN_852	SMAR-9	Mbuti	0.373426	0.003438	108.628	379403
HGDP01014	SMAR-9	Mbuti	0.371342	0.003421	108.554	377685
HGDP01019	SMAR-9	Mbuti	0.37342	0.003551	105.169	377365
Karitiana_27	SMAR-9	Mbuti	0.370443	0.003392	109.221	378327
EC005	SMAR-9	Mbuti	0.37162	0.003306	112.399	379523
EC010	SMAR-9	Mbuti	0.37434	0.003246	115.325	379546
EC012	SMAR-9	Mbuti	0.367711	0.003484	105.53	379337
EC015	SMAR-9	Mbuti	0.371658	0.003422	108.602	379550
EC019	SMAR-9	Mbuti	0.372485	0.003224	115.549	379272
mixe0029	SMAR-9	Mbuti	0.36541	0.003334	109.59	378578
mixe0015	SMAR-9	Mbuti	0.365297	0.003325	109.863	379357
mixe0018	SMAR-9	Mbuti	0.36543	0.003359	108.779	379117
MU224	SMAR-9	Mbuti	0.370069	0.003332	111.074	374956
SMAR-3	SMAR-9	Mbuti	0.376364	0.0035	107.542	378868
SMAR-4	SMAR-9	Mbuti	0.377412	0.003373	111.888	377429
PIU24	SMAR-9	Mbuti	0.368169	0.003342	110.179	379378
PIU27	SMAR-9	Mbuti	0.369015	0.003278	112.558	378370
PIU28	SMAR-9	Mbuti	0.368687	0.003307	111.491	379611
PIU35	SMAR-9	Mbuti	0.370667	0.003135	118.253	378595
PAR99	SMAR-9	Mbuti	0.367576	0.003446	106.672	377913
PAR137	SMAR-9	Mbuti	0.360992	0.003293	109.634	369015
HGDP00706	SMAR-9	Mbuti	0.374428	0.003447	108.615	377832
HGDP00970	SMAR-9	Mbuti	0.371933	0.003431	108.416	379261
PUN07	SMAR-9	Mbuti	0.369566	0.003434	107.624	379532
PUN24	SMAR-9	Mbuti	0.371598	0.003383	109.827	379295
PUN48	SMAR-9	Mbuti	0.366885	0.003317	110.601	378532
PIU19	SMAR-9	Mbuti	0.370448	0.003312	111.842	378354
SMAR-2	SMAR-9	Mbuti	0.376603	0.003443	109.39	379290
Surui_20	SMAR-9	Mbuti	0.370908	0.003451	107.479	377437
Surui_72	SMAR-9	Mbuti	0.373896	0.003432	108.958	379339
PIU01	SMAR-9	Mbuti	0.370478	0.003384	109.471	379631
PIU02	SMAR-9	Mbuti	0.367916	0.003432	107.191	379962
PIU05	SMAR-9	Mbuti	0.368574	0.003397	108.515	379489
PIU08	SMAR-9	Mbuti	0.370189	0.003412	108.51	379705
U.Kaapor_95	SMAR-9	Mbuti	0.373957	0.003453	108.303	378478
U.Kaapor_164	SMAR-9	Mbuti	0.373711	0.003449	108.342	378584
W137	SMAR-9	Mbuti	0.361705	0.003627	99.728	375351
W218	SMAR-9	Mbuti	0.365297	0.003591	101.734	378283
CH105	SMAR-9	Mbuti	0.37611	0.00345	109.03	379528
Xavante_107	SMAR-9	Mbuti	0.374699	0.003431	109.213	378702
Xavante_506	SMAR-9	Mbuti	0.375762	0.00333	112.853	378439
Xavante_606	SMAR-9	Mbuti	0.376916	0.003486	108.132	375681
Xavante_1004	SMAR-9	Mbuti	0.37522	0.00347	108.145	378832
Xavante_2304	SMAR-9	Mbuti	0.37532	0.003283	114.336	379049
XAW113	SMAR-9	Mbuti	0.371804	0.003435	108.247	376872
XAW204	SMAR-9	Mbuti	0.377454	0.003407	110.774	378041
XAW510	SMAR-9	Mbuti	0.376896	0.003396	110.986	377287
XAW904	SMAR-9	Mbuti	0.374737	0.003444	108.813	375496
XAW1401	SMAR-9	Mbuti	0.377832	0.003367	112.213	377713
XAW1718	SMAR-9	Mbuti	0.377156	0.003494	107.95	378598
XI38	SMAR-9	Mbuti	0.375255	0.00337	111.345	378559
XI39	SMAR-9	Mbuti	0.371446	0.00337	110.208	373129
XI47	SMAR-9	Mbuti	0.372157	0.003375	110.273	370061
XI53	SMAR-9	Mbuti	0.37307	0.003393	109.947	374188
XI72	SMAR-9	Mbuti	0.372465	0.003434	108.463	377812
Zoro_51	SMAR-9	Mbuti	0.376893	0.003487	108.079	377389
Apalai_147	SMAR-10	Mbuti	0.371968	0.003457	107.601	380633
Apalai_185	SMAR-10	Mbuti	0.376759	0.003356	112.28	380565
Apalai_228	SMAR-10	Mbuti	0.373009	0.003532	105.611	380405
Arara_11	SMAR-10	Mbuti	0.368505	0.003424	107.619	379156
Arara_49	SMAR-10	Mbuti	0.371045	0.003456	107.368	380115
AS34	SMAR-10	Mbuti	0.368296	0.003427	107.455	378158
PUN68	SMAR-10	Mbuti	0.369332	0.00346	106.733	379740
Bolivian39	SMAR-10	Mbuti	0.36725	0.003416	107.495	379781
SMAR-6	SMAR-10	Mbuti	0.379319	0.003499	108.407	378525
LAM15	SMAR-10	Mbuti	0.365654	0.003448	106.04	380631
AMZ143	SMAR-10	Mbuti	0.382961	0.003584	106.847	380208
AMZ149	SMAR-10	Mbuti	0.379166	0.003473	109.167	380308
SMAR-7	SMAR-10	Mbuti	0.384648	0.003377	113.887	380226
SMAR-9	SMAR-10	Mbuti	0.390361	0.003685	105.929	378669
LAM27	SMAR-10	Mbuti	0.370627	0.00336	110.302	379950
LAM32	SMAR-10	Mbuti	0.366474	0.003404	107.671	379535
GAV156	SMAR-10	Mbuti	0.371104	0.00342	108.521	378125
GAV161	SMAR-10	Mbuti	0.371754	0.003433	108.281	378796
Guarani-KW_203	SMAR-10	Mbuti	0.37024	0.00338	109.542	379828
Guarani-KW_220	SMAR-10	Mbuti	0.377544	0.003594	105.058	380484
Guarani-KW_223	SMAR-10	Mbuti	0.369584	0.003493	105.818	380829
Guarani-KW_224	SMAR-10	Mbuti	0.372653	0.003382	110.2	380536
Guarani-KW_230	SMAR-10	Mbuti	0.372953	0.003417	109.146	380073
Guarani-KW_644	SMAR-10	Mbuti	0.372561	0.003412	109.194	380659
Guarani-KW_645	SMAR-10	Mbuti	0.373964	0.003341	111.918	380990
Guarani-KW_646	SMAR-10	Mbuti	0.368659	0.003385	108.901	380661
Guarani-KW_650	SMAR-10	Mbuti	0.372634	0.003424	108.835	380776
3001	SMAR-10	Mbuti	0.375086	0.003485	107.625	379998
Guarani-GN_841	SMAR-10	Mbuti	0.36987	0.003446	107.319	380679
Guarani-GN_845	SMAR-10	Mbuti	0.370578	0.003446	107.548	380919
Guarani-GN_852	SMAR-10	Mbuti	0.370386	0.00349	106.114	380683
HGDP01014	SMAR-10	Mbuti	0.371089	0.003389	109.483	378916
HGDP01019	SMAR-10	Mbuti	0.371323	0.003443	107.833	378603
Karitiana_27	SMAR-10	Mbuti	0.369541	0.003374	109.53	379452
EC005	SMAR-10	Mbuti	0.370131	0.003355	110.309	380723
EC010	SMAR-10	Mbuti	0.369892	0.003286	112.575	380752
EC012	SMAR-10	Mbuti	0.367981	0.003485	105.601	380483
EC015	SMAR-10	Mbuti	0.372339	0.003464	107.484	380573
EC019	SMAR-10	Mbuti	0.372829	0.003306	112.767	380387
mixe0029	SMAR-10	Mbuti	0.362647	0.0033	109.884	379668
mixe0015	SMAR-10	Mbuti	0.362419	0.003323	109.061	380478
mixe0018	SMAR-10	Mbuti	0.362728	0.003274	110.807	380234
MU224	SMAR-10	Mbuti	0.369146	0.00344	107.302	375992
SMAR-3	SMAR-10	Mbuti	0.373977	0.00348	107.465	379991
SMAR-4	SMAR-10	Mbuti	0.377509	0.003374	111.901	378347
PIU24	SMAR-10	Mbuti	0.366822	0.00349	105.099	380660
PIU27	SMAR-10	Mbuti	0.36817	0.003437	107.13	379514
PIU28	SMAR-10	Mbuti	0.366373	0.003463	105.784	380786
PIU35	SMAR-10	Mbuti	0.369477	0.003362	109.89	379820
PAR99	SMAR-10	Mbuti	0.370457	0.003476	106.572	379089
PAR137	SMAR-10	Mbuti	0.362022	0.003301	109.679	370070
HGDP00706	SMAR-10	Mbuti	0.370169	0.003386	109.326	378960
HGDP00970	SMAR-10	Mbuti	0.372797	0.003421	108.964	380402
PUN07	SMAR-10	Mbuti	0.368171	0.003641	101.119	380683
PUN24	SMAR-10	Mbuti	0.368058	0.003432	107.236	380468
PUN48	SMAR-10	Mbuti	0.368463	0.003518	104.726	379537
PIU19	SMAR-10	Mbuti	0.36975	0.003389	109.111	379415
SMAR-2	SMAR-10	Mbuti	0.37478	0.003436	109.077	380422
Surui_20	SMAR-10	Mbuti	0.371148	0.003464	107.141	378507
Surui_72	SMAR-10	Mbuti	0.377446	0.003427	110.144	380280
PIU01	SMAR-10	Mbuti	0.3697	0.003475	106.378	380724
PIU02	SMAR-10	Mbuti	0.367928	0.003517	104.625	381003
PIU05	SMAR-10	Mbuti	0.366895	0.003421	107.254	380723
PIU08	SMAR-10	Mbuti	0.368976	0.003416	108.02	380810
U.Kaapor_95	SMAR-10	Mbuti	0.373622	0.003536	105.663	379539
U.Kaapor_164	SMAR-10	Mbuti	0.36911	0.003422	107.865	379841
W137	SMAR-10	Mbuti	0.363102	0.00368	98.682	376327
W218	SMAR-10	Mbuti	0.362302	0.00343	105.635	379352
CH105	SMAR-10	Mbuti	0.379001	0.003429	110.543	380488
Xavante_107	SMAR-10	Mbuti	0.372792	0.003439	108.41	379870
Xavante_506	SMAR-10	Mbuti	0.373134	0.003387	110.162	379600
Xavante_606	SMAR-10	Mbuti	0.375629	0.003522	106.641	376859
Xavante_1004	SMAR-10	Mbuti	0.372413	0.003347	111.27	379986
Xavante_2304	SMAR-10	Mbuti	0.371375	0.003399	109.252	380254
XAW113	SMAR-10	Mbuti	0.370192	0.00351	105.474	377985
XAW204	SMAR-10	Mbuti	0.373802	0.003452	108.271	379458
XAW510	SMAR-10	Mbuti	0.371662	0.003462	107.356	378498
XAW904	SMAR-10	Mbuti	0.371634	0.003514	105.752	376820
XAW1401	SMAR-10	Mbuti	0.378608	0.003345	113.192	378854
XAW1718	SMAR-10	Mbuti	0.374549	0.003486	107.437	379735
XI38	SMAR-10	Mbuti	0.369041	0.003282	112.451	379712
XI39	SMAR-10	Mbuti	0.370081	0.003404	108.714	374322
XI47	SMAR-10	Mbuti	0.369329	0.00334	110.581	371104
XI53	SMAR-10	Mbuti	0.369887	0.003428	107.906	375316
XI72	SMAR-10	Mbuti	0.372226	0.0034	109.464	378985
Zoro_51	SMAR-10	Mbuti	0.377613	0.003431	110.046	378479
Apalai_147	LAM27	Mbuti	0.373093	0.003302	112.99	379943
Apalai_185	LAM27	Mbuti	0.373787	0.00339	110.26	380112
Apalai_228	LAM27	Mbuti	0.36951	0.003368	109.72	379822
Arara_11	LAM27	Mbuti	0.368304	0.003479	105.878	378571
Arara_49	LAM27	Mbuti	0.371023	0.003446	107.668	379516
AS34	LAM27	Mbuti	0.368421	0.003336	110.43	377533
PUN68	LAM27	Mbuti	0.369895	0.003331	111.036	379184
Bolivian39	LAM27	Mbuti	0.371916	0.003384	109.915	378992
SMAR-6	LAM27	Mbuti	0.368353	0.003328	110.674	378374
LAM15	LAM27	Mbuti	0.382394	0.003469	110.226	379431
AMZ143	LAM27	Mbuti	0.369943	0.003367	109.881	379908
AMZ149	LAM27	Mbuti	0.372513	0.00339	109.894	379983
SMAR-7	LAM27	Mbuti	0.371797	0.00326	114.034	379991
SMAR-9	LAM27	Mbuti	0.371539	0.003274	113.48	378764
SMAR-10	LAM27	Mbuti	0.370627	0.00336	110.302	379950
LAM32	LAM27	Mbuti	0.387604	0.003573	108.491	378223
GAV156	LAM27	Mbuti	0.37074	0.00338	109.694	377420
GAV161	LAM27	Mbuti	0.36963	0.003439	107.474	378271
Guarani-KW_203	LAM27	Mbuti	0.369763	0.003444	107.368	379380
Guarani-KW_220	LAM27	Mbuti	0.371035	0.003479	106.655	380111
Guarani-KW_223	LAM27	Mbuti	0.364234	0.003408	106.867	380289
Guarani-KW_224	LAM27	Mbuti	0.369186	0.003429	107.655	380135
Guarani-KW_230	LAM27	Mbuti	0.369735	0.003441	107.457	379593
Guarani-KW_644	LAM27	Mbuti	0.370157	0.003366	109.955	380160
Guarani-KW_645	LAM27	Mbuti	0.370206	0.003398	108.951	380643
Guarani-KW_646	LAM27	Mbuti	0.370819	0.003412	108.688	379966
Guarani-KW_650	LAM27	Mbuti	0.370369	0.003354	110.426	380243
3001	LAM27	Mbuti	0.369658	0.003303	111.921	379500
Guarani-GN_841	LAM27	Mbuti	0.367809	0.003373	109.048	380012
Guarani-GN_845	LAM27	Mbuti	0.366422	0.003433	106.731	380389
Guarani-GN_852	LAM27	Mbuti	0.368176	0.00344	107.033	380234
HGDP01014	LAM27	Mbuti	0.368792	0.003311	111.397	378181
HGDP01019	LAM27	Mbuti	0.369085	0.003481	106.018	378003
Karitiana_27	LAM27	Mbuti	0.368419	0.00327	112.655	378825
EC005	LAM27	Mbuti	0.370514	0.003295	112.442	380194
EC010	LAM27	Mbuti	0.371194	0.003291	112.798	380135
EC012	LAM27	Mbuti	0.369345	0.003368	109.65	379898
EC015	LAM27	Mbuti	0.371167	0.003364	110.326	380099
EC019	LAM27	Mbuti	0.371328	0.003408	108.961	379882
mixe0029	LAM27	Mbuti	0.366766	0.003122	117.48	379089
mixe0015	LAM27	Mbuti	0.367102	0.003241	113.251	379880
mixe0018	LAM27	Mbuti	0.365562	0.003194	114.454	379547
MU224	LAM27	Mbuti	0.371889	0.003288	113.11	375329
SMAR-3	LAM27	Mbuti	0.372666	0.003326	112.032	379496
SMAR-4	LAM27	Mbuti	0.374781	0.00343	109.27	378007
PIU24	LAM27	Mbuti	0.375803	0.003466	108.435	379695
PIU27	LAM27	Mbuti	0.375836	0.003362	111.777	378706
PIU28	LAM27	Mbuti	0.378482	0.003467	109.179	379868
PIU35	LAM27	Mbuti	0.375892	0.003278	114.683	378973
PAR99	LAM27	Mbuti	0.370187	0.003505	105.611	378541
PAR137	LAM27	Mbuti	0.358056	0.003195	112.075	369669
HGDP00706	LAM27	Mbuti	0.368291	0.003352	109.886	378472
HGDP00970	LAM27	Mbuti	0.369059	0.003457	106.748	379863
PUN07	LAM27	Mbuti	0.37359	0.003446	108.404	379837
PUN24	LAM27	Mbuti	0.370413	0.003418	108.385	379742
PUN48	LAM27	Mbuti	0.37044	0.003467	106.852	378967
PIU19	LAM27	Mbuti	0.37959	0.003411	111.286	378648
SMAR-2	LAM27	Mbuti	0.370947	0.003344	110.946	379917
Surui_20	LAM27	Mbuti	0.367435	0.003269	112.398	377944
Surui_72	LAM27	Mbuti	0.371921	0.003419	108.765	379908
PIU01	LAM27	Mbuti	0.377101	0.003465	108.845	379901
PIU02	LAM27	Mbuti	0.3758	0.003391	110.831	380308
PIU05	LAM27	Mbuti	0.376234	0.003426	109.829	379767
PIU08	LAM27	Mbuti	0.375837	0.003512	107.017	380083
U.Kaapor_95	LAM27	Mbuti	0.371128	0.003406	108.973	379032
U.Kaapor_164	LAM27	Mbuti	0.370087	0.003379	109.542	379262
W137	LAM27	Mbuti	0.358501	0.00355	100.981	375796
W218	LAM27	Mbuti	0.36485	0.00347	105.146	378795
CH105	LAM27	Mbuti	0.37258	0.003363	110.783	380062
Xavante_107	LAM27	Mbuti	0.373112	0.003295	113.248	379259
Xavante_506	LAM27	Mbuti	0.373249	0.003424	109.007	378904
Xavante_606	LAM27	Mbuti	0.371825	0.003484	106.733	376376
Xavante_1004	LAM27	Mbuti	0.373243	0.003405	109.627	379234
Xavante_2304	LAM27	Mbuti	0.37504	0.003389	110.678	379635
XAW113	LAM27	Mbuti	0.372139	0.003467	107.334	377486
XAW204	LAM27	Mbuti	0.372987	0.003397	109.792	378851
XAW510	LAM27	Mbuti	0.37551	0.003383	111.012	377752
XAW904	LAM27	Mbuti	0.372067	0.003409	109.158	376022
XAW1401	LAM27	Mbuti	0.376632	0.003431	109.787	378108
XAW1718	LAM27	Mbuti	0.372733	0.003565	104.565	379215
XI38	LAM27	Mbuti	0.370451	0.003364	110.124	379101
XI39	LAM27	Mbuti	0.369281	0.00339	108.917	373799
XI47	LAM27	Mbuti	0.370862	0.003299	112.418	370568
XI53	LAM27	Mbuti	0.372431	0.003382	110.137	374760
XI72	LAM27	Mbuti	0.371948	0.003457	107.591	378263
Zoro_51	LAM27	Mbuti	0.373395	0.003404	109.695	377999
Apalai_147	LAM32	Mbuti	0.367581	0.00336	109.403	379613
Apalai_185	LAM32	Mbuti	0.370439	0.003412	108.561	379587
Apalai_228	LAM32	Mbuti	0.368347	0.003474	106.028	379322
Arara_11	LAM32	Mbuti	0.368305	0.003517	104.733	377905
Arara_49	LAM32	Mbuti	0.367838	0.003462	106.237	379000
AS34	LAM32	Mbuti	0.364668	0.003225	113.064	377037
PUN68	LAM32	Mbuti	0.369807	0.00344	107.494	378549
Bolivian39	LAM32	Mbuti	0.372579	0.003478	107.115	378280
SMAR-6	LAM32	Mbuti	0.367243	0.00343	107.069	377714
LAM15	LAM32	Mbuti	0.376601	0.003434	109.657	378930
AMZ143	LAM32	Mbuti	0.370587	0.003509	105.617	379280
AMZ149	LAM32	Mbuti	0.368728	0.003406	108.261	379508
SMAR-7	LAM32	Mbuti	0.370902	0.003309	112.09	379448
SMAR-9	LAM32	Mbuti	0.367599	0.003392	108.374	378248
SMAR-10	LAM32	Mbuti	0.366474	0.003404	107.671	379535
LAM27	LAM32	Mbuti	0.387604	0.003573	108.491	378223
GAV156	LAM32	Mbuti	0.368651	0.003338	110.448	376761
GAV161	LAM32	Mbuti	0.365795	0.003469	105.449	377792
Guarani-KW_203	LAM32	Mbuti	0.369818	0.003385	109.265	378773
Guarani-KW_220	LAM32	Mbuti	0.369992	0.003321	111.407	379388
Guarani-KW_223	LAM32	Mbuti	0.368254	0.003371	109.238	379475
Guarani-KW_224	LAM32	Mbuti	0.370917	0.003339	111.089	379425
Guarani-KW_230	LAM32	Mbuti	0.371057	0.003469	106.95	379014
Guarani-KW_644	LAM32	Mbuti	0.368257	0.003312	111.196	379609
Guarani-KW_645	LAM32	Mbuti	0.369633	0.003459	106.854	379953
Guarani-KW_646	LAM32	Mbuti	0.369664	0.003297	112.128	379314
Guarani-KW_650	LAM32	Mbuti	0.372168	0.003384	109.984	379499
3001	LAM32	Mbuti	0.36871	0.003264	112.967	378981
Guarani-GN_841	LAM32	Mbuti	0.366613	0.00345	106.253	379447
Guarani-GN_845	LAM32	Mbuti	0.365456	0.003484	104.895	379815
Guarani-GN_852	LAM32	Mbuti	0.367603	0.003411	107.774	379575
HGDP01014	LAM32	Mbuti	0.369689	0.00339	109.043	377637
HGDP01019	LAM32	Mbuti	0.370404	0.003369	109.931	377479
Karitiana_27	LAM32	Mbuti	0.369724	0.003457	106.943	378254
EC005	LAM32	Mbuti	0.36912	0.003279	112.557	379550
EC010	LAM32	Mbuti	0.373217	0.0033	113.109	379473
EC012	LAM32	Mbuti	0.369564	0.003484	106.07	379320
EC015	LAM32	Mbuti	0.368994	0.00346	106.656	379505
EC019	LAM32	Mbuti	0.368124	0.003436	107.143	379315
mixe0029	LAM32	Mbuti	0.364148	0.003311	109.99	378565
mixe0015	LAM32	Mbuti	0.365666	0.003337	109.591	379238
mixe0018	LAM32	Mbuti	0.367295	0.003375	108.827	378957
MU224	LAM32	Mbuti	0.368147	0.003341	110.198	374892
SMAR-3	LAM32	Mbuti	0.371018	0.003414	108.677	378835
SMAR-4	LAM32	Mbuti	0.371668	0.003437	108.14	377274
PIU24	LAM32	Mbuti	0.372684	0.003468	107.476	379218
PIU27	LAM32	Mbuti	0.373896	0.003337	112.055	378169
PIU28	LAM32	Mbuti	0.376026	0.003441	109.293	379205
PIU35	LAM32	Mbuti	0.373186	0.003346	111.516	378303
PAR99	LAM32	Mbuti	0.36701	0.003404	107.802	378012
PAR137	LAM32	Mbuti	0.355792	0.003277	108.562	369273
HGDP00706	LAM32	Mbuti	0.369079	0.003403	108.466	377808
HGDP00970	LAM32	Mbuti	0.367383	0.003399	108.094	379268
PUN07	LAM32	Mbuti	0.371244	0.00352	105.476	379211
PUN24	LAM32	Mbuti	0.369223	0.003503	105.411	379123
PUN48	LAM32	Mbuti	0.371364	0.003563	104.217	378309
PIU19	LAM32	Mbuti	0.379088	0.003443	110.088	378047
SMAR-2	LAM32	Mbuti	0.368386	0.003435	107.245	379370
Surui_20	LAM32	Mbuti	0.367842	0.003325	110.646	377220
Surui_72	LAM32	Mbuti	0.372162	0.003321	112.056	379118
PIU01	LAM32	Mbuti	0.372514	0.00351	106.121	379348
PIU02	LAM32	Mbuti	0.375098	0.003456	108.543	379675
PIU05	LAM32	Mbuti	0.372031	0.00348	106.916	379349
PIU08	LAM32	Mbuti	0.375136	0.003457	108.509	379473
U.Kaapor_95	LAM32	Mbuti	0.368513	0.003373	109.248	378534
U.Kaapor_164	LAM32	Mbuti	0.370688	0.0034	109.032	378625
W137	LAM32	Mbuti	0.357073	0.003732	95.674	375410
W218	LAM32	Mbuti	0.361871	0.00348	103.975	378256
CH105	LAM32	Mbuti	0.371223	0.003389	109.544	379602
Xavante_107	LAM32	Mbuti	0.371237	0.00339	109.518	378637
Xavante_506	LAM32	Mbuti	0.370505	0.003406	108.769	378360
Xavante_606	LAM32	Mbuti	0.372725	0.003453	107.932	375809
Xavante_1004	LAM32	Mbuti	0.37249	0.003383	110.11	378811
Xavante_2304	LAM32	Mbuti	0.369676	0.00332	111.341	379094
XAW113	LAM32	Mbuti	0.370873	0.003498	106.038	376719
XAW204	LAM32	Mbuti	0.369754	0.003449	107.221	378241
XAW510	LAM32	Mbuti	0.371815	0.003428	108.46	377116
XAW904	LAM32	Mbuti	0.371144	0.003531	105.121	375489
XAW1401	LAM32	Mbuti	0.375172	0.003336	112.454	377561
XAW1718	LAM32	Mbuti	0.373242	0.003461	107.837	378603
XI38	LAM32	Mbuti	0.368765	0.003385	108.932	378418
XI39	LAM32	Mbuti	0.366535	0.00338	108.437	373151
XI47	LAM32	Mbuti	0.367895	0.003313	111.061	370104
XI53	LAM32	Mbuti	0.368541	0.003377	109.143	374295
XI72	LAM32	Mbuti	0.370242	0.003426	108.079	377752
Zoro_51	LAM32	Mbuti	0.37066	0.003388	109.411	377421
Apalai_147	GAV156	Mbuti	0.375443	0.003409	110.146	378150
Apalai_185	GAV156	Mbuti	0.375719	0.003317	113.272	378211
Apalai_228	GAV156	Mbuti	0.378022	0.003374	112.025	377832
Arara_11	GAV156	Mbuti	0.378846	0.00345	109.813	376397
Arara_49	GAV156	Mbuti	0.377935	0.003454	109.423	377313
AS34	GAV156	Mbuti	0.375381	0.003208	117.005	375580
PUN68	GAV156	Mbuti	0.369256	0.003424	107.847	377259
Bolivian39	GAV156	Mbuti	0.370474	0.003302	112.19	377075
SMAR-6	GAV156	Mbuti	0.371269	0.003408	108.948	376404
LAM15	GAV156	Mbuti	0.369954	0.003342	110.708	377955
AMZ143	GAV156	Mbuti	0.371444	0.003413	108.818	377932
AMZ149	GAV156	Mbuti	0.371709	0.00336	110.624	378132
SMAR-7	GAV156	Mbuti	0.376917	0.003247	116.09	377908
SMAR-9	GAV156	Mbuti	0.372774	0.003377	110.402	376871
SMAR-10	GAV156	Mbuti	0.371104	0.00342	108.521	378125
LAM27	GAV156	Mbuti	0.37074	0.00338	109.694	377420
LAM32	GAV156	Mbuti	0.368651	0.003338	110.448	376761
GAV161	GAV156	Mbuti	0.396849	0.003731	106.375	375594
Guarani-KW_203	GAV156	Mbuti	0.377141	0.003308	114.006	377234
Guarani-KW_220	GAV156	Mbuti	0.379289	0.003441	110.234	377783
Guarani-KW_223	GAV156	Mbuti	0.374544	0.003366	111.256	378171
Guarani-KW_224	GAV156	Mbuti	0.377927	0.003415	110.678	377834
Guarani-KW_230	GAV156	Mbuti	0.377146	0.003403	110.82	377549
Guarani-KW_644	GAV156	Mbuti	0.37669	0.00331	113.815	378060
Guarani-KW_645	GAV156	Mbuti	0.375078	0.003414	109.858	378463
Guarani-KW_646	GAV156	Mbuti	0.377998	0.003452	109.514	377887
Guarani-KW_650	GAV156	Mbuti	0.379792	0.0034	111.706	378001
3001	GAV156	Mbuti	0.377499	0.003365	112.19	377598
Guarani-GN_841	GAV156	Mbuti	0.371889	0.003406	109.193	377996
Guarani-GN_845	GAV156	Mbuti	0.373954	0.00344	108.702	378345
Guarani-GN_852	GAV156	Mbuti	0.374074	0.003534	105.84	378075
HGDP01014	GAV156	Mbuti	0.380147	0.003298	115.262	376049
HGDP01019	GAV156	Mbuti	0.382562	0.003461	110.52	375735
Karitiana_27	GAV156	Mbuti	0.379905	0.003374	112.582	376649
EC005	GAV156	Mbuti	0.372238	0.003374	110.31	378201
EC010	GAV156	Mbuti	0.371119	0.003334	111.325	378253
EC012	GAV156	Mbuti	0.372057	0.003494	106.494	377951
EC015	GAV156	Mbuti	0.37024	0.003412	108.512	378226
EC019	GAV156	Mbuti	0.372498	0.00334	111.524	377980
mixe0029	GAV156	Mbuti	0.364722	0.003344	109.07	377241
mixe0015	GAV156	Mbuti	0.363139	0.003315	109.534	378060
mixe0018	GAV156	Mbuti	0.366524	0.003417	107.277	377733
MU224	GAV156	Mbuti	0.37586	0.003325	113.031	373473
SMAR-3	GAV156	Mbuti	0.370718	0.003412	108.658	377643
SMAR-4	GAV156	Mbuti	0.37185	0.003335	111.505	376129
PIU24	GAV156	Mbuti	0.367624	0.003468	105.997	378130
PIU27	GAV156	Mbuti	0.367993	0.00329	111.842	377164
PIU28	GAV156	Mbuti	0.368425	0.003461	106.445	378341
PIU35	GAV156	Mbuti	0.370606	0.003296	112.436	377310
PAR99	GAV156	Mbuti	0.375448	0.003524	106.548	376577
PAR137	GAV156	Mbuti	0.367133	0.003291	111.541	367673
HGDP00706	GAV156	Mbuti	0.372436	0.003367	110.625	376431
HGDP00970	GAV156	Mbuti	0.372949	0.003377	110.431	377930
PUN07	GAV156	Mbuti	0.369603	0.003402	108.641	378040
PUN24	GAV156	Mbuti	0.37123	0.003394	109.384	377946
PUN48	GAV156	Mbuti	0.368543	0.003401	108.362	377121
PIU19	GAV156	Mbuti	0.370242	0.003395	109.052	377029
SMAR-2	GAV156	Mbuti	0.371114	0.003371	110.1	377973
Surui_20	GAV156	Mbuti	0.381597	0.003378	112.972	375808
Surui_72	GAV156	Mbuti	0.384191	0.003468	110.78	377597
PIU01	GAV156	Mbuti	0.368671	0.00343	107.473	378255
PIU02	GAV156	Mbuti	0.366051	0.003461	105.757	378758
PIU05	GAV156	Mbuti	0.369797	0.003403	108.668	378250
PIU08	GAV156	Mbuti	0.367825	0.00331	111.115	378407
U.Kaapor_95	GAV156	Mbuti	0.375027	0.003477	107.861	377108
U.Kaapor_164	GAV156	Mbuti	0.376406	0.003507	107.343	377257
W137	GAV156	Mbuti	0.365388	0.003651	100.09	373811
W218	GAV156	Mbuti	0.367711	0.003468	106.044	376929
CH105	GAV156	Mbuti	0.370151	0.003416	108.364	378332
Xavante_107	GAV156	Mbuti	0.376813	0.003333	113.053	377260
Xavante_506	GAV156	Mbuti	0.375548	0.003301	113.777	377110
Xavante_606	GAV156	Mbuti	0.377241	0.003426	110.112	374438
Xavante_1004	GAV156	Mbuti	0.376603	0.00344	109.49	377368
Xavante_2304	GAV156	Mbuti	0.376979	0.003338	112.933	377648
XAW113	GAV156	Mbuti	0.378387	0.00342	110.642	375365
XAW204	GAV156	Mbuti	0.376548	0.003421	110.079	376920
XAW510	GAV156	Mbuti	0.375895	0.003496	107.51	375927
XAW904	GAV156	Mbuti	0.374742	0.003449	108.664	374226
XAW1401	GAV156	Mbuti	0.377007	0.003334	113.093	376314
XAW1718	GAV156	Mbuti	0.376787	0.00339	111.15	377261
XI38	GAV156	Mbuti	0.375253	0.003495	107.367	377161
XI39	GAV156	Mbuti	0.378021	0.003467	109.038	371847
XI47	GAV156	Mbuti	0.373063	0.003295	113.225	368877
XI53	GAV156	Mbuti	0.3767	0.003563	105.732	373006
XI72	GAV156	Mbuti	0.378614	0.003413	110.944	376264
Zoro_51	GAV156	Mbuti	0.391884	0.003539	110.737	375553
Apalai_147	GAV161	Mbuti	0.374402	0.003515	106.528	378746
Apalai_185	GAV161	Mbuti	0.377918	0.003463	109.133	378862
Apalai_228	GAV161	Mbuti	0.375149	0.003515	106.73	378665
Arara_11	GAV161	Mbuti	0.374948	0.003603	104.073	377260
Arara_49	GAV161	Mbuti	0.376993	0.003629	103.887	378095
AS34	GAV161	Mbuti	0.376543	0.00339	111.085	376350
PUN68	GAV161	Mbuti	0.368454	0.003421	107.693	378142
Bolivian39	GAV161	Mbuti	0.366725	0.00353	103.887	378112
SMAR-6	GAV161	Mbuti	0.368332	0.003476	105.952	377250
LAM15	GAV161	Mbuti	0.371255	0.003486	106.491	378749
AMZ143	GAV161	Mbuti	0.373006	0.003528	105.731	378861
AMZ149	GAV161	Mbuti	0.369872	0.003399	108.827	378951
SMAR-7	GAV161	Mbuti	0.372544	0.003392	109.823	378986
SMAR-9	GAV161	Mbuti	0.370026	0.003483	106.242	377813
SMAR-10	GAV161	Mbuti	0.371754	0.003433	108.281	378796
LAM27	GAV161	Mbuti	0.36963	0.003439	107.474	378271
LAM32	GAV161	Mbuti	0.365795	0.003469	105.449	377792
GAV156	GAV161	Mbuti	0.396849	0.003731	106.375	375594
Guarani-KW_203	GAV161	Mbuti	0.374952	0.003527	106.301	378121
Guarani-KW_220	GAV161	Mbuti	0.380408	0.003564	106.734	378643
Guarani-KW_223	GAV161	Mbuti	0.371767	0.003463	107.353	379091
Guarani-KW_224	GAV161	Mbuti	0.376372	0.003543	106.225	378652
Guarani-KW_230	GAV161	Mbuti	0.374291	0.003528	106.097	378361
Guarani-KW_644	GAV161	Mbuti	0.373876	0.003486	107.255	378950
Guarani-KW_645	GAV161	Mbuti	0.373792	0.00355	105.279	379411
Guarani-KW_646	GAV161	Mbuti	0.374523	0.003562	105.139	378712
Guarani-KW_650	GAV161	Mbuti	0.376845	0.003493	107.883	378853
3001	GAV161	Mbuti	0.376254	0.003419	110.061	378342
Guarani-GN_841	GAV161	Mbuti	0.372505	0.003436	108.397	378894
Guarani-GN_845	GAV161	Mbuti	0.374115	0.003448	108.507	379153
Guarani-GN_852	GAV161	Mbuti	0.374332	0.003555	105.289	378788
HGDP01014	GAV161	Mbuti	0.376642	0.003524	106.893	376907
HGDP01019	GAV161	Mbuti	0.380791	0.003594	105.937	376634
Karitiana_27	GAV161	Mbuti	0.379533	0.003521	107.778	377432
EC005	GAV161	Mbuti	0.367044	0.003417	107.422	379163
EC010	GAV161	Mbuti	0.366471	0.003405	107.614	379119
EC012	GAV161	Mbuti	0.362006	0.003668	98.701	379129
EC015	GAV161	Mbuti	0.368069	0.003546	103.804	379126
EC019	GAV161	Mbuti	0.366024	0.003374	108.495	378993
mixe0029	GAV161	Mbuti	0.364068	0.003385	107.545	378119
mixe0015	GAV161	Mbuti	0.364223	0.003385	107.599	378813
mixe0018	GAV161	Mbuti	0.363324	0.003506	103.633	378613
MU224	GAV161	Mbuti	0.372261	0.0035	106.373	374322
SMAR-3	GAV161	Mbuti	0.371512	0.003625	102.495	378560
SMAR-4	GAV161	Mbuti	0.37119	0.003515	105.611	377019
PIU24	GAV161	Mbuti	0.366638	0.003492	104.999	378940
PIU27	GAV161	Mbuti	0.36619	0.003489	104.952	377933
PIU28	GAV161	Mbuti	0.367135	0.003517	104.378	379112
PIU35	GAV161	Mbuti	0.368949	0.00332	111.139	378198
PAR99	GAV161	Mbuti	0.377425	0.003586	105.237	377246
PAR137	GAV161	Mbuti	0.364683	0.003395	107.41	368531
HGDP00706	GAV161	Mbuti	0.372424	0.003533	105.405	377377
HGDP00970	GAV161	Mbuti	0.37132	0.003477	106.799	378727
PUN07	GAV161	Mbuti	0.3674	0.003504	104.845	379029
PUN24	GAV161	Mbuti	0.363667	0.00353	103.015	378939
PUN48	GAV161	Mbuti	0.369438	0.003473	106.388	377950
PIU19	GAV161	Mbuti	0.369068	0.003498	105.508	377915
SMAR-2	GAV161	Mbuti	0.370808	0.00353	105.052	378817
Surui_20	GAV161	Mbuti	0.380885	0.003553	107.198	376438
Surui_72	GAV161	Mbuti	0.382626	0.00369	103.681	378412
PIU01	GAV161	Mbuti	0.370268	0.003486	106.212	379092
PIU02	GAV161	Mbuti	0.366973	0.003429	107.016	379432
PIU05	GAV161	Mbuti	0.368778	0.003495	105.516	379185
PIU08	GAV161	Mbuti	0.368336	0.003366	109.414	379163
U.Kaapor_95	GAV161	Mbuti	0.37493	0.00351	106.833	377764
U.Kaapor_164	GAV161	Mbuti	0.375342	0.003517	106.725	378020
W137	GAV161	Mbuti	0.366239	0.003762	97.354	374693
W218	GAV161	Mbuti	0.369766	0.003625	102.015	377605
CH105	GAV161	Mbuti	0.369445	0.003502	105.504	379129
Xavante_107	GAV161	Mbuti	0.37485	0.003405	110.104	378127
Xavante_506	GAV161	Mbuti	0.373558	0.003352	111.442	377812
Xavante_606	GAV161	Mbuti	0.376	0.003529	106.557	375203
Xavante_1004	GAV161	Mbuti	0.374761	0.003493	107.282	378113
Xavante_2304	GAV161	Mbuti	0.375808	0.003365	111.672	378482
XAW113	GAV161	Mbuti	0.377536	0.00355	106.341	376204
XAW204	GAV161	Mbuti	0.375523	0.003508	107.046	377650
XAW510	GAV161	Mbuti	0.376399	0.003462	108.724	376679
XAW904	GAV161	Mbuti	0.372697	0.003494	106.683	375056
XAW1401	GAV161	Mbuti	0.376077	0.00344	109.333	377114
XAW1718	GAV161	Mbuti	0.375525	0.003511	106.953	378051
XI38	GAV161	Mbuti	0.37516	0.00346	108.415	377727
XI39	GAV161	Mbuti	0.375419	0.003647	102.951	372512
XI47	GAV161	Mbuti	0.370142	0.003369	109.864	369648
XI53	GAV161	Mbuti	0.371576	0.003394	109.486	373686
XI72	GAV161	Mbuti	0.374859	0.003494	107.284	377162
Zoro_51	GAV161	Mbuti	0.392124	0.003688	106.314	376259
Apalai_147	Guarani-KW_203	Mbuti	0.376944	0.003428	109.97	380044
Apalai_185	Guarani-KW_203	Mbuti	0.377723	0.003391	111.385	380008
Apalai_228	Guarani-KW_203	Mbuti	0.373057	0.003428	108.823	379664
Arara_11	Guarani-KW_203	Mbuti	0.378884	0.003435	110.307	378289
Arara_49	Guarani-KW_203	Mbuti	0.381771	0.003471	109.995	379145
AS34	Guarani-KW_203	Mbuti	0.378601	0.003378	112.088	377325
PUN68	Guarani-KW_203	Mbuti	0.369165	0.003388	108.971	379170
Bolivian39	Guarani-KW_203	Mbuti	0.368821	0.003427	107.609	379054
SMAR-6	Guarani-KW_203	Mbuti	0.370022	0.003423	108.11	378255
LAM15	Guarani-KW_203	Mbuti	0.370628	0.003298	112.393	379741
AMZ143	Guarani-KW_203	Mbuti	0.374992	0.00348	107.757	379775
AMZ149	Guarani-KW_203	Mbuti	0.371938	0.00328	113.399	380046
SMAR-7	Guarani-KW_203	Mbuti	0.37347	0.003298	113.243	379937
SMAR-9	Guarani-KW_203	Mbuti	0.371905	0.003377	110.138	378871
SMAR-10	Guarani-KW_203	Mbuti	0.37024	0.00338	109.542	379828
LAM27	Guarani-KW_203	Mbuti	0.369763	0.003444	107.368	379380
LAM32	Guarani-KW_203	Mbuti	0.369818	0.003385	109.265	378773
GAV156	Guarani-KW_203	Mbuti	0.377141	0.003308	114.006	377234
GAV161	Guarani-KW_203	Mbuti	0.374952	0.003527	106.301	378121
Guarani-KW_220	Guarani-KW_203	Mbuti	0.38279	0.00346	110.622	379691
Guarani-KW_223	Guarani-KW_203	Mbuti	0.384201	0.003458	111.104	379791
Guarani-KW_224	Guarani-KW_203	Mbuti	0.384181	0.003568	107.672	379613
Guarani-KW_230	Guarani-KW_203	Mbuti	0.379721	0.003519	107.907	379257
Guarani-KW_644	Guarani-KW_203	Mbuti	0.385135	0.003518	109.467	379655
Guarani-KW_645	Guarani-KW_203	Mbuti	0.384453	0.003549	108.327	380100
Guarani-KW_646	Guarani-KW_203	Mbuti	0.38227	0.003459	110.511	379611
Guarani-KW_650	Guarani-KW_203	Mbuti	0.385559	0.00338	114.087	379746
3001	Guarani-KW_203	Mbuti	0.397078	0.003769	105.36	378776
Guarani-GN_841	Guarani-KW_203	Mbuti	0.399178	0.003677	108.547	379040
Guarani-GN_845	Guarani-KW_203	Mbuti	0.402868	0.003771	106.839	379323
Guarani-GN_852	Guarani-KW_203	Mbuti	0.399265	0.003772	105.85	379228
HGDP01014	Guarani-KW_203	Mbuti	0.375886	0.003438	109.333	378134
HGDP01019	Guarani-KW_203	Mbuti	0.375811	0.003468	108.37	377914
Karitiana_27	Guarani-KW_203	Mbuti	0.372851	0.003445	108.219	378705
EC005	Guarani-KW_203	Mbuti	0.372043	0.003335	111.571	380071
EC010	Guarani-KW_203	Mbuti	0.372048	0.003322	111.992	380117
EC012	Guarani-KW_203	Mbuti	0.364907	0.003453	105.686	380013
EC015	Guarani-KW_203	Mbuti	0.370715	0.003338	111.068	380091
EC019	Guarani-KW_203	Mbuti	0.371059	0.003295	112.627	379839
mixe0029	Guarani-KW_203	Mbuti	0.365003	0.003256	112.109	379150
mixe0015	Guarani-KW_203	Mbuti	0.365188	0.003294	110.869	379932
mixe0018	Guarani-KW_203	Mbuti	0.365735	0.003287	111.283	379625
MU224	Guarani-KW_203	Mbuti	0.374563	0.003385	110.649	375331
SMAR-3	Guarani-KW_203	Mbuti	0.371875	0.003315	112.168	379609
SMAR-4	Guarani-KW_203	Mbuti	0.373792	0.003414	109.479	377887
PIU24	Guarani-KW_203	Mbuti	0.366858	0.003458	106.096	380018
PIU27	Guarani-KW_203	Mbuti	0.367262	0.003305	111.136	378985
PIU28	Guarani-KW_203	Mbuti	0.368549	0.003436	107.254	380199
PIU35	Guarani-KW_203	Mbuti	0.369328	0.003292	112.184	379180
PAR99	Guarani-KW_203	Mbuti	0.378589	0.003519	107.579	378194
PAR137	Guarani-KW_203	Mbuti	0.366135	0.003216	113.851	369570
HGDP00706	Guarani-KW_203	Mbuti	0.373396	0.003366	110.919	378303
HGDP00970	Guarani-KW_203	Mbuti	0.3713	0.003382	109.78	379879
PUN07	Guarani-KW_203	Mbuti	0.371877	0.003493	106.458	380062
PUN24	Guarani-KW_203	Mbuti	0.367131	0.003381	108.571	379896
PUN48	Guarani-KW_203	Mbuti	0.365269	0.00339	107.745	379070
PIU19	Guarani-KW_203	Mbuti	0.370012	0.003372	109.736	379013
SMAR-2	Guarani-KW_203	Mbuti	0.372808	0.003384	110.17	379888
Surui_20	Guarani-KW_203	Mbuti	0.375706	0.003376	111.289	377729
Surui_72	Guarani-KW_203	Mbuti	0.378892	0.003514	107.813	379666
PIU01	Guarani-KW_203	Mbuti	0.371329	0.003478	106.76	380148
PIU02	Guarani-KW_203	Mbuti	0.369659	0.003388	109.116	380538
PIU05	Guarani-KW_203	Mbuti	0.372524	0.003525	105.677	380048
PIU08	Guarani-KW_203	Mbuti	0.366467	0.00335	109.404	380371
U.Kaapor_95	Guarani-KW_203	Mbuti	0.378148	0.003453	109.526	378797
U.Kaapor_164	Guarani-KW_203	Mbuti	0.377252	0.003515	107.341	379047
W137	Guarani-KW_203	Mbuti	0.364955	0.003625	100.688	375727
W218	Guarani-KW_203	Mbuti	0.368828	0.003489	105.726	378681
CH105	Guarani-KW_203	Mbuti	0.370303	0.003422	108.213	380098
Xavante_107	Guarani-KW_203	Mbuti	0.378967	0.003432	110.425	379054
Xavante_506	Guarani-KW_203	Mbuti	0.379991	0.003308	114.86	378824
Xavante_606	Guarani-KW_203	Mbuti	0.379227	0.003486	108.781	376233
Xavante_1004	Guarani-KW_203	Mbuti	0.377603	0.003389	111.432	379278
Xavante_2304	Guarani-KW_203	Mbuti	0.379047	0.003445	110.013	379523
XAW113	Guarani-KW_203	Mbuti	0.377786	0.003471	108.836	377192
XAW204	Guarani-KW_203	Mbuti	0.378987	0.003384	111.99	378762
XAW510	Guarani-KW_203	Mbuti	0.379752	0.003453	109.976	377719
XAW904	Guarani-KW_203	Mbuti	0.382174	0.00342	111.753	375879
XAW1401	Guarani-KW_203	Mbuti	0.380982	0.003383	112.607	377990
XAW1718	Guarani-KW_203	Mbuti	0.379921	0.003418	111.165	379058
XI38	Guarani-KW_203	Mbuti	0.378456	0.003371	112.284	378806
XI39	Guarani-KW_203	Mbuti	0.379669	0.003488	108.851	373441
XI47	Guarani-KW_203	Mbuti	0.380426	0.003401	111.845	370364
XI53	Guarani-KW_203	Mbuti	0.376454	0.003366	111.837	374664
XI72	Guarani-KW_203	Mbuti	0.381982	0.003357	113.801	378036
Zoro_51	Guarani-KW_203	Mbuti	0.381299	0.003433	111.073	377731
Apalai_147	Guarani-KW_220	Mbuti	0.379838	0.003423	110.961	380431
Apalai_185	Guarani-KW_220	Mbuti	0.37849	0.003385	111.824	380724
Apalai_228	Guarani-KW_220	Mbuti	0.376107	0.003441	109.298	380449
Arara_11	Guarani-KW_220	Mbuti	0.384257	0.003474	110.614	378829
Arara_49	Guarani-KW_220	Mbuti	0.382928	0.00359	106.676	379854
AS34	Guarani-KW_220	Mbuti	0.376478	0.00325	115.847	378041
PUN68	Guarani-KW_220	Mbuti	0.368888	0.003449	106.959	379945
Bolivian39	Guarani-KW_220	Mbuti	0.371597	0.003322	111.866	379793
SMAR-6	Guarani-KW_220	Mbuti	0.373227	0.003535	105.582	378904
LAM15	Guarani-KW_220	Mbuti	0.375789	0.003289	114.244	380440
AMZ143	Guarani-KW_220	Mbuti	0.377404	0.003553	106.214	380506
AMZ149	Guarani-KW_220	Mbuti	0.374987	0.003359	111.647	380660
SMAR-7	Guarani-KW_220	Mbuti	0.378275	0.003404	111.141	380506
SMAR-9	Guarani-KW_220	Mbuti	0.37557	0.003516	106.805	379385
SMAR-10	Guarani-KW_220	Mbuti	0.377544	0.003594	105.058	380484
LAM27	Guarani-KW_220	Mbuti	0.371035	0.003479	106.655	380111
LAM32	Guarani-KW_220	Mbuti	0.369992	0.003321	111.407	379388
GAV156	Guarani-KW_220	Mbuti	0.379289	0.003441	110.234	377783
GAV161	Guarani-KW_220	Mbuti	0.380408	0.003564	106.734	378643
Guarani-KW_203	Guarani-KW_220	Mbuti	0.38279	0.00346	110.622	379691
Guarani-KW_223	Guarani-KW_220	Mbuti	0.413082	0.003802	108.651	379560
Guarani-KW_224	Guarani-KW_220	Mbuti	0.416811	0.003927	106.139	379094
Guarani-KW_230	Guarani-KW_220	Mbuti	0.424103	0.004089	103.72	378635
Guarani-KW_644	Guarani-KW_220	Mbuti	0.418871	0.003896	107.516	379270
Guarani-KW_645	Guarani-KW_220	Mbuti	0.398486	0.003789	105.157	380431
Guarani-KW_646	Guarani-KW_220	Mbuti	0.418608	0.00406	103.097	379350
Guarani-KW_650	Guarani-KW_220	Mbuti	0.415307	0.00389	106.772	379445
3001	Guarani-KW_220	Mbuti	0.392469	0.003623	108.315	379625
Guarani-GN_841	Guarani-KW_220	Mbuti	0.381009	0.003484	109.359	380350
Guarani-GN_845	Guarani-KW_220	Mbuti	0.37798	0.003466	109.055	380743
Guarani-GN_852	Guarani-KW_220	Mbuti	0.381935	0.003453	110.598	380430
HGDP01014	Guarani-KW_220	Mbuti	0.377235	0.003546	106.37	378736
HGDP01019	Guarani-KW_220	Mbuti	0.381231	0.003548	107.443	378403
Karitiana_27	Guarani-KW_220	Mbuti	0.37613	0.003469	108.429	379346
EC005	Guarani-KW_220	Mbuti	0.374675	0.003447	108.709	380715
EC010	Guarani-KW_220	Mbuti	0.370098	0.003384	109.376	380948
EC012	Guarani-KW_220	Mbuti	0.37088	0.003474	106.765	380621
EC015	Guarani-KW_220	Mbuti	0.374508	0.003366	111.273	380821
EC019	Guarani-KW_220	Mbuti	0.372856	0.003452	108.002	380560
mixe0029	Guarani-KW_220	Mbuti	0.367608	0.003255	112.933	379778
mixe0015	Guarani-KW_220	Mbuti	0.367971	0.003364	109.374	380603
mixe0018	Guarani-KW_220	Mbuti	0.367868	0.003352	109.738	380228
MU224	Guarani-KW_220	Mbuti	0.378853	0.003437	110.241	375866
SMAR-3	Guarani-KW_220	Mbuti	0.377141	0.003506	107.566	380236
SMAR-4	Guarani-KW_220	Mbuti	0.377964	0.00345	109.558	378495
PIU24	Guarani-KW_220	Mbuti	0.372614	0.00345	108.004	380434
PIU27	Guarani-KW_220	Mbuti	0.372843	0.003499	106.552	379536
PIU28	Guarani-KW_220	Mbuti	0.372008	0.003494	106.464	380737
PIU35	Guarani-KW_220	Mbuti	0.376132	0.003337	112.729	379746
PAR99	Guarani-KW_220	Mbuti	0.379463	0.003401	111.571	378841
PAR137	Guarani-KW_220	Mbuti	0.370617	0.003386	109.467	369930
HGDP00706	Guarani-KW_220	Mbuti	0.375597	0.003358	111.844	379007
HGDP00970	Guarani-KW_220	Mbuti	0.376241	0.003563	105.601	380275
PUN07	Guarani-KW_220	Mbuti	0.372874	0.003526	105.759	380740
PUN24	Guarani-KW_220	Mbuti	0.374718	0.003585	104.511	380443
PUN48	Guarani-KW_220	Mbuti	0.372082	0.00358	103.941	379594
PIU19	Guarani-KW_220	Mbuti	0.373707	0.003445	108.479	379495
SMAR-2	Guarani-KW_220	Mbuti	0.377272	0.003508	107.536	380435
Surui_20	Guarani-KW_220	Mbuti	0.380377	0.003594	105.843	378197
Surui_72	Guarani-KW_220	Mbuti	0.382244	0.003602	106.115	380158
PIU01	Guarani-KW_220	Mbuti	0.376403	0.00347	108.468	380702
PIU02	Guarani-KW_220	Mbuti	0.370973	0.003551	104.456	381084
PIU05	Guarani-KW_220	Mbuti	0.372742	0.003493	106.709	380645
PIU08	Guarani-KW_220	Mbuti	0.37043	0.003442	107.619	380808
U.Kaapor_95	Guarani-KW_220	Mbuti	0.381933	0.003516	108.613	379467
U.Kaapor_164	Guarani-KW_220	Mbuti	0.381454	0.003453	110.478	379614
W137	Guarani-KW_220	Mbuti	0.3676	0.003681	99.861	376248
W218	Guarani-KW_220	Mbuti	0.371728	0.003574	104.023	379190
CH105	Guarani-KW_220	Mbuti	0.373422	0.003453	108.129	380831
Xavante_107	Guarani-KW_220	Mbuti	0.381127	0.003563	106.96	379709
Xavante_506	Guarani-KW_220	Mbuti	0.383062	0.00349	109.774	379474
Xavante_606	Guarani-KW_220	Mbuti	0.385118	0.003499	110.074	376683
Xavante_1004	Guarani-KW_220	Mbuti	0.380497	0.003366	113.035	379796
Xavante_2304	Guarani-KW_220	Mbuti	0.378666	0.003497	108.289	380124
XAW113	Guarani-KW_220	Mbuti	0.382316	0.003576	106.91	377836
XAW204	Guarani-KW_220	Mbuti	0.383207	0.003539	108.272	379259
XAW510	Guarani-KW_220	Mbuti	0.387578	0.003535	109.643	378075
XAW904	Guarani-KW_220	Mbuti	0.382031	0.003465	110.244	376500
XAW1401	Guarani-KW_220	Mbuti	0.38524	0.00344	111.997	378619
XAW1718	Guarani-KW_220	Mbuti	0.384331	0.003467	110.857	379660
XI38	Guarani-KW_220	Mbuti	0.382605	0.003448	110.973	379462
XI39	Guarani-KW_220	Mbuti	0.37908	0.003572	106.125	374039
XI47	Guarani-KW_220	Mbuti	0.38181	0.00337	113.292	370992
XI53	Guarani-KW_220	Mbuti	0.38167	0.003531	108.093	375189
XI72	Guarani-KW_220	Mbuti	0.384532	0.00348	110.484	378679
Zoro_51	Guarani-KW_220	Mbuti	0.384446	0.00343	112.07	378328
Apalai_147	Guarani-KW_223	Mbuti	0.373692	0.003362	111.144	380850
Apalai_185	Guarani-KW_223	Mbuti	0.374685	0.003389	110.556	381013
Apalai_228	Guarani-KW_223	Mbuti	0.374459	0.003381	110.749	380698
Arara_11	Guarani-KW_223	Mbuti	0.375129	0.003568	105.122	379182
Arara_49	Guarani-KW_223	Mbuti	0.378317	0.003417	110.709	380094
AS34	Guarani-KW_223	Mbuti	0.375132	0.003398	110.412	378142
PUN68	Guarani-KW_223	Mbuti	0.366844	0.003411	107.549	380068
Bolivian39	Guarani-KW_223	Mbuti	0.36675	0.00339	108.182	379942
SMAR-6	Guarani-KW_223	Mbuti	0.365629	0.003436	106.413	379210
LAM15	Guarani-KW_223	Mbuti	0.369667	0.003414	108.296	380635
AMZ143	Guarani-KW_223	Mbuti	0.370873	0.003615	102.582	380740
AMZ149	Guarani-KW_223	Mbuti	0.372034	0.003336	111.514	380941
SMAR-7	Guarani-KW_223	Mbuti	0.372355	0.003306	112.618	380891
SMAR-9	Guarani-KW_223	Mbuti	0.37287	0.003346	111.454	379594
SMAR-10	Guarani-KW_223	Mbuti	0.369584	0.003493	105.818	380829
LAM27	Guarani-KW_223	Mbuti	0.364234	0.003408	106.867	380289
LAM32	Guarani-KW_223	Mbuti	0.368254	0.003371	109.238	379475
GAV156	Guarani-KW_223	Mbuti	0.374544	0.003366	111.256	378171
GAV161	Guarani-KW_223	Mbuti	0.371767	0.003463	107.353	379091
Guarani-KW_203	Guarani-KW_223	Mbuti	0.384201	0.003458	111.104	379791
Guarani-KW_220	Guarani-KW_223	Mbuti	0.413082	0.003802	108.651	379560
Guarani-KW_224	Guarani-KW_223	Mbuti	0.411075	0.003846	106.875	379525
Guarani-KW_230	Guarani-KW_223	Mbuti	0.411448	0.003963	103.819	379068
Guarani-KW_644	Guarani-KW_223	Mbuti	0.403514	0.003715	108.612	379917
Guarani-KW_645	Guarani-KW_223	Mbuti	0.386129	0.003554	108.652	380893
Guarani-KW_646	Guarani-KW_223	Mbuti	0.405812	0.003915	103.668	379687
Guarani-KW_650	Guarani-KW_223	Mbuti	0.408337	0.00389	104.96	379820
3001	Guarani-KW_223	Mbuti	0.385022	0.00348	110.642	379973
Guarani-GN_841	Guarani-KW_223	Mbuti	0.381944	0.003575	106.842	380442
Guarani-GN_845	Guarani-KW_223	Mbuti	0.381032	0.003559	107.076	380779
Guarani-GN_852	Guarani-KW_223	Mbuti	0.382312	0.003635	105.173	380549
HGDP01014	Guarani-KW_223	Mbuti	0.373915	0.003378	110.696	378983
HGDP01019	Guarani-KW_223	Mbuti	0.37521	0.003573	105.023	378813
Karitiana_27	Guarani-KW_223	Mbuti	0.372139	0.003421	108.791	379598
EC005	Guarani-KW_223	Mbuti	0.372461	0.00333	111.854	380778
EC010	Guarani-KW_223	Mbuti	0.369309	0.003281	112.554	380970
EC012	Guarani-KW_223	Mbuti	0.366028	0.003511	104.257	380915
EC015	Guarani-KW_223	Mbuti	0.370264	0.00347	106.69	381001
EC019	Guarani-KW_223	Mbuti	0.369197	0.00338	109.216	380723
mixe0029	Guarani-KW_223	Mbuti	0.362938	0.003247	111.789	380012
mixe0015	Guarani-KW_223	Mbuti	0.361617	0.003363	107.529	380840
mixe0018	Guarani-KW_223	Mbuti	0.364263	0.003333	109.306	380417
MU224	Guarani-KW_223	Mbuti	0.375368	0.003417	109.849	376059
SMAR-3	Guarani-KW_223	Mbuti	0.369128	0.003476	106.188	380519
SMAR-4	Guarani-KW_223	Mbuti	0.370754	0.003458	107.204	378890
PIU24	Guarani-KW_223	Mbuti	0.365263	0.003392	107.697	380809
PIU27	Guarani-KW_223	Mbuti	0.368421	0.003445	106.952	379668
PIU28	Guarani-KW_223	Mbuti	0.366432	0.003443	106.421	380947
PIU35	Guarani-KW_223	Mbuti	0.368284	0.00337	109.29	380096
PAR99	Guarani-KW_223	Mbuti	0.376802	0.00356	105.846	379017
PAR137	Guarani-KW_223	Mbuti	0.366334	0.003369	108.731	370217
HGDP00706	Guarani-KW_223	Mbuti	0.371162	0.003408	108.906	379314
HGDP00970	Guarani-KW_223	Mbuti	0.370917	0.00336	110.399	380696
PUN07	Guarani-KW_223	Mbuti	0.369396	0.003412	108.251	380826
PUN24	Guarani-KW_223	Mbuti	0.368272	0.003535	104.174	380716
PUN48	Guarani-KW_223	Mbuti	0.366522	0.003521	104.089	379732
PIU19	Guarani-KW_223	Mbuti	0.369715	0.003453	107.059	379712
SMAR-2	Guarani-KW_223	Mbuti	0.371434	0.003415	108.773	380808
Surui_20	Guarani-KW_223	Mbuti	0.375675	0.003471	108.228	378588
Surui_72	Guarani-KW_223	Mbuti	0.375384	0.003438	109.18	380553
PIU01	Guarani-KW_223	Mbuti	0.369989	0.003492	105.942	380994
PIU02	Guarani-KW_223	Mbuti	0.365941	0.00346	105.758	381346
PIU05	Guarani-KW_223	Mbuti	0.367017	0.003462	106.012	380897
PIU08	Guarani-KW_223	Mbuti	0.366677	0.003457	106.062	381216
U.Kaapor_95	Guarani-KW_223	Mbuti	0.376645	0.00345	109.187	379787
U.Kaapor_164	Guarani-KW_223	Mbuti	0.377206	0.003421	110.26	379919
W137	Guarani-KW_223	Mbuti	0.362547	0.003721	97.445	376598
W218	Guarani-KW_223	Mbuti	0.366095	0.003562	102.788	379559
CH105	Guarani-KW_223	Mbuti	0.369063	0.003401	108.523	381049
Xavante_107	Guarani-KW_223	Mbuti	0.3793	0.003439	110.301	379820
Xavante_506	Guarani-KW_223	Mbuti	0.377109	0.003426	110.079	379798
Xavante_606	Guarani-KW_223	Mbuti	0.380884	0.003404	111.885	377032
Xavante_1004	Guarani-KW_223	Mbuti	0.378056	0.003457	109.372	380054
Xavante_2304	Guarani-KW_223	Mbuti	0.378826	0.003506	108.065	380275
XAW113	Guarani-KW_223	Mbuti	0.378009	0.003588	105.343	378112
XAW204	Guarani-KW_223	Mbuti	0.378125	0.003422	110.51	379558
XAW510	Guarani-KW_223	Mbuti	0.381059	0.003582	106.394	378405
XAW904	Guarani-KW_223	Mbuti	0.377098	0.003418	110.337	376722
XAW1401	Guarani-KW_223	Mbuti	0.381576	0.003456	110.398	378872
XAW1718	Guarani-KW_223	Mbuti	0.379218	0.003505	108.197	379814
XI38	Guarani-KW_223	Mbuti	0.376081	0.00339	110.954	379732
XI39	Guarani-KW_223	Mbuti	0.380488	0.003473	109.553	374181
XI47	Guarani-KW_223	Mbuti	0.376989	0.00334	112.867	371324
XI53	Guarani-KW_223	Mbuti	0.374789	0.003472	107.933	375448
XI72	Guarani-KW_223	Mbuti	0.380562	0.003453	110.224	378973
Zoro_51	Guarani-KW_223	Mbuti	0.376536	0.003522	106.925	378732
Apalai_147	Guarani-KW_224	Mbuti	0.378127	0.003476	108.79	380493
Apalai_185	Guarani-KW_224	Mbuti	0.377241	0.003395	111.126	380654
Apalai_228	Guarani-KW_224	Mbuti	0.377293	0.003429	110.018	380342
Arara_11	Guarani-KW_224	Mbuti	0.380724	0.003531	107.835	378747
Arara_49	Guarani-KW_224	Mbuti	0.378604	0.003601	105.152	379875
AS34	Guarani-KW_224	Mbuti	0.377915	0.003342	113.08	377888
PUN68	Guarani-KW_224	Mbuti	0.368441	0.003327	110.746	379847
Bolivian39	Guarani-KW_224	Mbuti	0.370443	0.00338	109.613	379676
SMAR-6	Guarani-KW_224	Mbuti	0.36952	0.003444	107.302	378818
LAM15	Guarani-KW_224	Mbuti	0.373434	0.003369	110.833	380380
AMZ143	Guarani-KW_224	Mbuti	0.373142	0.003461	107.817	380485
AMZ149	Guarani-KW_224	Mbuti	0.373343	0.003404	109.692	380671
SMAR-7	Guarani-KW_224	Mbuti	0.376277	0.003365	111.823	380495
SMAR-9	Guarani-KW_224	Mbuti	0.375184	0.003504	107.07	379297
SMAR-10	Guarani-KW_224	Mbuti	0.372653	0.003382	110.2	380536
LAM27	Guarani-KW_224	Mbuti	0.369186	0.003429	107.655	380135
LAM32	Guarani-KW_224	Mbuti	0.370917	0.003339	111.089	379425
GAV156	Guarani-KW_224	Mbuti	0.377927	0.003415	110.678	377834
GAV161	Guarani-KW_224	Mbuti	0.376372	0.003543	106.225	378652
Guarani-KW_203	Guarani-KW_224	Mbuti	0.384181	0.003568	107.672	379613
Guarani-KW_220	Guarani-KW_224	Mbuti	0.416811	0.003927	106.139	379094
Guarani-KW_223	Guarani-KW_224	Mbuti	0.411075	0.003846	106.875	379525
Guarani-KW_230	Guarani-KW_224	Mbuti	0.414427	0.003936	105.283	378744
Guarani-KW_644	Guarani-KW_224	Mbuti	0.415446	0.003783	109.831	379358
Guarani-KW_645	Guarani-KW_224	Mbuti	0.401001	0.00364	110.158	380259
Guarani-KW_646	Guarani-KW_224	Mbuti	0.417913	0.003868	108.03	379239
Guarani-KW_650	Guarani-KW_224	Mbuti	0.423148	0.003962	106.8	379119
3001	Guarani-KW_224	Mbuti	0.389898	0.003569	109.255	379687
Guarani-GN_841	Guarani-KW_224	Mbuti	0.380399	0.003517	108.175	380280
Guarani-GN_845	Guarani-KW_224	Mbuti	0.376419	0.003498	107.619	380769
Guarani-GN_852	Guarani-KW_224	Mbuti	0.382645	0.003583	106.791	380365
HGDP01014	Guarani-KW_224	Mbuti	0.375338	0.003449	108.816	378673
HGDP01019	Guarani-KW_224	Mbuti	0.376905	0.003527	106.876	378441
Karitiana_27	Guarani-KW_224	Mbuti	0.37596	0.003474	108.219	379205
EC005	Guarani-KW_224	Mbuti	0.371566	0.003265	113.786	380768
EC010	Guarani-KW_224	Mbuti	0.371307	0.00338	109.845	380782
EC012	Guarani-KW_224	Mbuti	0.367571	0.003349	109.758	380646
EC015	Guarani-KW_224	Mbuti	0.373599	0.003396	110.018	380604
EC019	Guarani-KW_224	Mbuti	0.372804	0.003416	109.135	380370
mixe0029	Guarani-KW_224	Mbuti	0.367475	0.003268	112.434	379598
mixe0015	Guarani-KW_224	Mbuti	0.364231	0.003361	108.362	380482
mixe0018	Guarani-KW_224	Mbuti	0.365309	0.003395	107.606	380276
MU224	Guarani-KW_224	Mbuti	0.377137	0.003288	114.708	375817
SMAR-3	Guarani-KW_224	Mbuti	0.374391	0.003597	104.083	380301
SMAR-4	Guarani-KW_224	Mbuti	0.374709	0.003454	108.486	378617
PIU24	Guarani-KW_224	Mbuti	0.366579	0.003513	104.349	380561
PIU27	Guarani-KW_224	Mbuti	0.365915	0.00344	106.376	379561
PIU28	Guarani-KW_224	Mbuti	0.366924	0.003415	107.459	380862
PIU35	Guarani-KW_224	Mbuti	0.369865	0.003318	111.46	379939
PAR99	Guarani-KW_224	Mbuti	0.378262	0.003545	106.694	378783
PAR137	Guarani-KW_224	Mbuti	0.364958	0.003382	107.901	370067
HGDP00706	Guarani-KW_224	Mbuti	0.373966	0.003369	110.998	378973
HGDP00970	Guarani-KW_224	Mbuti	0.373194	0.003449	108.191	380410
PUN07	Guarani-KW_224	Mbuti	0.371563	0.003512	105.785	380551
PUN24	Guarani-KW_224	Mbuti	0.370429	0.003559	104.089	380505
PUN48	Guarani-KW_224	Mbuti	0.36751	0.003429	107.174	379698
PIU19	Guarani-KW_224	Mbuti	0.37151	0.003413	108.857	379506
SMAR-2	Guarani-KW_224	Mbuti	0.370987	0.003386	109.562	380579
Surui_20	Guarani-KW_224	Mbuti	0.37794	0.003519	107.404	378303
Surui_72	Guarani-KW_224	Mbuti	0.380261	0.003516	108.138	380189
PIU01	Guarani-KW_224	Mbuti	0.371973	0.00343	108.452	380701
PIU02	Guarani-KW_224	Mbuti	0.366682	0.003427	107.007	381136
PIU05	Guarani-KW_224	Mbuti	0.369562	0.003464	106.689	380717
PIU08	Guarani-KW_224	Mbuti	0.370368	0.003399	108.955	380760
U.Kaapor_95	Guarani-KW_224	Mbuti	0.380914	0.00341	111.697	379414
U.Kaapor_164	Guarani-KW_224	Mbuti	0.380778	0.003434	110.89	379533
W137	Guarani-KW_224	Mbuti	0.364875	0.003803	95.939	376327
W218	Guarani-KW_224	Mbuti	0.367039	0.003573	102.714	379281
CH105	Guarani-KW_224	Mbuti	0.373939	0.00339	110.297	380745
Xavante_107	Guarani-KW_224	Mbuti	0.380239	0.003426	110.972	379679
Xavante_506	Guarani-KW_224	Mbuti	0.381005	0.003475	109.645	379424
Xavante_606	Guarani-KW_224	Mbuti	0.383726	0.003463	110.82	376737
Xavante_1004	Guarani-KW_224	Mbuti	0.381567	0.003513	108.621	379720
Xavante_2304	Guarani-KW_224	Mbuti	0.378111	0.003445	109.769	380100
XAW113	Guarani-KW_224	Mbuti	0.378398	0.003494	108.313	377822
XAW204	Guarani-KW_224	Mbuti	0.380019	0.003489	108.919	379159
XAW510	Guarani-KW_224	Mbuti	0.381868	0.003498	109.176	378147
XAW904	Guarani-KW_224	Mbuti	0.380839	0.003481	109.397	376516
XAW1401	Guarani-KW_224	Mbuti	0.381827	0.003428	111.398	378579
XAW1718	Guarani-KW_224	Mbuti	0.379746	0.003353	113.255	379625
XI38	Guarani-KW_224	Mbuti	0.380708	0.003475	109.569	379386
XI39	Guarani-KW_224	Mbuti	0.381642	0.003534	108.005	374002
XI47	Guarani-KW_224	Mbuti	0.379263	0.003323	114.135	371036
XI53	Guarani-KW_224	Mbuti	0.378866	0.003407	111.189	375140
XI72	Guarani-KW_224	Mbuti	0.385035	0.003405	113.067	378655
Zoro_51	Guarani-KW_224	Mbuti	0.381423	0.003519	108.395	378401
Apalai_147	Guarani-KW_230	Mbuti	0.377672	0.003443	109.691	380176
Apalai_185	Guarani-KW_230	Mbuti	0.376874	0.003356	112.293	380168
Apalai_228	Guarani-KW_230	Mbuti	0.371634	0.003346	111.057	380122
Arara_11	Guarani-KW_230	Mbuti	0.379759	0.003462	109.702	378525
Arara_49	Guarani-KW_230	Mbuti	0.382024	0.003498	109.221	379355
AS34	Guarani-KW_230	Mbuti	0.374913	0.003332	112.529	377541
PUN68	Guarani-KW_230	Mbuti	0.369779	0.003326	111.177	379400
Bolivian39	Guarani-KW_230	Mbuti	0.370884	0.003415	108.597	379306
SMAR-6	Guarani-KW_230	Mbuti	0.36952	0.003394	108.879	378471
LAM15	Guarani-KW_230	Mbuti	0.372319	0.003433	108.438	379928
AMZ143	Guarani-KW_230	Mbuti	0.374659	0.00347	107.973	380103
AMZ149	Guarani-KW_230	Mbuti	0.37481	0.003471	107.989	380201
SMAR-7	Guarani-KW_230	Mbuti	0.37525	0.003317	113.137	380212
SMAR-9	Guarani-KW_230	Mbuti	0.377421	0.003392	111.256	378824
SMAR-10	Guarani-KW_230	Mbuti	0.372953	0.003417	109.146	380073
LAM27	Guarani-KW_230	Mbuti	0.369735	0.003441	107.457	379593
LAM32	Guarani-KW_230	Mbuti	0.371057	0.003469	106.95	379014
GAV156	Guarani-KW_230	Mbuti	0.377146	0.003403	110.82	377549
GAV161	Guarani-KW_230	Mbuti	0.374291	0.003528	106.097	378361
Guarani-KW_203	Guarani-KW_230	Mbuti	0.379721	0.003519	107.907	379257
Guarani-KW_220	Guarani-KW_230	Mbuti	0.424103	0.004089	103.72	378635
[truncated: 5,483 more rows]

## Sheet: C
Pop1_(Y)	Pop2_(Z)	Outgroup	f3	SE	Z	SNPs
Apalai_147	523a.SG	Mbuti	0.327437	0.003564	91.876	188397
Apalai_185	523a.SG	Mbuti	0.3278	0.003619	90.568	188423
Apalai_228	523a.SG	Mbuti	0.326015	0.0036	90.563	188354
Arara_11	523a.SG	Mbuti	0.326509	0.003671	88.953	187586
Arara_49	523a.SG	Mbuti	0.325574	0.003689	88.252	187968
Aconcagua.SG	523a.SG	Mbuti	0.327152	0.003774	86.681	163712
I0308	523a.SG	Mbuti	0.325973	0.004472	72.9	75748
I2232	523a.SG	Mbuti	0.321765	0.013496	23.841	5126
I2230	523a.SG	Mbuti	0.323353	0.003935	82.173	134730
I0309	523a.SG	Mbuti	0.321108	0.004329	74.184	93434
I7086	523a.SG	Mbuti	0.330379	0.007604	43.449	18453
I7090	523a.SG	Mbuti	0.325798	0.005843	55.759	36207
Yaghan890.SG	523a.SG	Mbuti	0.318721	0.005418	58.822	41858
Yaghan895.SG	523a.SG	Mbuti	0.328347	0.004073	80.624	113294
Yaghan894.SG	523a.SG	Mbuti	0.327321	0.004294	76.234	106239
I8349	523a.SG	Mbuti	0.325268	0.004744	68.569	65532
I8350_published	523a.SG	Mbuti	0.320935	0.01003	31.996	10036
MA577.SG	523a.SG	Mbuti	0.327678	0.00397	82.535	154363
CK-09.SG	523a.SG	Mbuti	0.319964	0.006196	51.643	27671
CK-13.SG	523a.SG	Mbuti	0.316031	0.004005	78.904	135388
CK-10.SG	523a.SG	Mbuti	0.321842	0.015327	20.998	4007
LU-06.SG	523a.SG	Mbuti	0.323969	0.011889	27.249	6461
AS34	523a.SG	Mbuti	0.323176	0.003623	89.203	187161
PUN68	523a.SG	Mbuti	0.326894	0.003601	90.784	187959
PC537.SG	523a.SG	Mbuti	0.327466	0.003661	89.459	186401
B-04.SG	523a.SG	Mbuti	0.319107	0.00946	33.731	10486
MX-01.SG	523a.SG	Mbuti	0.316046	0.0078	40.517	15553
I5457	523a.SG	Mbuti	0.317276	0.004941	64.21	46481
I5456	523a.SG	Mbuti	0.324932	0.004552	71.378	75208
I3443_published	523a.SG	Mbuti	0.330029	0.004893	67.449	73050
Bolivian39	523a.SG	Mbuti	0.326825	0.003603	90.702	188038
Botocudo17.SG	523a.SG	Mbuti	0.267309	0.003606	74.122	144306
Enoque65.SG	523a.SG	Mbuti	0.325337	0.00892	36.474	11564
I9056_d	523a.SG	Mbuti	0.296285	0.015537	19.069	3424
I9055_d	523a.SG	Mbuti	0.278089	0.018166	15.308	2667
I9054_d	523a.SG	Mbuti	0.313316	0.008179	38.308	15689
CP18	523a.SG	Mbuti	0.322353	0.004004	80.499	94069
CP25	523a.SG	Mbuti	0.318597	0.003924	81.19	111068
CP23	523a.SG	Mbuti	0.316716	0.004287	73.88	86191
CP21_published	523a.SG	Mbuti	0.322364	0.004144	77.785	112980
CP22_published	523a.SG	Mbuti	0.32084	0.00432	74.27	93478
LAR002	523a.SG	Mbuti	0.317598	0.00492	64.559	57233
LAR001	523a.SG	Mbuti	0.326243	0.004627	70.508	75428
MOS001	523a.SG	Mbuti	0.322998	0.005165	62.532	50766
Sumidouro7.SG	523a.SG	Mbuti	0.312557	0.004777	65.432	64239
Sumidouro4.SG	523a.SG	Mbuti	0.312035	0.004087	76.34	97847
Sumidouro5.SG	523a.SG	Mbuti	0.320055	0.003755	85.228	186340
Sumidouro6.SG	523a.SG	Mbuti	0.318623	0.003846	82.851	155106
Sumidouro8.SG	523a.SG	Mbuti	0.311515	0.006382	48.814	26947
MARC1492.SG	523a.SG	Mbuti	0.313086	0.00654	47.874	23433
XVII-B-939.SG	523a.SG	Mbuti	0.333277	0.004866	68.489	63112
19651.SG	523a.SG	Mbuti	0.322917	0.004082	79.103	128799
I10427_published	523a.SG	Mbuti	0.307741	0.007461	41.246	19251
SMAR-6	523a.SG	Mbuti	0.324142	0.003625	89.429	187471
I1752	523a.SG	Mbuti	0.323039	0.003864	83.594	128571
I1754	523a.SG	Mbuti	0.330518	0.003971	83.235	138490
I11974_published	523a.SG	Mbuti	0.327065	0.004023	81.292	135708
I11974.SG	523a.SG	Mbuti	0.325966	0.003766	86.561	184581
I1753	523a.SG	Mbuti	0.328395	0.003985	82.408	131765
I2537	523a.SG	Mbuti	0.320673	0.00434	73.89	83394
SA5832.SG	523a.SG	Mbuti	0.325981	0.004047	80.541	142580
AM71.SG	523a.SG	Mbuti	0.338214	0.007579	44.622	19790
AM66.SG	523a.SG	Mbuti	0.323507	0.013588	23.809	4791
AM73.SG	523a.SG	Mbuti	0.340581	0.015592	21.844	3588
AM74.SG	523a.SG	Mbuti	0.320673	0.004231	75.796	74567
A460.SG	523a.SG	Mbuti	0.327202	0.003812	85.827	186290
IPK12.SG	523a.SG	Mbuti	0.324338	0.003815	85.022	185843
IPK13a.SG	523a.SG	Mbuti	0.32696	0.003988	81.986	166961
IPY08b.SG	523a.SG	Mbuti	0.320922	0.004036	79.514	144866
IPY10.SG	523a.SG	Mbuti	0.326906	0.003895	83.933	185671
LAM15	523a.SG	Mbuti	0.328279	0.003615	90.81	188315
AMZ143	523a.SG	Mbuti	0.324068	0.00363	89.285	188381
AMZ149	523a.SG	Mbuti	0.32817	0.003535	92.847	188462
SMAR-7	523a.SG	Mbuti	0.324015	0.003498	92.623	188524
SMAR-9	523a.SG	Mbuti	0.32487	0.0035	92.813	187784
SMAR-10	523a.SG	Mbuti	0.325427	0.003643	89.334	188332
US-14.SG	523a.SG	Mbuti	0.239427	0.0053	45.174	32425
DevilsGate1.SG	523a.SG	Mbuti	0.284105	0.008837	32.148	11413
NEO237.SG	523a.SG	Mbuti	0.29737	0.005896	50.439	30136
NEO240.SG	523a.SG	Mbuti	0.288966	0.00368	78.533	186541
NEO236.SG	523a.SG	Mbuti	0.291119	0.003541	82.22	172649
NEO238.SG	523a.SG	Mbuti	0.292072	0.004432	65.908	81193
NEO239.SG	523a.SG	Mbuti	0.284082	0.006407	44.341	25699
NEO249.SG	523a.SG	Mbuti	0.323342	0.003767	85.826	158998
NEO248.SG	523a.SG	Mbuti	0.320491	0.00423	75.761	121602
NEO250.SG	523a.SG	Mbuti	0.322601	0.004952	65.149	52299
NEO247.SG	523a.SG	Mbuti	0.327167	0.004058	80.622	120469
NEO243.SG	523a.SG	Mbuti	0.320624	0.00911	35.194	11002
NEO253.SG	523a.SG	Mbuti	0.339447	0.0085	39.935	15177
NEO251.SG	523a.SG	Mbuti	0.334099	0.00384	87	124426
NEO241.SG	523a.SG	Mbuti	0.326929	0.005173	63.195	46320
NEO246.SG	523a.SG	Mbuti	0.324537	0.005	64.908	56489
NEO242.SG	523a.SG	Mbuti	0.332794	0.006065	54.872	33620
LAM27	523a.SG	Mbuti	0.325544	0.003552	91.639	188011
LAM32	523a.SG	Mbuti	0.327309	0.003675	89.052	187719
GAV156	523a.SG	Mbuti	0.327745	0.003462	94.662	187120
GAV161	523a.SG	Mbuti	0.32249	0.003618	89.142	187536
Guarani-KW_203	523a.SG	Mbuti	0.327187	0.003621	90.359	188064
Guarani-KW_220	523a.SG	Mbuti	0.330997	0.003697	89.53	188288
Guarani-KW_223	523a.SG	Mbuti	0.328554	0.003597	91.331	188397
Guarani-KW_224	523a.SG	Mbuti	0.328055	0.00365	89.873	188305
Guarani-KW_230	523a.SG	Mbuti	0.328804	0.003654	89.973	188084
Guarani-KW_644	523a.SG	Mbuti	0.32661	0.003627	90.043	188371
Guarani-KW_645	523a.SG	Mbuti	0.325732	0.003496	93.179	188648
Guarani-KW_646	523a.SG	Mbuti	0.32544	0.00366	88.918	188403
Guarani-KW_650	523a.SG	Mbuti	0.326391	0.00365	89.418	188459
3001	523a.SG	Mbuti	0.324851	0.003568	91.053	188133
Guarani-GN_841	523a.SG	Mbuti	0.325709	0.00368	88.498	188352
Guarani-GN_845	523a.SG	Mbuti	0.322983	0.003625	89.098	188648
Guarani-GN_852	523a.SG	Mbuti	0.32511	0.003448	94.286	188341
CR-01.SG	523a.SG	Mbuti	0.325237	0.003837	84.767	176286
SM-01.SG	523a.SG	Mbuti	0.313706	0.007303	42.959	18371
SM-02.SG	523a.SG	Mbuti	0.328189	0.003751	87.498	160055
HGDP01014	523a.SG	Mbuti	0.327231	0.003516	93.081	187443
HGDP01019	523a.SG	Mbuti	0.32346	0.003642	88.823	187373
Karitiana_27	523a.SG	Mbuti	0.325242	0.003598	90.385	187845
EC005	523a.SG	Mbuti	0.32554	0.003545	91.843	188504
EC010	523a.SG	Mbuti	0.327242	0.003479	94.053	188437
EC012	523a.SG	Mbuti	0.323613	0.003637	88.974	188380
EC015	523a.SG	Mbuti	0.328261	0.003563	92.12	188495
EC019	523a.SG	Mbuti	0.324149	0.003671	88.292	188362
Kolyma_River.SG	523a.SG	Mbuti	0.299916	0.003726	80.489	186622
SC-01.SG	523a.SG	Mbuti	0.315298	0.005895	53.487	34554
SC-03.SG	523a.SG	Mbuti	0.32886	0.010091	32.588	9830
SC-05.SG	523a.SG	Mbuti	0.322465	0.003768	85.59	181934
SC-04.SG	523a.SG	Mbuti	0.315746	0.005954	53.035	34083
SC-06.SG	523a.SG	Mbuti	0.326745	0.006461	50.569	29171
SC-07.SG	523a.SG	Mbuti	0.316384	0.005892	53.694	35423
CT-02.SG	523a.SG	Mbuti	0.332347	0.014961	22.213	3939
CT-01.SG	523a.SG	Mbuti	0.325911	0.003734	87.294	174987
M9984.SG	523a.SG	Mbuti	0.298746	0.003664	81.526	144040
M0831.SG	523a.SG	Mbuti	0.308549	0.004181	73.805	104570
NC.SG	523a.SG	Mbuti	0.324965	0.004501	72.191	70941
PS-07.SG	523a.SG	Mbuti	0.323659	0.005639	57.392	40972
PS-06.SG	523a.SG	Mbuti	0.323519	0.003903	82.891	128374
PS-03.SG	523a.SG	Mbuti	0.337507	0.007343	45.963	17785
PS-02.SG	523a.SG	Mbuti	0.303219	0.011031	27.488	6840
PS-18.SG	523a.SG	Mbuti	0.321731	0.008089	39.773	14318
B-03.SG	523a.SG	Mbuti	0.327344	0.005238	62.495	46025
BC30.SG	523a.SG	Mbuti	0.322578	0.007077	45.583	19776
BC29.SG	523a.SG	Mbuti	0.308683	0.010132	30.465	8902
BC25.SG	523a.SG	Mbuti	0.310813	0.00604	51.456	31946
mixe0029	523a.SG	Mbuti	0.326453	0.003607	90.508	187889
mixe0015	523a.SG	Mbuti	0.32373	0.0036	89.927	188390
mixe0018	523a.SG	Mbuti	0.328999	0.003574	92.06	188075
MU224	523a.SG	Mbuti	0.327568	0.00366	89.493	186178
SMAR-3	523a.SG	Mbuti	0.323346	0.003653	88.516	188118
SMAR-4	523a.SG	Mbuti	0.327946	0.003659	89.634	187402
PIU24	523a.SG	Mbuti	0.322722	0.003662	88.121	188355
PIU27	523a.SG	Mbuti	0.324525	0.003567	90.983	187974
PIU28	523a.SG	Mbuti	0.323172	0.003651	88.512	188409
PIU35	523a.SG	Mbuti	0.32342	0.003625	89.222	187901
PAR99	523a.SG	Mbuti	0.325934	0.003697	88.158	187562
PAR137	523a.SG	Mbuti	0.318496	0.003537	90.045	183063
CP8	523a.SG	Mbuti	0.323641	0.004155	77.897	123645
CP29	523a.SG	Mbuti	0.322894	0.004086	79.024	122240
K1.SG	523a.SG	Mbuti	0.328805	0.005042	65.211	53137
I2261	523a.SG	Mbuti	0.328084	0.003922	83.642	153138
I0237	523a.SG	Mbuti	0.323859	0.004836	66.974	65986
I1484	523a.SG	Mbuti	0.330542	0.004129	80.048	116960
I1357	523a.SG	Mbuti	0.330796	0.004177	79.199	118049
I1485	523a.SG	Mbuti	0.328	0.004121	79.589	116094
I2551	523a.SG	Mbuti	0.325736	0.004023	80.977	129086
I0039	523a.SG	Mbuti	0.321126	0.004071	78.89	113106
I0040	523a.SG	Mbuti	0.326381	0.00423	77.162	113472
I0238	523a.SG	Mbuti	0.330342	0.008144	40.562	15567
I0041	523a.SG	Mbuti	0.324784	0.004278	75.922	98736
I0038	523a.SG	Mbuti	0.317946	0.003801	83.657	172048
IL7.SG	523a.SG	Mbuti	0.326939	0.003789	86.282	185147
IL5.SG	523a.SG	Mbuti	0.329342	0.003676	89.595	171333
IL3.SG	523a.SG	Mbuti	0.325411	0.003672	88.622	185386
IL4.SG	523a.SG	Mbuti	0.324357	0.003892	83.345	133123
IL2.SG	523a.SG	Mbuti	0.326413	0.003787	86.189	185828
SMP5.SG	523a.SG	Mbuti	0.302252	0.008766	34.481	11421
HGDP00706	523a.SG	Mbuti	0.324382	0.003633	89.277	187755
HGDP00970	523a.SG	Mbuti	0.32497	0.003492	93.071	188328
PUN07	523a.SG	Mbuti	0.326741	0.003633	89.934	188362
PUN24	523a.SG	Mbuti	0.32712	0.003683	88.807	188339
PUN48	523a.SG	Mbuti	0.328313	0.003746	87.638	187882
DA354.SG	523a.SG	Mbuti	0.282988	0.006343	44.612	26431
DA358.SG	523a.SG	Mbuti	0.28729	0.003912	73.432	94190
DA360.SG	523a.SG	Mbuti	0.293912	0.00528	55.664	38455
DA357.SG	523a.SG	Mbuti	0.29018	0.00502	57.803	47837
DA340.SG	523a.SG	Mbuti	0.284728	0.004604	61.842	64922
DA359.SG	523a.SG	Mbuti	0.28981	0.004213	68.793	79380
DA341.SG	523a.SG	Mbuti	0.293117	0.004049	72.391	111443
MA1.SG	523a.SG	Mbuti	0.260559	0.003804	68.501	133781
I7781	523a.SG	Mbuti	0.28589	0.004988	57.316	44401
I7621	523a.SG	Mbuti	0.323516	0.004391	73.676	87863
I1525	523a.SG	Mbuti	0.327272	0.003835	85.345	148986
I8294_published	523a.SG	Mbuti	0.328375	0.00434	75.654	91108
DA339.SG	523a.SG	Mbuti	0.287274	0.005207	55.174	41539
DA337.SG	523a.SG	Mbuti	0.292195	0.003918	74.568	111188
DA336.SG	523a.SG	Mbuti	0.295186	0.004491	65.726	78050
DA335.SG	523a.SG	Mbuti	0.288362	0.004519	63.814	59772
DA334.SG	523a.SG	Mbuti	0.288159	0.004806	59.955	64848
DA249.SG	523a.SG	Mbuti	0.289321	0.003518	82.232	181407
DA252.SG	523a.SG	Mbuti	0.29114	0.003708	78.524	158461
DA248.SG	523a.SG	Mbuti	0.284339	0.003688	77.106	157009
DA247.SG	523a.SG	Mbuti	0.294752	0.003686	79.964	159497
DA251.SG	523a.SG	Mbuti	0.286882	0.004515	63.546	69563
DA253.SG	523a.SG	Mbuti	0.287557	0.003651	78.757	163018
DA250.SG	523a.SG	Mbuti	0.289979	0.00391	74.168	95834
DA245.SG	523a.SG	Mbuti	0.288349	0.003638	79.253	153008
DA246.SG	523a.SG	Mbuti	0.290749	0.003591	80.961	166768
DA362.SG	523a.SG	Mbuti	0.292642	0.003958	73.929	105482
NEO234.SG	523a.SG	Mbuti	0.335196	0.011515	29.11	7038
I1526	523a.SG	Mbuti	0.294828	0.003764	78.324	156789
I7759	523a.SG	Mbuti	0.28975	0.004027	71.953	115338
I7335	523a.SG	Mbuti	0.290545	0.003829	75.872	117383
I7336	523a.SG	Mbuti	0.287261	0.004828	59.502	58208
I7782	523a.SG	Mbuti	0.292519	0.003836	76.264	129182
I8295_published	523a.SG	Mbuti	0.298445	0.005481	54.455	41584
I8296_published	523a.SG	Mbuti	0.293374	0.003909	75.056	123064
I8298_published	523a.SG	Mbuti	0.286108	0.005534	51.702	39009
DA343.SG	523a.SG	Mbuti	0.286265	0.004337	66.004	71503
DA353.SG	523a.SG	Mbuti	0.288959	0.00668	43.254	22082
DA356.SG	523a.SG	Mbuti	0.293373	0.004895	59.931	52747
DA361.SG	523a.SG	Mbuti	0.292693	0.004612	63.462	68685
DA355.SG	523a.SG	Mbuti	0.287844	0.005164	55.744	42883
DA345.SG	523a.SG	Mbuti	0.288435	0.004022	71.708	102125
DA344.SG	523a.SG	Mbuti	0.287106	0.006009	47.781	27720
DA342.SG	523a.SG	Mbuti	0.29091	0.003778	76.992	137852
Ala1.SG	523a.SG	Mbuti	0.329686	0.004905	67.21	52143
PIU19	523a.SG	Mbuti	0.326635	0.003622	90.171	187855
SMAR-2	523a.SG	Mbuti	0.322713	0.003665	88.06	188409
Surui_20	523a.SG	Mbuti	0.326888	0.003621	90.263	187267
Surui_72	523a.SG	Mbuti	0.328691	0.003709	88.609	188241
PIU01	523a.SG	Mbuti	0.324536	0.003601	90.136	188371
PIU02	523a.SG	Mbuti	0.322999	0.00357	90.481	188600
PIU05	523a.SG	Mbuti	0.322597	0.003582	90.053	188552
PIU08	523a.SG	Mbuti	0.323839	0.003539	91.514	188470
U.Kaapor_95	523a.SG	Mbuti	0.328838	0.003648	90.141	187966
U.Kaapor_164	523a.SG	Mbuti	0.326084	0.003564	91.485	187820
I5321	523a.SG	Mbuti	0.347291	0.004031	86.147	168252
I5319	523a.SG	Mbuti	0.3411	0.003949	86.384	164537
I5320	523a.SG	Mbuti	0.339259	0.004033	84.129	165623
I1124_published	523a.SG	Mbuti	0.336742	0.006621	50.861	26311
I0719.SG	523a.SG	Mbuti	0.332094	0.003843	86.407	169548
TrailCreek.SG	523a.SG	Mbuti	0.295829	0.004545	65.089	65465
USR1.SG	523a.SG	Mbuti	0.302296	0.003526	85.725	186623
USR2.SG	523a.SG	Mbuti	0.294486	0.006651	44.276	23458
Anzick_realigned.SG	523a.SG	Mbuti	0.321248	0.003667	87.611	185855
SN-48.SG	523a.SG	Mbuti	0.324184	0.005574	58.156	42977
SN-17.SG	523a.SG	Mbuti	0.31823	0.004882	65.187	63353
SN-20.SG	523a.SG	Mbuti	0.343149	0.01025	33.477	9672
SN-25.SG	523a.SG	Mbuti	0.330284	0.009425	35.044	9788
SN-54.SG	523a.SG	Mbuti	0.337816	0.005774	58.509	31733
SN-32.SG	523a.SG	Mbuti	0.321843	0.007566	42.539	17947
SN-39.SG	523a.SG	Mbuti	0.327412	0.011961	27.374	6532
SN-40.SG	523a.SG	Mbuti	0.313973	0.006167	50.913	29186
SN-04.SG	523a.SG	Mbuti	0.330548	0.011214	29.477	6787
SN-57.SG	523a.SG	Mbuti	0.301897	0.016068	18.789	3335
SN-58.SG	523a.SG	Mbuti	0.331088	0.008618	38.419	12486
SN-59.SG	523a.SG	Mbuti	0.323666	0.008485	38.148	12408
SN-44.SG	523a.SG	Mbuti	0.323974	0.003911	82.832	177291
SN-43.SG	523a.SG	Mbuti	0.305418	0.013307	22.952	4298
SN-12.SG	523a.SG	Mbuti	0.305524	0.013092	23.336	4778
SN-50.SG	523a.SG	Mbuti	0.325742	0.00443	73.53	70996
SN-16.SG	523a.SG	Mbuti	0.322938	0.006976	46.296	21507
SN-38.SG	523a.SG	Mbuti	0.328273	0.008088	40.589	14133
SN-52.SG	523a.SG	Mbuti	0.331861	0.005823	56.996	34904
SN-53.SG	523a.SG	Mbuti	0.321937	0.005179	62.16	47146
SN-03.SG	523a.SG	Mbuti	0.323777	0.005534	58.511	40189
SN-09.SG	523a.SG	Mbuti	0.327592	0.010645	30.773	7708
SN-13.SG	523a.SG	Mbuti	0.321947	0.004443	72.467	84913
SN-15.SG	523a.SG	Mbuti	0.327789	0.005724	57.267	32467
SN-11.SG	523a.SG	Mbuti	0.320319	0.003936	81.374	155803
SN-10.SG	523a.SG	Mbuti	0.327635	0.005287	61.968	44141
Lovelock1.SG	523a.SG	Mbuti	0.326179	0.003823	85.327	143802
Lovelock2.SG	523a.SG	Mbuti	0.328092	0.003671	89.382	186328
Lovelock4.SG	523a.SG	Mbuti	0.324849	0.004487	72.403	80103
Lovelock3.SG	523a.SG	Mbuti	0.327806	0.003764	87.091	186314
AHUR_2064.SG	523a.SG	Mbuti	0.326058	0.003795	85.927	186312
AHUR770c.SG	523a.SG	Mbuti	0.317845	0.00724	43.901	19371
I2717	523a.SG	Mbuti	0.316103	0.007021	45.021	22096
NEO298.SG	523a.SG	Mbuti	0.289098	0.003635	79.532	159880
NEO231.SG	523a.SG	Mbuti	0.297294	0.004401	67.547	75543
NEO230.SG	523a.SG	Mbuti	0.291562	0.0045	64.799	80405
NEO232.SG	523a.SG	Mbuti	0.293508	0.003871	75.829	127402
NEO299.SG	523a.SG	Mbuti	0.273	0.007311	37.343	17010
NEO229.SG	523a.SG	Mbuti	0.286443	0.004038	70.943	87251
W137	523a.SG	Mbuti	0.318651	0.003908	81.528	186213
W218	523a.SG	Mbuti	0.32339	0.003706	87.254	187728
CH105	523a.SG	Mbuti	0.32533	0.003508	92.735	188504
Xavante_107	523a.SG	Mbuti	0.327917	0.003563	92.042	188026
Xavante_506	523a.SG	Mbuti	0.328708	0.003569	92.095	187837
Xavante_606	523a.SG	Mbuti	0.328642	0.003529	93.127	186506
Xavante_1004	523a.SG	Mbuti	0.329786	0.003613	91.284	187961
Xavante_2304	523a.SG	Mbuti	0.328036	0.00346	94.811	188104
XAW113	523a.SG	Mbuti	0.328662	0.003573	91.995	186872
XAW204	523a.SG	Mbuti	0.328118	0.003602	91.082	187760
XAW510	523a.SG	Mbuti	0.330417	0.003644	90.674	187241
XAW904	523a.SG	Mbuti	0.326845	0.003616	90.386	186389
XAW1401	523a.SG	Mbuti	0.327912	0.003549	92.405	187445
XAW1718	523a.SG	Mbuti	0.328184	0.003605	91.036	187885
XI38	523a.SG	Mbuti	0.326509	0.003584	91.109	187907
XI39	523a.SG	Mbuti	0.326238	0.003576	91.225	185097
XI47	523a.SG	Mbuti	0.324481	0.003605	90.006	183249
XI53	523a.SG	Mbuti	0.323639	0.003602	89.862	185798
XI72	523a.SG	Mbuti	0.327686	0.00359	91.283	187577
Yana_Young.SG	523a.SG	Mbuti	0.286214	0.003628	78.882	155093
Yana_old2.SG	523a.SG	Mbuti	0.238917	0.00345	69.248	186783
Yana_old.SG	523a.SG	Mbuti	0.238648	0.003727	64.03	187064
Zoro_51	523a.SG	Mbuti	0.329033	0.003489	94.309	187350
523a.SG	Apalai_147	Mbuti	0.327437	0.003564	91.876	188397
Apalai_185	Apalai_147	Mbuti	0.390996	0.003655	106.976	380358
Apalai_228	Apalai_147	Mbuti	0.389502	0.003561	109.391	380145
Arara_11	Apalai_147	Mbuti	0.38074	0.00346	110.036	379007
Arara_49	Apalai_147	Mbuti	0.379613	0.003526	107.668	380078
Aconcagua.SG	Apalai_147	Mbuti	0.371535	0.003423	108.527	333686
I0308	Apalai_147	Mbuti	0.366547	0.003818	95.995	155774
I2232	Apalai_147	Mbuti	0.36102	0.008679	41.595	10672
I2230	Apalai_147	Mbuti	0.365757	0.003487	104.879	275803
I0309	Apalai_147	Mbuti	0.365206	0.003767	96.948	193246
I7086	Apalai_147	Mbuti	0.364804	0.005374	67.888	37658
I7090	Apalai_147	Mbuti	0.362479	0.004432	81.79	74093
Yaghan890.SG	Apalai_147	Mbuti	0.36488	0.004218	86.512	94115
Yaghan895.SG	Apalai_147	Mbuti	0.371086	0.003813	97.313	239388
Yaghan894.SG	Apalai_147	Mbuti	0.367352	0.003563	103.094	224665
I8349	Apalai_147	Mbuti	0.358863	0.003765	95.31	139872
I8350_published	Apalai_147	Mbuti	0.35922	0.006494	55.317	21327
MA577.SG	Apalai_147	Mbuti	0.366556	0.003565	102.807	316157
CK-09.SG	Apalai_147	Mbuti	0.348439	0.0043	81.03	55257
CK-13.SG	Apalai_147	Mbuti	0.341966	0.003402	100.511	273676
CK-10.SG	Apalai_147	Mbuti	0.338314	0.009759	34.668	7791
LU-06.SG	Apalai_147	Mbuti	0.328197	0.007333	44.759	12691
AS34	Apalai_147	Mbuti	0.373292	0.003421	109.111	378243
PUN68	Apalai_147	Mbuti	0.370104	0.003385	109.324	379960
PC537.SG	Apalai_147	Mbuti	0.376792	0.003412	110.429	377760
B-04.SG	Apalai_147	Mbuti	0.349402	0.006196	56.393	20607
MX-01.SG	Apalai_147	Mbuti	0.344486	0.005591	61.62	30792
I5457	Apalai_147	Mbuti	0.364438	0.003947	92.323	97259
I5456	Apalai_147	Mbuti	0.36798	0.003889	94.614	156661
I3443_published	Apalai_147	Mbuti	0.370877	0.003906	94.946	149851
Bolivian39	Apalai_147	Mbuti	0.370727	0.003243	114.301	379897
Botocudo17.SG	Apalai_147	Mbuti	0.266141	0.003219	82.672	291718
Enoque65.SG	Apalai_147	Mbuti	0.372393	0.00623	59.778	22772
I9056_d	Apalai_147	Mbuti	0.354218	0.010215	34.675	7128
I9055_d	Apalai_147	Mbuti	0.352567	0.011296	31.211	5473
I9054_d	Apalai_147	Mbuti	0.357127	0.005525	64.636	32494
CP18	Apalai_147	Mbuti	0.360621	0.003578	100.8	195667
CP25	Apalai_147	Mbuti	0.361303	0.003603	100.279	232250
CP23	Apalai_147	Mbuti	0.361965	0.003685	98.224	179207
CP21_published	Apalai_147	Mbuti	0.363104	0.003504	103.63	233828
CP22_published	Apalai_147	Mbuti	0.366303	0.003673	99.722	194029
LAR002	Apalai_147	Mbuti	0.363989	0.003978	91.503	118373
LAR001	Apalai_147	Mbuti	0.367957	0.003772	97.561	156365
MOS001	Apalai_147	Mbuti	0.371657	0.004228	87.902	105058
Sumidouro7.SG	Apalai_147	Mbuti	0.35004	0.00389	89.988	127519
Sumidouro4.SG	Apalai_147	Mbuti	0.348744	0.003715	93.865	195991
Sumidouro5.SG	Apalai_147	Mbuti	0.359922	0.003588	100.326	378021
Sumidouro6.SG	Apalai_147	Mbuti	0.356715	0.003518	101.41	312848
Sumidouro8.SG	Apalai_147	Mbuti	0.355833	0.004731	75.214	53212
MARC1492.SG	Apalai_147	Mbuti	0.336828	0.004815	69.951	49531
XVII-B-939.SG	Apalai_147	Mbuti	0.338019	0.003738	90.429	125920
19651.SG	Apalai_147	Mbuti	0.336953	0.003509	96.037	260113
I10427_published	Apalai_147	Mbuti	0.295235	0.00507	58.229	40649
SMAR-6	Apalai_147	Mbuti	0.371478	0.003517	105.613	379051
I1752	Apalai_147	Mbuti	0.367094	0.003546	103.521	267665
I1754	Apalai_147	Mbuti	0.371391	0.003618	102.657	286000
I11974_published	Apalai_147	Mbuti	0.368283	0.003534	104.21	279537
I11974.SG	Apalai_147	Mbuti	0.366415	0.003411	107.424	374677
I1753	Apalai_147	Mbuti	0.368905	0.003688	100.031	272298
I2537	Apalai_147	Mbuti	0.371635	0.003777	98.4	175698
SA5832.SG	Apalai_147	Mbuti	0.361854	0.003673	98.518	289983
AM71.SG	Apalai_147	Mbuti	0.37147	0.005269	70.496	42916
AM66.SG	Apalai_147	Mbuti	0.366196	0.008702	42.081	9911
AM73.SG	Apalai_147	Mbuti	0.368197	0.009952	36.997	7670
AM74.SG	Apalai_147	Mbuti	0.36016	0.003699	97.372	155271
A460.SG	Apalai_147	Mbuti	0.362983	0.00354	102.535	378038
IPK12.SG	Apalai_147	Mbuti	0.365375	0.00343	106.509	376728
IPK13a.SG	Apalai_147	Mbuti	0.365936	0.003521	103.923	339022
IPY08b.SG	Apalai_147	Mbuti	0.364591	0.003618	100.784	292947
IPY10.SG	Apalai_147	Mbuti	0.364884	0.003604	101.257	376718
LAM15	Apalai_147	Mbuti	0.373587	0.003437	108.687	380540
AMZ143	Apalai_147	Mbuti	0.373823	0.003405	109.785	380646
AMZ149	Apalai_147	Mbuti	0.374054	0.003326	112.465	380811
SMAR-7	Apalai_147	Mbuti	0.377462	0.003279	115.105	380646
SMAR-9	Apalai_147	Mbuti	0.376845	0.003402	110.777	379511
SMAR-10	Apalai_147	Mbuti	0.371968	0.003457	107.601	380633
US-14.SG	Apalai_147	Mbuti	0.236624	0.00405	58.419	65276
DevilsGate1.SG	Apalai_147	Mbuti	0.281657	0.006029	46.719	22414
NEO237.SG	Apalai_147	Mbuti	0.284767	0.004284	66.476	58896
NEO240.SG	Apalai_147	Mbuti	0.285382	0.003157	90.401	379396
NEO236.SG	Apalai_147	Mbuti	0.286978	0.003182	90.18	349402
NEO238.SG	Apalai_147	Mbuti	0.286433	0.003541	80.894	162865
NEO239.SG	Apalai_147	Mbuti	0.280386	0.004375	64.087	52297
NEO249.SG	Apalai_147	Mbuti	0.314008	0.003315	94.721	324444
NEO248.SG	Apalai_147	Mbuti	0.310575	0.003476	89.348	248533
NEO250.SG	Apalai_147	Mbuti	0.312085	0.003715	84.009	106292
NEO247.SG	Apalai_147	Mbuti	0.314206	0.003286	95.611	245709
NEO243.SG	Apalai_147	Mbuti	0.305111	0.006403	47.649	22099
NEO253.SG	Apalai_147	Mbuti	0.312153	0.005556	56.182	30521
NEO251.SG	Apalai_147	Mbuti	0.321028	0.003146	102.059	250571
NEO241.SG	Apalai_147	Mbuti	0.316823	0.003897	81.305	92035
NEO246.SG	Apalai_147	Mbuti	0.314946	0.003661	86.022	114142
NEO242.SG	Apalai_147	Mbuti	0.320423	0.004669	68.625	67100
LAM27	Apalai_147	Mbuti	0.373093	0.003302	112.99	379943
LAM32	Apalai_147	Mbuti	0.367581	0.00336	109.403	379613
GAV156	Apalai_147	Mbuti	0.375443	0.003409	110.146	378150
GAV161	Apalai_147	Mbuti	0.374402	0.003515	106.528	378746
Guarani-KW_203	Apalai_147	Mbuti	0.376944	0.003428	109.97	380044
Guarani-KW_220	Apalai_147	Mbuti	0.379838	0.003423	110.961	380431
Guarani-KW_223	Apalai_147	Mbuti	0.373692	0.003362	111.144	380850
Guarani-KW_224	Apalai_147	Mbuti	0.378127	0.003476	108.79	380493
Guarani-KW_230	Apalai_147	Mbuti	0.377672	0.003443	109.691	380176
Guarani-KW_644	Apalai_147	Mbuti	0.374384	0.00327	114.496	380725
Guarani-KW_645	Apalai_147	Mbuti	0.372432	0.00339	109.848	381226
Guarani-KW_646	Apalai_147	Mbuti	0.376929	0.003381	111.495	380633
Guarani-KW_650	Apalai_147	Mbuti	0.377599	0.003335	113.235	380799
3001	Apalai_147	Mbuti	0.374616	0.00343	109.222	380235
Guarani-GN_841	Apalai_147	Mbuti	0.376133	0.003482	108.018	380530
Guarani-GN_845	Apalai_147	Mbuti	0.375395	0.003483	107.764	380877
Guarani-GN_852	Apalai_147	Mbuti	0.376741	0.003639	103.534	380768
CR-01.SG	Apalai_147	Mbuti	0.36034	0.003431	105.028	356943
SM-01.SG	Apalai_147	Mbuti	0.362791	0.005325	68.124	36929
SM-02.SG	Apalai_147	Mbuti	0.363147	0.003508	103.516	323603
HGDP01014	Apalai_147	Mbuti	0.37568	0.003397	110.579	378953
HGDP01019	Apalai_147	Mbuti	0.376314	0.003449	109.113	378694
Karitiana_27	Apalai_147	Mbuti	0.370417	0.003377	109.7	379614
EC005	Apalai_147	Mbuti	0.370872	0.003414	108.62	380947
EC010	Apalai_147	Mbuti	0.371805	0.003324	111.841	380882
EC012	Apalai_147	Mbuti	0.369512	0.003559	103.813	380708
EC015	Apalai_147	Mbuti	0.372325	0.00344	108.232	380836
EC019	Apalai_147	Mbuti	0.373157	0.003452	108.102	380579
Kolyma_River.SG	Apalai_147	Mbuti	0.295991	0.003125	94.715	379728
SC-01.SG	Apalai_147	Mbuti	0.353848	0.004379	80.81	68564
SC-03.SG	Apalai_147	Mbuti	0.36018	0.006795	53.007	19658
SC-05.SG	Apalai_147	Mbuti	0.358209	0.003563	100.54	368938
SC-04.SG	Apalai_147	Mbuti	0.355706	0.004692	75.811	68306
SC-06.SG	Apalai_147	Mbuti	0.360324	0.004857	74.182	58545
SC-07.SG	Apalai_147	Mbuti	0.356	0.00459	77.559	71349
CT-02.SG	Apalai_147	Mbuti	0.35729	0.009672	36.939	7911
CT-01.SG	Apalai_147	Mbuti	0.356759	0.00349	102.225	354688
M9984.SG	Apalai_147	Mbuti	0.287948	0.003194	90.163	290328
M0831.SG	Apalai_147	Mbuti	0.298815	0.003331	89.696	211966
NC.SG	Apalai_147	Mbuti	0.36004	0.003988	90.287	143504
PS-07.SG	Apalai_147	Mbuti	0.367667	0.004314	85.22	83221
PS-06.SG	Apalai_147	Mbuti	0.359211	0.003465	103.654	258957
PS-03.SG	Apalai_147	Mbuti	0.365016	0.005432	67.195	35486
PS-02.SG	Apalai_147	Mbuti	0.347531	0.007719	45.022	13554
PS-18.SG	Apalai_147	Mbuti	0.357155	0.006059	58.95	29247
B-03.SG	Apalai_147	Mbuti	0.354524	0.004101	86.439	91733
BC30.SG	Apalai_147	Mbuti	0.360718	0.005244	68.782	39994
BC29.SG	Apalai_147	Mbuti	0.350942	0.006894	50.906	18171
BC25.SG	Apalai_147	Mbuti	0.352307	0.004446	79.247	67353
mixe0029	Apalai_147	Mbuti	0.363509	0.003229	112.567	379975
mixe0015	Apalai_147	Mbuti	0.365124	0.003225	113.219	380806
mixe0018	Apalai_147	Mbuti	0.365561	0.003343	109.34	380430
MU224	Apalai_147	Mbuti	0.376403	0.003413	110.283	376087
SMAR-3	Apalai_147	Mbuti	0.376574	0.003436	109.585	380332
SMAR-4	Apalai_147	Mbuti	0.37782	0.0035	107.935	378616
PIU24	Apalai_147	Mbuti	0.367091	0.003414	107.514	380781
PIU27	Apalai_147	Mbuti	0.368776	0.003455	106.727	379684
PIU28	Apalai_147	Mbuti	0.368329	0.003423	107.594	380943
PIU35	Apalai_147	Mbuti	0.367796	0.003283	112.033	380026
PAR99	Apalai_147	Mbuti	0.374087	0.003523	106.188	379176
PAR137	Apalai_147	Mbuti	0.362997	0.003268	111.079	370360
CP8	Apalai_147	Mbuti	0.368877	0.003652	101.009	257723
CP29	Apalai_147	Mbuti	0.364985	0.003641	100.235	254258
K1.SG	Apalai_147	Mbuti	0.364355	0.004003	91.015	107020
I2261	Apalai_147	Mbuti	0.37063	0.003517	105.384	312975
I0237	Apalai_147	Mbuti	0.37088	0.003947	93.961	137430
I1484	Apalai_147	Mbuti	0.36844	0.003689	99.879	243620
I1357	Apalai_147	Mbuti	0.371814	0.00363	102.42	239836
I1485	Apalai_147	Mbuti	0.37043	0.003581	103.447	242003
I2551	Apalai_147	Mbuti	0.367853	0.003512	104.75	266488
I0039	Apalai_147	Mbuti	0.364652	0.003661	99.605	230734
I0040	Apalai_147	Mbuti	0.365392	0.003704	98.648	231557
I0238	Apalai_147	Mbuti	0.359197	0.005446	65.957	31637
I0041	Apalai_147	Mbuti	0.366704	0.003803	96.432	201767
I0038	Apalai_147	Mbuti	0.358386	0.003399	105.429	348943
IL7.SG	Apalai_147	Mbuti	0.368303	0.00345	106.758	375247
IL5.SG	Apalai_147	Mbuti	0.367596	0.003503	104.93	346465
IL3.SG	Apalai_147	Mbuti	0.36628	0.003308	110.735	375937
IL4.SG	Apalai_147	Mbuti	0.361726	0.00345	104.861	268255
IL2.SG	Apalai_147	Mbuti	0.365665	0.003457	105.763	376754
SMP5.SG	Apalai_147	Mbuti	0.338386	0.006324	53.511	22969
HGDP00706	Apalai_147	Mbuti	0.374376	0.003342	112.032	379159
HGDP00970	Apalai_147	Mbuti	0.373331	0.003361	111.09	380441
PUN07	Apalai_147	Mbuti	0.370191	0.003564	103.883	380852
PUN24	Apalai_147	Mbuti	0.369095	0.003473	106.283	380700
PUN48	Apalai_147	Mbuti	0.367753	0.003491	105.349	379733
DA354.SG	Apalai_147	Mbuti	0.283832	0.004524	62.736	52878
DA358.SG	Apalai_147	Mbuti	0.286991	0.003404	84.306	189649
DA360.SG	Apalai_147	Mbuti	0.284782	0.003932	72.419	77192
DA357.SG	Apalai_147	Mbuti	0.283121	0.004016	70.494	96274
DA340.SG	Apalai_147	Mbuti	0.282842	0.003602	78.514	129762
DA359.SG	Apalai_147	Mbuti	0.285044	0.003444	82.756	160050
DA341.SG	Apalai_147	Mbuti	0.284923	0.003279	86.904	225926
MA1.SG	Apalai_147	Mbuti	0.26389	0.003206	82.307	272451
I7781	Apalai_147	Mbuti	0.284475	0.003981	71.463	91043
I7621	Apalai_147	Mbuti	0.318264	0.003552	89.609	180688
I1525	Apalai_147	Mbuti	0.31978	0.003375	94.76	307399
I8294_published	Apalai_147	Mbuti	0.317876	0.003426	92.772	186100
DA339.SG	Apalai_147	Mbuti	0.280729	0.003824	73.406	81956
DA337.SG	Apalai_147	Mbuti	0.291433	0.003336	87.356	222523
DA336.SG	Apalai_147	Mbuti	0.288567	0.003533	81.683	156265
DA335.SG	Apalai_147	Mbuti	0.286098	0.00369	77.524	120192
DA334.SG	Apalai_147	Mbuti	0.287802	0.003555	80.954	130009
DA249.SG	Apalai_147	Mbuti	0.286089	0.003095	92.439	368354
DA252.SG	Apalai_147	Mbuti	0.286846	0.003151	91.033	320134
DA248.SG	Apalai_147	Mbuti	0.282457	0.003148	89.735	319638
DA247.SG	Apalai_147	Mbuti	0.287634	0.003211	89.588	321938
DA251.SG	Apalai_147	Mbuti	0.279892	0.003443	81.289	139362
DA253.SG	Apalai_147	Mbuti	0.285513	0.003137	91.013	329666
DA250.SG	Apalai_147	Mbuti	0.284878	0.00341	83.541	191482
DA245.SG	Apalai_147	Mbuti	0.283735	0.003207	88.483	308740
DA246.SG	Apalai_147	Mbuti	0.286524	0.00316	90.686	337277
DA362.SG	Apalai_147	Mbuti	0.285653	0.003342	85.473	212858
NEO234.SG	Apalai_147	Mbuti	0.314402	0.007442	42.245	14185
I1526	Apalai_147	Mbuti	0.292645	0.003198	91.519	322876
I7759	Apalai_147	Mbuti	0.28899	0.00331	87.32	237003
I7335	Apalai_147	Mbuti	0.289839	0.003086	93.93	242466
I7336	Apalai_147	Mbuti	0.284833	0.003709	76.795	120043
I7782	Apalai_147	Mbuti	0.287164	0.003219	89.206	265283
I8295_published	Apalai_147	Mbuti	0.29325	0.003997	73.376	84725
I8296_published	Apalai_147	Mbuti	0.291629	0.003333	87.506	251381
I8298_published	Apalai_147	Mbuti	0.288896	0.004178	69.139	79771
DA343.SG	Apalai_147	Mbuti	0.289419	0.00355	81.519	144037
DA353.SG	Apalai_147	Mbuti	0.282718	0.004663	60.63	44212
DA356.SG	Apalai_147	Mbuti	0.285583	0.003682	77.565	105536
DA361.SG	Apalai_147	Mbuti	0.290005	0.003629	79.919	138208
DA355.SG	Apalai_147	Mbuti	0.282278	0.003859	73.154	85677
DA345.SG	Apalai_147	Mbuti	0.282294	0.003226	87.496	205199
DA344.SG	Apalai_147	Mbuti	0.282205	0.004302	65.603	55467
DA342.SG	Apalai_147	Mbuti	0.286751	0.00323	88.775	278204
Ala1.SG	Apalai_147	Mbuti	0.362925	0.004151	87.43	101065
PIU19	Apalai_147	Mbuti	0.371721	0.003372	110.245	379606
SMAR-2	Apalai_147	Mbuti	0.376236	0.003376	111.453	380653
Surui_20	Apalai_147	Mbuti	0.377123	0.003458	109.07	378557
Surui_72	Apalai_147	Mbuti	0.380571	0.003463	109.891	380446
PIU01	Apalai_147	Mbuti	0.369213	0.003447	107.126	380960
PIU02	Apalai_147	Mbuti	0.367876	0.003479	105.731	381442
PIU05	Apalai_147	Mbuti	0.371827	0.003419	108.763	380850
PIU08	Apalai_147	Mbuti	0.368702	0.003486	105.761	381152
U.Kaapor_95	Apalai_147	Mbuti	0.378988	0.003412	111.076	379701
U.Kaapor_164	Apalai_147	Mbuti	0.375994	0.003394	110.786	379881
I5321	Apalai_147	Mbuti	0.33135	0.0034	97.464	344228
I5319	Apalai_147	Mbuti	0.330849	0.003524	93.88	337454
I5320	Apalai_147	Mbuti	0.329553	0.003386	97.328	339275
I1124_published	Apalai_147	Mbuti	0.323628	0.004533	71.401	54767
I0719.SG	Apalai_147	Mbuti	0.327851	0.003283	99.853	343178
TrailCreek.SG	Apalai_147	Mbuti	0.304013	0.00385	78.974	131243
USR1.SG	Apalai_147	Mbuti	0.314201	0.003291	95.481	379160
USR2.SG	Apalai_147	Mbuti	0.308809	0.004687	65.886	47487
Anzick_realigned.SG	Apalai_147	Mbuti	0.354241	0.003414	103.762	377448
SN-48.SG	Apalai_147	Mbuti	0.358642	0.004323	82.962	86297
SN-17.SG	Apalai_147	Mbuti	0.357836	0.004137	86.502	126134
SN-20.SG	Apalai_147	Mbuti	0.367083	0.006915	53.084	19426
SN-25.SG	Apalai_147	Mbuti	0.367418	0.006581	55.826	19597
SN-54.SG	Apalai_147	Mbuti	0.363962	0.004641	78.423	64173
SN-32.SG	Apalai_147	Mbuti	0.368193	0.005476	67.235	35909
SN-39.SG	Apalai_147	Mbuti	0.353204	0.007893	44.748	13104
SN-40.SG	Apalai_147	Mbuti	0.354892	0.004727	75.078	58700
SN-04.SG	Apalai_147	Mbuti	0.352006	0.007497	46.954	13392
SN-57.SG	Apalai_147	Mbuti	0.361325	0.010885	33.194	6551
SN-58.SG	Apalai_147	Mbuti	0.358179	0.00618	57.956	25148
SN-59.SG	Apalai_147	Mbuti	0.365163	0.006141	59.458	24909
SN-44.SG	Apalai_147	Mbuti	0.363605	0.003601	100.979	358877
SN-43.SG	Apalai_147	Mbuti	0.344481	0.009206	37.419	8425
SN-12.SG	Apalai_147	Mbuti	0.350315	0.009099	38.501	9406
SN-50.SG	Apalai_147	Mbuti	0.355488	0.003929	90.475	143137
SN-16.SG	Apalai_147	Mbuti	0.359381	0.005072	70.857	42891
SN-38.SG	Apalai_147	Mbuti	0.358252	0.00542	66.094	27867
SN-52.SG	Apalai_147	Mbuti	0.357925	0.004425	80.893	70435
SN-53.SG	Apalai_147	Mbuti	0.354636	0.00422	84.027	95793
SN-03.SG	Apalai_147	Mbuti	0.355675	0.004583	77.606	79474
SN-09.SG	Apalai_147	Mbuti	0.351923	0.007421	47.421	15501
SN-13.SG	Apalai_147	Mbuti	0.351621	0.003716	94.632	170473
SN-15.SG	Apalai_147	Mbuti	0.358851	0.00425	84.441	64313
SN-11.SG	Apalai_147	Mbuti	0.356385	0.00352	101.256	313233
SN-10.SG	Apalai_147	Mbuti	0.354859	0.004061	87.38	88330
Lovelock1.SG	Apalai_147	Mbuti	0.36115	0.003539	102.062	290121
Lovelock2.SG	Apalai_147	Mbuti	0.360495	0.003473	103.813	378134
Lovelock4.SG	Apalai_147	Mbuti	0.357	0.003664	97.432	160604
Lovelock3.SG	Apalai_147	Mbuti	0.363358	0.003465	104.853	378118
AHUR_2064.SG	Apalai_147	Mbuti	0.360693	0.003321	108.596	378132
AHUR770c.SG	Apalai_147	Mbuti	0.355386	0.005125	69.345	39023
I2717	Apalai_147	Mbuti	0.350009	0.004896	71.483	46887
NEO298.SG	Apalai_147	Mbuti	0.284484	0.003164	89.909	323154
NEO231.SG	Apalai_147	Mbuti	0.292627	0.003513	83.309	151190
NEO230.SG	Apalai_147	Mbuti	0.289539	0.00344	84.176	162326
NEO232.SG	Apalai_147	Mbuti	0.291157	0.003245	89.733	256793
NEO299.SG	Apalai_147	Mbuti	0.27001	0.005135	52.582	33893
NEO229.SG	Apalai_147	Mbuti	0.279638	0.003403	82.18	176145
W137	Apalai_147	Mbuti	0.366595	0.003678	99.679	376338
W218	Apalai_147	Mbuti	0.371858	0.003644	102.057	379307
CH105	Apalai_147	Mbuti	0.374132	0.003462	108.058	380801
Xavante_107	Apalai_147	Mbuti	0.37822	0.003356	112.707	379914
Xavante_506	Apalai_147	Mbuti	0.3771	0.003276	115.098	379617
Xavante_606	Apalai_147	Mbuti	0.378926	0.003405	111.282	377040
Xavante_1004	Apalai_147	Mbuti	0.377235	0.003489	108.11	380075
Xavante_2304	Apalai_147	Mbuti	0.378025	0.003312	114.148	380317
XAW113	Apalai_147	Mbuti	0.376182	0.003337	112.735	377999
XAW204	Apalai_147	Mbuti	0.379641	0.003335	113.833	379480
XAW510	Apalai_147	Mbuti	0.379041	0.003381	112.119	378426
XAW904	Apalai_147	Mbuti	0.377635	0.003352	112.673	376703
XAW1401	Apalai_147	Mbuti	0.378876	0.003398	111.51	378798
XAW1718	Apalai_147	Mbuti	0.377771	0.00344	109.829	379823
XI38	Apalai_147	Mbuti	0.374716	0.003444	108.812	379709
XI39	Apalai_147	Mbuti	0.376214	0.003515	107.039	374279
XI47	Apalai_147	Mbuti	0.375566	0.00341	110.141	371240
XI53	Apalai_147	Mbuti	0.373066	0.003403	109.621	375533
XI72	Apalai_147	Mbuti	0.377857	0.003421	110.459	378969
Yana_Young.SG	Apalai_147	Mbuti	0.283153	0.003093	91.546	315041
Yana_old2.SG	Apalai_147	Mbuti	0.240466	0.002969	80.984	380095
Yana_old.SG	Apalai_147	Mbuti	0.242169	0.00308	78.62	380531
Zoro_51	Apalai_147	Mbuti	0.379877	0.003399	111.763	378565
523a.SG	Apalai_185	Mbuti	0.3278	0.003619	90.568	188423
Apalai_147	Apalai_185	Mbuti	0.390996	0.003655	106.976	380358
Apalai_228	Apalai_185	Mbuti	0.398706	0.003545	112.476	379948
Arara_11	Apalai_185	Mbuti	0.379528	0.003458	109.744	379163
Arara_49	Apalai_185	Mbuti	0.383033	0.00353	108.504	380049
Aconcagua.SG	Apalai_185	Mbuti	0.37269	0.003421	108.939	333801
I0308	Apalai_185	Mbuti	0.367436	0.00383	95.938	155814
I2232	Apalai_185	Mbuti	0.359634	0.008824	40.756	10680
I2230	Apalai_185	Mbuti	0.368824	0.003507	105.18	275929
I0309	Apalai_185	Mbuti	0.369779	0.003778	97.883	193167
I7086	Apalai_185	Mbuti	0.363711	0.005247	69.316	37701
I7090	Apalai_185	Mbuti	0.363117	0.004515	80.42	74059
Yaghan890.SG	Apalai_185	Mbuti	0.365256	0.004141	88.205	94136
Yaghan895.SG	Apalai_185	Mbuti	0.374767	0.003686	101.682	239384
Yaghan894.SG	Apalai_185	Mbuti	0.365833	0.003603	101.537	224703
I8349	Apalai_185	Mbuti	0.362377	0.003856	93.968	139842
I8350_published	Apalai_185	Mbuti	0.357941	0.006552	54.632	21335
MA577.SG	Apalai_185	Mbuti	0.368107	0.003339	110.242	316107
CK-09.SG	Apalai_185	Mbuti	0.345282	0.004509	76.575	55233
CK-13.SG	Apalai_185	Mbuti	0.342409	0.003468	98.73	273740
CK-10.SG	Apalai_185	Mbuti	0.342103	0.009278	36.871	7788
LU-06.SG	Apalai_185	Mbuti	0.325941	0.007554	43.146	12674
AS34	Apalai_185	Mbuti	0.376238	0.00344	109.375	378257
PUN68	Apalai_185	Mbuti	0.370107	0.003358	110.201	380081
PC537.SG	Apalai_185	Mbuti	0.375259	0.003521	106.591	377874
B-04.SG	Apalai_185	Mbuti	0.35853	0.006325	56.688	20622
MX-01.SG	Apalai_185	Mbuti	0.348862	0.005768	60.479	30749
I5457	Apalai_185	Mbuti	0.361951	0.003895	92.923	97282
I5456	Apalai_185	Mbuti	0.367567	0.003902	94.2	156690
I3443_published	Apalai_185	Mbuti	0.370881	0.003817	97.175	149874
Bolivian39	Apalai_185	Mbuti	0.373172	0.00341	109.429	379910
Botocudo17.SG	Apalai_185	Mbuti	0.266853	0.003284	81.267	291751
Enoque65.SG	Apalai_185	Mbuti	0.375773	0.006069	61.915	22776
I9056_d	Apalai_185	Mbuti	0.365693	0.009983	36.63	7148
I9055_d	Apalai_185	Mbuti	0.358899	0.011752	30.54	5455
I9054_d	Apalai_185	Mbuti	0.357074	0.005763	61.955	32505
CP18	Apalai_185	Mbuti	0.363176	0.003571	101.712	195700
CP25	Apalai_185	Mbuti	0.362309	0.003671	98.706	232206
CP23	Apalai_185	Mbuti	0.363772	0.003715	97.916	179273
CP21_published	Apalai_185	Mbuti	0.367049	0.003651	100.524	233841
CP22_published	Apalai_185	Mbuti	0.365284	0.003678	99.314	194028
LAR002	Apalai_185	Mbuti	0.363876	0.003944	92.256	118493
LAR001	Apalai_185	Mbuti	0.367126	0.003917	93.724	156422
MOS001	Apalai_185	Mbuti	0.369997	0.004114	89.947	105031
Sumidouro7.SG	Apalai_185	Mbuti	0.353136	0.003927	89.93	127521
Sumidouro4.SG	Apalai_185	Mbuti	0.352448	0.003703	95.19	196067
Sumidouro5.SG	Apalai_185	Mbuti	0.361271	0.00354	102.067	378072
Sumidouro6.SG	Apalai_185	Mbuti	0.358452	0.003435	104.363	312902
Sumidouro8.SG	Apalai_185	Mbuti	0.355008	0.004851	73.177	53169
MARC1492.SG	Apalai_185	Mbuti	0.340257	0.004883	69.676	49586
XVII-B-939.SG	Apalai_185	Mbuti	0.337367	0.003891	86.709	125928
19651.SG	Apalai_185	Mbuti	0.339338	0.003482	97.442	260168
I10427_published	Apalai_185	Mbuti	0.294937	0.005171	57.042	40652
SMAR-6	Apalai_185	Mbuti	0.37209	0.003434	108.354	379183
I1752	Apalai_185	Mbuti	0.367354	0.00352	104.358	267738
I1754	Apalai_185	Mbuti	0.371398	0.003545	104.771	285986
I11974_published	Apalai_185	Mbuti	0.365323	0.003719	98.222	279659
I11974.SG	Apalai_185	Mbuti	0.36373	0.003623	100.395	374795
I1753	Apalai_185	Mbuti	0.370855	0.003633	102.076	272455
I2537	Apalai_185	Mbuti	0.374273	0.003859	96.98	175639
SA5832.SG	Apalai_185	Mbuti	0.364005	0.003634	100.172	289974
AM71.SG	Apalai_185	Mbuti	0.371434	0.005258	70.648	42819
AM66.SG	Apalai_185	Mbuti	0.360775	0.008596	41.97	9919
AM73.SG	Apalai_185	Mbuti	0.368972	0.009808	37.621	7660
AM74.SG	Apalai_185	Mbuti	0.357089	0.003651	97.813	155244
A460.SG	Apalai_185	Mbuti	0.36571	0.003524	103.777	378126
IPK12.SG	Apalai_185	Mbuti	0.36885	0.003393	108.707	376742
IPK13a.SG	Apalai_185	Mbuti	0.369058	0.003545	104.098	339034
IPY08b.SG	Apalai_185	Mbuti	0.362498	0.003596	100.794	292989
IPY10.SG	Apalai_185	Mbuti	0.367745	0.003617	101.679	376662
LAM15	Apalai_185	Mbuti	0.374723	0.00354	105.84	380619
AMZ143	Apalai_185	Mbuti	0.375114	0.003504	107.067	380709
AMZ149	Apalai_185	Mbuti	0.376669	0.003438	109.57	380795
SMAR-7	Apalai_185	Mbuti	0.378276	0.003325	113.776	380685
SMAR-9	Apalai_185	Mbuti	0.374116	0.00337	111.004	379657
SMAR-10	Apalai_185	Mbuti	0.376759	0.003356	112.28	380565
US-14.SG	Apalai_185	Mbuti	0.235567	0.003962	59.455	65293
DevilsGate1.SG	Apalai_185	Mbuti	0.277723	0.00613	45.303	22418
NEO237.SG	Apalai_185	Mbuti	0.285176	0.004235	67.33	58859
NEO240.SG	Apalai_185	Mbuti	0.281528	0.00315	89.365	379422
NEO236.SG	Apalai_185	Mbuti	0.28474	0.003113	91.466	349405
NEO238.SG	Apalai_185	Mbuti	0.288128	0.00361	79.823	162778
NEO239.SG	Apalai_185	Mbuti	0.281653	0.004446	63.353	52286
NEO249.SG	Apalai_185	Mbuti	0.311985	0.003286	94.948	324547
NEO248.SG	Apalai_185	Mbuti	0.312442	0.003407	91.708	248401
NEO250.SG	Apalai_185	Mbuti	0.312868	0.003867	80.909	106234
NEO247.SG	Apalai_185	Mbuti	0.317336	0.003347	94.825	245612
NEO243.SG	Apalai_185	Mbuti	0.311234	0.006297	49.427	22107
NEO253.SG	Apalai_185	Mbuti	0.321781	0.005827	55.225	30558
NEO251.SG	Apalai_185	Mbuti	0.318885	0.003384	94.238	250566
NEO241.SG	Apalai_185	Mbuti	0.320902	0.004039	79.453	92011
NEO246.SG	Apalai_185	Mbuti	0.310292	0.00372	83.406	114146
NEO242.SG	Apalai_185	Mbuti	0.323047	0.004506	71.685	67059
LAM27	Apalai_185	Mbuti	0.373787	0.00339	110.26	380112
LAM32	Apalai_185	Mbuti	0.370439	0.003412	108.561	379587
GAV156	Apalai_185	Mbuti	0.375719	0.003317	113.272	378211
GAV161	Apalai_185	Mbuti	0.377918	0.003463	109.133	378862
Guarani-KW_203	Apalai_185	Mbuti	0.377723	0.003391	111.385	380008
Guarani-KW_220	Apalai_185	Mbuti	0.37849	0.003385	111.824	380724
Guarani-KW_223	Apalai_185	Mbuti	0.374685	0.003389	110.556	381013
Guarani-KW_224	Apalai_185	Mbuti	0.377241	0.003395	111.126	380654
Guarani-KW_230	Apalai_185	Mbuti	0.376874	0.003356	112.293	380168
Guarani-KW_644	Apalai_185	Mbuti	0.375992	0.003334	112.761	380732
Guarani-KW_645	Apalai_185	Mbuti	0.374923	0.003391	110.552	381192
Guarani-KW_646	Apalai_185	Mbuti	0.376079	0.003408	110.349	380630
Guarani-KW_650	Apalai_185	Mbuti	0.375675	0.003383	111.058	380855
3001	Apalai_185	Mbuti	0.377968	0.003348	112.878	380199
Guarani-GN_841	Apalai_185	Mbuti	0.37442	0.003479	107.637	380702
Guarani-GN_845	Apalai_185	Mbuti	0.376602	0.00337	111.763	380978
Guarani-GN_852	Apalai_185	Mbuti	0.380269	0.003481	109.256	380727
CR-01.SG	Apalai_185	Mbuti	0.362826	0.00333	108.971	356905
SM-01.SG	Apalai_185	Mbuti	0.361315	0.005355	67.477	36969
SM-02.SG	Apalai_185	Mbuti	0.365233	0.003569	102.338	323544
HGDP01014	Apalai_185	Mbuti	0.378517	0.003408	111.053	378924
HGDP01019	Apalai_185	Mbuti	0.378963	0.003514	107.848	378721
Karitiana_27	Apalai_185	Mbuti	0.375636	0.003356	111.937	379499
EC005	Apalai_185	Mbuti	0.372657	0.003427	108.734	380964
EC010	Apalai_185	Mbuti	0.373047	0.003286	113.542	380948
EC012	Apalai_185	Mbuti	0.369471	0.003439	107.427	380829
EC015	Apalai_185	Mbuti	0.37401	0.003485	107.313	380896
EC019	Apalai_185	Mbuti	0.373183	0.003361	111.029	380628
Kolyma_River.SG	Apalai_185	Mbuti	0.296811	0.003269	90.796	379765
SC-01.SG	Apalai_185	Mbuti	0.354589	0.004441	79.84	68582
SC-03.SG	Apalai_185	Mbuti	0.356186	0.006772	52.6	19655
SC-05.SG	Apalai_185	Mbuti	0.360464	0.003501	102.946	369028
SC-04.SG	Apalai_185	Mbuti	0.356351	0.004412	80.763	68292
SC-06.SG	Apalai_185	Mbuti	0.360042	0.004835	74.468	58509
SC-07.SG	Apalai_185	Mbuti	0.356576	0.004565	78.113	71303
CT-02.SG	Apalai_185	Mbuti	0.361554	0.009739	37.125	7904
CT-01.SG	Apalai_185	Mbuti	0.362394	0.003556	101.917	354647
M9984.SG	Apalai_185	Mbuti	0.289406	0.003278	88.299	290372
M0831.SG	Apalai_185	Mbuti	0.300308	0.003441	87.27	212119
NC.SG	Apalai_185	Mbuti	0.362299	0.003894	93.049	143507
PS-07.SG	Apalai_185	Mbuti	0.372464	0.004343	85.762	83178
PS-06.SG	Apalai_185	Mbuti	0.362498	0.003513	103.2	258932
PS-03.SG	Apalai_185	Mbuti	0.362273	0.005554	65.224	35448
PS-02.SG	Apalai_185	Mbuti	0.346244	0.007589	45.627	13562
PS-18.SG	Apalai_185	Mbuti	0.359447	0.00569	63.169	29214
B-03.SG	Apalai_185	Mbuti	0.358984	0.004125	87.036	91735
BC30.SG	Apalai_185	Mbuti	0.359186	0.005219	68.825	40013
BC29.SG	Apalai_185	Mbuti	0.359979	0.006851	52.545	18189
BC25.SG	Apalai_185	Mbuti	0.351523	0.004609	76.261	67333
mixe0029	Apalai_185	Mbuti	0.365583	0.003275	111.617	380025
mixe0015	Apalai_185	Mbuti	0.364729	0.003281	111.152	380878
mixe0018	Apalai_185	Mbuti	0.370609	0.003399	109.032	380351
MU224	Apalai_185	Mbuti	0.375292	0.003356	111.829	376182
SMAR-3	Apalai_185	Mbuti	0.377326	0.003434	109.882	380378
SMAR-4	Apalai_185	Mbuti	0.375168	0.003496	107.298	378815
PIU24	Apalai_185	Mbuti	0.368587	0.00348	105.924	380812
PIU27	Apalai_185	Mbuti	0.371572	0.003447	107.81	379819
PIU28	Apalai_185	Mbuti	0.370942	0.003492	106.224	380991
PIU35	Apalai_185	Mbuti	0.373988	0.003431	109.014	379970
PAR99	Apalai_185	Mbuti	0.377395	0.00342	110.339	379208
PAR137	Apalai_185	Mbuti	0.36579	0.003329	109.874	370208
CP8	Apalai_185	Mbuti	0.373057	0.003581	104.18	257795
CP29	Apalai_185	Mbuti	0.366755	0.003761	97.516	254201
K1.SG	Apalai_185	Mbuti	0.36682	0.003872	94.736	106894
I2261	Apalai_185	Mbuti	0.374147	0.003514	106.468	312991
I0237	Apalai_185	Mbuti	0.373808	0.003996	93.555	137545
I1484	Apalai_185	Mbuti	0.374577	0.003664	102.24	243466
I1357	Apalai_185	Mbuti	0.374403	0.003651	102.539	239690
I1485	Apalai_185	Mbuti	0.375016	0.003662	102.398	241983
I2551	Apalai_185	Mbuti	0.374386	0.003607	103.807	266334
I0039	Apalai_185	Mbuti	0.366795	0.003766	97.388	230702
I0040	Apalai_185	Mbuti	0.366538	0.003743	97.914	231509
I0238	Apalai_185	Mbuti	0.372353	0.005496	67.749	31614
I0041	Apalai_185	Mbuti	0.367928	0.003814	96.461	201789
I0038	Apalai_185	Mbuti	0.363455	0.003369	107.87	348853
IL7.SG	Apalai_185	Mbuti	0.370154	0.003396	109.006	375211
IL5.SG	Apalai_185	Mbuti	0.369069	0.003492	105.679	346482
IL3.SG	Apalai_185	Mbuti	0.369427	0.00331	111.612	375905
IL4.SG	Apalai_185	Mbuti	0.366012	0.003541	103.372	268318
IL2.SG	Apalai_185	Mbuti	0.3683	0.003462	106.372	376824
SMP5.SG	Apalai_185	Mbuti	0.344005	0.006147	55.961	22978
HGDP00706	Apalai_185	Mbuti	0.377031	0.003421	110.217	379063
HGDP00970	Apalai_185	Mbuti	0.375302	0.003437	109.207	380568
PUN07	Apalai_185	Mbuti	0.373597	0.003462	107.928	380766
PUN24	Apalai_185	Mbuti	0.371699	0.003464	107.312	380719
PUN48	Apalai_185	Mbuti	0.370993	0.003501	105.954	379852
DA354.SG	Apalai_185	Mbuti	0.283983	0.004493	63.205	52879
DA358.SG	Apalai_185	Mbuti	0.286445	0.003547	80.767	189731
DA360.SG	Apalai_185	Mbuti	0.282922	0.003914	72.282	77247
DA357.SG	Apalai_185	Mbuti	0.284021	0.003938	72.118	96299
DA340.SG	Apalai_185	Mbuti	0.282616	0.003662	77.178	129743
DA359.SG	Apalai_185	Mbuti	0.286539	0.003428	83.588	160103
DA341.SG	Apalai_185	Mbuti	0.284582	0.003315	85.845	226002
MA1.SG	Apalai_185	Mbuti	0.266912	0.003387	78.8	272478
I7781	Apalai_185	Mbuti	0.286347	0.003927	72.922	91040
I7621	Apalai_185	Mbuti	0.320229	0.003626	88.315	180765
I1525	Apalai_185	Mbuti	0.320639	0.003402	94.242	307435
I8294_published	Apalai_185	Mbuti	0.319109	0.003562	89.581	186111
DA339.SG	Apalai_185	Mbuti	0.2815	0.003973	70.849	81985
DA337.SG	Apalai_185	Mbuti	0.288614	0.003388	85.187	222537
DA336.SG	Apalai_185	Mbuti	0.289506	0.003585	80.752	156221
DA335.SG	Apalai_185	Mbuti	0.28704	0.003792	75.698	120176
DA334.SG	Apalai_185	Mbuti	0.286999	0.003699	77.589	130078
DA249.SG	Apalai_185	Mbuti	0.289177	0.003212	90.035	368247
DA252.SG	Apalai_185	Mbuti	0.286888	0.003314	86.557	320047
DA248.SG	Apalai_185	Mbuti	0.282382	0.003126	90.338	319544
DA247.SG	Apalai_185	Mbuti	0.286506	0.003246	88.266	321911
DA251.SG	Apalai_185	Mbuti	0.283173	0.00356	79.547	139321
DA253.SG	Apalai_185	Mbuti	0.285522	0.003182	89.728	329561
DA250.SG	Apalai_185	Mbuti	0.2846	0.003439	82.745	191473
DA245.SG	Apalai_185	Mbuti	0.283776	0.003318	85.533	308792
DA246.SG	Apalai_185	Mbuti	0.28501	0.00321	88.784	337299
DA362.SG	Apalai_185	Mbuti	0.285356	0.003302	86.408	212931
NEO234.SG	Apalai_185	Mbuti	0.315323	0.007529	41.883	14171
I1526	Apalai_185	Mbuti	0.293812	0.003262	90.059	322911
I7759	Apalai_185	Mbuti	0.290012	0.003423	84.713	237136
I7335	Apalai_185	Mbuti	0.289795	0.00322	89.986	242427
I7336	Apalai_185	Mbuti	0.285635	0.003799	75.19	120037
I7782	Apalai_185	Mbuti	0.289367	0.003308	87.472	265333
I8295_published	Apalai_185	Mbuti	0.293675	0.004191	70.065	84796
I8296_published	Apalai_185	Mbuti	0.291031	0.003311	87.909	251373
I8298_published	Apalai_185	Mbuti	0.289567	0.004173	69.394	79785
DA343.SG	Apalai_185	Mbuti	0.288247	0.003634	79.329	144079
DA353.SG	Apalai_185	Mbuti	0.285438	0.00458	62.325	44161
DA356.SG	Apalai_185	Mbuti	0.285762	0.003682	77.605	105487
DA361.SG	Apalai_185	Mbuti	0.287583	0.003707	77.579	138249
DA355.SG	Apalai_185	Mbuti	0.285434	0.003925	72.723	85686
DA345.SG	Apalai_185	Mbuti	0.285237	0.003324	85.819	205202
DA344.SG	Apalai_185	Mbuti	0.282742	0.004416	64.027	55513
DA342.SG	Apalai_185	Mbuti	0.285868	0.003177	89.994	278185
Ala1.SG	Apalai_185	Mbuti	0.362408	0.004086	88.702	101113
PIU19	Apalai_185	Mbuti	0.375886	0.003489	107.743	379630
SMAR-2	Apalai_185	Mbuti	0.375465	0.003387	110.843	380708
Surui_20	Apalai_185	Mbuti	0.377234	0.003398	111.025	378555
Surui_72	Apalai_185	Mbuti	0.381295	0.003446	110.66	380513
PIU01	Apalai_185	Mbuti	0.373769	0.003388	110.336	380970
PIU02	Apalai_185	Mbuti	0.367353	0.003401	107.997	381382
PIU05	Apalai_185	Mbuti	0.37301	0.003468	107.559	380903
PIU08	Apalai_185	Mbuti	0.374108	0.003292	113.628	381069
U.Kaapor_95	Apalai_185	Mbuti	0.378757	0.003434	110.3	379697
U.Kaapor_164	Apalai_185	Mbuti	0.376229	0.003496	107.629	379854
I5321	Apalai_185	Mbuti	0.332628	0.00343	96.976	344284
I5319	Apalai_185	Mbuti	0.333278	0.003545	94.012	337542
I5320	Apalai_185	Mbuti	0.332364	0.003491	95.214	339376
I1124_published	Apalai_185	Mbuti	0.324827	0.0049	66.293	54795
I0719.SG	Apalai_185	Mbuti	0.327569	0.003354	97.667	343245
TrailCreek.SG	Apalai_185	Mbuti	0.307067	0.003804	80.714	131295
USR1.SG	Apalai_185	Mbuti	0.314288	0.003363	93.456	379251
USR2.SG	Apalai_185	Mbuti	0.307694	0.004823	63.793	47554
Anzick_realigned.SG	Apalai_185	Mbuti	0.355806	0.003523	101.005	377483
SN-48.SG	Apalai_185	Mbuti	0.358123	0.004352	82.291	86301
SN-17.SG	Apalai_185	Mbuti	0.357908	0.004168	85.875	126156
SN-20.SG	Apalai_185	Mbuti	0.369952	0.006826	54.199	19398
SN-25.SG	Apalai_185	Mbuti	0.367377	0.006466	56.817	19587
SN-54.SG	Apalai_185	Mbuti	0.364917	0.004591	79.481	64171
SN-32.SG	Apalai_185	Mbuti	0.369265	0.00554	66.656	35912
SN-39.SG	Apalai_185	Mbuti	0.361767	0.007852	46.074	13126
SN-40.SG	Apalai_185	Mbuti	0.355442	0.004711	75.454	58671
SN-04.SG	Apalai_185	Mbuti	0.356599	0.007719	46.197	13439
SN-57.SG	Apalai_185	Mbuti	0.362312	0.010278	35.253	6574
SN-58.SG	Apalai_185	Mbuti	0.356572	0.006281	56.774	25147
SN-59.SG	Apalai_185	Mbuti	0.357551	0.006089	58.72	24890
SN-44.SG	Apalai_185	Mbuti	0.363584	0.003674	98.961	358775
SN-43.SG	Apalai_185	Mbuti	0.346066	0.009495	36.447	8429
SN-12.SG	Apalai_185	Mbuti	0.347023	0.009319	37.237	9389
SN-50.SG	Apalai_185	Mbuti	0.358993	0.003849	93.261	143109
SN-16.SG	Apalai_185	Mbuti	0.364828	0.005096	71.585	42869
SN-38.SG	Apalai_185	Mbuti	0.358503	0.005603	63.979	27829
SN-52.SG	Apalai_185	Mbuti	0.357877	0.004346	82.354	70446
SN-53.SG	Apalai_185	Mbuti	0.361433	0.004199	86.078	95680
SN-03.SG	Apalai_185	Mbuti	0.361475	0.004385	82.439	79480
SN-09.SG	Apalai_185	Mbuti	0.360519	0.007484	48.175	15489
SN-13.SG	Apalai_185	Mbuti	0.355446	0.003744	94.925	170407
SN-15.SG	Apalai_185	Mbuti	0.362424	0.004364	83.047	64317
SN-11.SG	Apalai_185	Mbuti	0.358894	0.003554	100.988	313247
SN-10.SG	Apalai_185	Mbuti	0.358482	0.004112	87.181	88303
Lovelock1.SG	Apalai_185	Mbuti	0.359533	0.003537	101.657	290207
Lovelock2.SG	Apalai_185	Mbuti	0.360941	0.003504	103.007	378112
Lovelock4.SG	Apalai_185	Mbuti	0.360567	0.003874	93.084	160529
Lovelock3.SG	Apalai_185	Mbuti	0.362152	0.003468	104.426	378220
AHUR_2064.SG	Apalai_185	Mbuti	0.361038	0.003398	106.25	378257
AHUR770c.SG	Apalai_185	Mbuti	0.358734	0.005254	68.277	39015
I2717	Apalai_185	Mbuti	0.349589	0.004949	70.633	46843
NEO298.SG	Apalai_185	Mbuti	0.285703	0.003258	87.685	323054
NEO231.SG	Apalai_185	Mbuti	0.291955	0.003487	83.736	151147
NEO230.SG	Apalai_185	Mbuti	0.286485	0.003486	82.19	162485
NEO232.SG	Apalai_185	Mbuti	0.292721	0.003327	87.995	256809
NEO299.SG	Apalai_185	Mbuti	0.269777	0.005115	52.737	33877
NEO229.SG	Apalai_185	Mbuti	0.278151	0.003168	87.812	176260
W137	Apalai_185	Mbuti	0.368469	0.003626	101.627	376520
W218	Apalai_185	Mbuti	0.371154	0.003617	102.615	379437
CH105	Apalai_185	Mbuti	0.376626	0.003444	109.357	380931
Xavante_107	Apalai_185	Mbuti	0.380679	0.003432	110.915	380036
Xavante_506	Apalai_185	Mbuti	0.380067	0.003408	111.535	379794
Xavante_606	Apalai_185	Mbuti	0.380399	0.003504	108.549	377047
Xavante_1004	Apalai_185	Mbuti	0.379253	0.003456	109.74	380080
Xavante_2304	Apalai_185	Mbuti	0.380002	0.003334	113.968	380396
XAW113	Apalai_185	Mbuti	0.37883	0.003535	107.154	378135
XAW204	Apalai_185	Mbuti	0.381264	0.003438	110.881	379547
XAW510	Apalai_185	Mbuti	0.380591	0.003373	112.85	378459
XAW904	Apalai_185	Mbuti	0.37866	0.003435	110.23	376799
XAW1401	Apalai_185	Mbuti	0.382378	0.003359	113.849	378871
XAW1718	Apalai_185	Mbuti	0.380442	0.003349	113.594	379953
XI38	Apalai_185	Mbuti	0.37793	0.003364	112.334	379747
XI39	Apalai_185	Mbuti	0.376401	0.003437	109.525	374391
XI47	Apalai_185	Mbuti	0.377932	0.003304	114.376	371333
XI53	Apalai_185	Mbuti	0.375454	0.003375	111.241	375307
XI72	Apalai_185	Mbuti	0.378779	0.003465	109.315	379055
Yana_Young.SG	Apalai_185	Mbuti	0.280097	0.003158	88.698	315041
Yana_old2.SG	Apalai_185	Mbuti	0.241791	0.00305	79.267	380112
Yana_old.SG	Apalai_185	Mbuti	0.241987	0.003258	74.263	380595
Zoro_51	Apalai_185	Mbuti	0.378851	0.003331	113.727	378660
523a.SG	Apalai_228	Mbuti	0.326015	0.0036	90.563	188354
Apalai_147	Apalai_228	Mbuti	0.389502	0.003561	109.391	380145
Apalai_185	Apalai_228	Mbuti	0.398706	0.003545	112.476	379948
Arara_11	Apalai_228	Mbuti	0.37574	0.003537	106.239	378893
Arara_49	Apalai_228	Mbuti	0.379544	0.003571	106.271	379768
Aconcagua.SG	Apalai_228	Mbuti	0.373242	0.003468	107.632	333538
I0308	Apalai_228	Mbuti	0.364636	0.003913	93.177	155583
I2232	Apalai_228	Mbuti	0.361978	0.008754	41.351	10670
I2230	Apalai_228	Mbuti	0.365394	0.003483	104.92	275683
I0309	Apalai_228	Mbuti	0.36221	0.003859	93.85	192989
I7086	Apalai_228	Mbuti	0.37061	0.005369	69.031	37689
I7090	Apalai_228	Mbuti	0.360936	0.004487	80.449	73991
Yaghan890.SG	Apalai_228	Mbuti	0.363663	0.004247	85.632	93981
Yaghan895.SG	Apalai_228	Mbuti	0.366825	0.003646	100.615	239203
Yaghan894.SG	Apalai_228	Mbuti	0.36626	0.003707	98.807	224407
I8349	Apalai_228	Mbuti	0.361254	0.003873	93.277	139688
I8350_published	Apalai_228	Mbuti	0.356567	0.00651	54.776	21261
MA577.SG	Apalai_228	Mbuti	0.367179	0.003501	104.873	315776
CK-09.SG	Apalai_228	Mbuti	0.348243	0.004569	76.217	55188
CK-13.SG	Apalai_228	Mbuti	0.343378	0.003455	99.392	273476
CK-10.SG	Apalai_228	Mbuti	0.345723	0.009391	36.815	7797
LU-06.SG	Apalai_228	Mbuti	0.326419	0.007631	42.777	12661
AS34	Apalai_228	Mbuti	0.372992	0.00336	111.003	378016
PUN68	Apalai_228	Mbuti	0.368446	0.003381	108.96	379752
PC537.SG	Apalai_228	Mbuti	0.374086	0.003474	107.683	377502
B-04.SG	Apalai_228	Mbuti	0.352041	0.00628	56.058	20585
MX-01.SG	Apalai_228	Mbuti	0.344777	0.005815	59.288	30713
I5457	Apalai_228	Mbuti	0.354466	0.003827	92.629	97202
I5456	Apalai_228	Mbuti	0.364384	0.003832	95.091	156599
I3443_published	Apalai_228	Mbuti	0.369738	0.003765	98.199	149781
Bolivian39	Apalai_228	Mbuti	0.370063	0.003389	109.207	379594
Botocudo17.SG	Apalai_228	Mbuti	0.263387	0.003204	82.206	291418
Enoque65.SG	Apalai_228	Mbuti	0.36932	0.006176	59.802	22779
I9056_d	Apalai_228	Mbuti	0.362277	0.010297	35.182	7118
I9055_d	Apalai_228	Mbuti	0.350299	0.011262	31.105	5472
I9054_d	Apalai_228	Mbuti	0.353697	0.005598	63.178	32465
CP18	Apalai_228	Mbuti	0.360924	0.003607	100.055	195524
CP25	Apalai_228	Mbuti	0.358972	0.003618	99.221	231976
CP23	Apalai_228	Mbuti	0.357663	0.003802	94.074	179045
CP21_published	Apalai_228	Mbuti	0.365375	0.003706	98.592	233624
CP22_published	Apalai_228	Mbuti	0.364014	0.003707	98.208	193872
LAR002	Apalai_228	Mbuti	0.364436	0.00389	93.677	118352
LAR001	Apalai_228	Mbuti	0.364019	0.003828	95.097	156271
MOS001	Apalai_228	Mbuti	0.367855	0.004079	90.185	104910
Sumidouro7.SG	Apalai_228	Mbuti	0.349234	0.003891	89.743	127484
Sumidouro4.SG	Apalai_228	Mbuti	0.348142	0.003613	96.358	195850
Sumidouro5.SG	Apalai_228	Mbuti	0.358887	0.003561	100.781	377684
Sumidouro6.SG	Apalai_228	Mbuti	0.35449	0.003518	100.756	312600
Sumidouro8.SG	Apalai_228	Mbuti	0.354388	0.004756	74.515	53219
MARC1492.SG	Apalai_228	Mbuti	0.339782	0.004778	71.121	49470
XVII-B-939.SG	Apalai_228	Mbuti	0.334523	0.003851	86.857	125851
19651.SG	Apalai_228	Mbuti	0.335438	0.003546	94.607	259895
I10427_published	Apalai_228	Mbuti	0.293808	0.005314	55.285	40666
SMAR-6	Apalai_228	Mbuti	0.370787	0.003407	108.842	378815
I1752	Apalai_228	Mbuti	0.365113	0.003527	103.513	267502
I1754	Apalai_228	Mbuti	0.367913	0.003605	102.056	285798
I11974_published	Apalai_228	Mbuti	0.367157	0.003681	99.749	279299
I11974.SG	Apalai_228	Mbuti	0.366808	0.003581	102.437	374363
I1753	Apalai_228	Mbuti	0.368344	0.00359	102.601	272239
I2537	Apalai_228	Mbuti	0.368763	0.003863	95.472	175435
SA5832.SG	Apalai_228	Mbuti	0.36216	0.003674	98.571	289687
AM71.SG	Apalai_228	Mbuti	0.371762	0.005446	68.262	42813
AM66.SG	Apalai_228	Mbuti	0.368496	0.009007	40.914	9926
AM73.SG	Apalai_228	Mbuti	0.375039	0.009824	38.177	7662
AM74.SG	Apalai_228	Mbuti	0.356469	0.003705	96.21	155087
A460.SG	Apalai_228	Mbuti	0.362357	0.003596	100.76	377791
IPK12.SG	Apalai_228	Mbuti	0.363661	0.003525	103.164	376344
IPK13a.SG	Apalai_228	Mbuti	0.362559	0.003565	101.699	338768
IPY08b.SG	Apalai_228	Mbuti	0.362406	0.003645	99.439	292735
IPY10.SG	Apalai_228	Mbuti	0.365326	0.003616	101.023	376361
LAM15	Apalai_228	Mbuti	0.372308	0.003424	108.721	380337
AMZ143	Apalai_228	Mbuti	0.375286	0.00345	108.791	380270
AMZ149	Apalai_228	Mbuti	0.373524	0.003427	108.987	380499
SMAR-7	Apalai_228	Mbuti	0.373127	0.003348	111.439	380595
SMAR-9	Apalai_228	Mbuti	0.374338	0.003411	109.732	379315
SMAR-10	Apalai_228	Mbuti	0.373009	0.003532	105.611	380405
US-14.SG	Apalai_228	Mbuti	0.237013	0.003981	59.539	65281
DevilsGate1.SG	Apalai_228	Mbuti	0.27473	0.006126	44.843	22349
NEO237.SG	Apalai_228	Mbuti	0.285362	0.004333	65.865	58816
NEO240.SG	Apalai_228	Mbuti	0.281687	0.003188	88.364	379065
NEO236.SG	Apalai_228	Mbuti	0.287139	0.003183	90.211	349121
NEO238.SG	Apalai_228	Mbuti	0.287955	0.003601	79.96	162729
NEO239.SG	Apalai_228	Mbuti	0.283929	0.004592	61.828	52234
NEO249.SG	Apalai_228	Mbuti	0.31277	0.003347	93.458	324219
NEO248.SG	Apalai_228	Mbuti	0.309529	0.003498	88.492	248333
NEO250.SG	Apalai_228	Mbuti	0.311168	0.003789	82.117	106171
NEO247.SG	Apalai_228	Mbuti	0.315778	0.003341	94.513	245390
NEO243.SG	Apalai_228	Mbuti	0.307695	0.006091	50.513	22098
NEO253.SG	Apalai_228	Mbuti	0.311016	0.005828	53.366	30514
NEO251.SG	Apalai_228	Mbuti	0.319417	0.003321	96.194	250393
NEO241.SG	Apalai_228	Mbuti	0.313908	0.004086	76.833	91982
NEO246.SG	Apalai_228	Mbuti	0.311776	0.003673	84.893	114008
NEO242.SG	Apalai_228	Mbuti	0.319246	0.004629	68.968	66988
LAM27	Apalai_228	Mbuti	0.36951	0.003368	109.72	379822
LAM32	Apalai_228	Mbuti	0.368347	0.003474	106.028	379322
GAV156	Apalai_228	Mbuti	0.378022	0.003374	112.025	377832
GAV161	Apalai_228	Mbuti	0.375149	0.003515	106.73	378665
Guarani-KW_203	Apalai_228	Mbuti	0.373057	0.003428	108.823	379664
Guarani-KW_220	Apalai_228	Mbuti	0.376107	0.003441	109.298	380449
Guarani-KW_223	Apalai_228	Mbuti	0.374459	0.003381	110.749	380698
Guarani-KW_224	Apalai_228	Mbuti	0.377293	0.003429	110.018	380342
Guarani-KW_230	Apalai_228	Mbuti	0.371634	0.003346	111.057	380122
Guarani-KW_644	Apalai_228	Mbuti	0.376343	0.003433	109.622	380592
Guarani-KW_645	Apalai_228	Mbuti	0.375549	0.003447	108.953	380907
Guarani-KW_646	Apalai_228	Mbuti	0.374557	0.003322	112.752	380382
Guarani-KW_650	Apalai_228	Mbuti	0.375742	0.003452	108.855	380536
3001	Apalai_228	Mbuti	0.374763	0.003369	111.222	379965
Guarani-GN_841	Apalai_228	Mbuti	0.37198	0.003343	111.285	380489
Guarani-GN_845	Apalai_228	Mbuti	0.375795	0.003402	110.465	380667
Guarani-GN_852	Apalai_228	Mbuti	0.375192	0.003476	107.948	380466
CR-01.SG	Apalai_228	Mbuti	0.35989	0.003291	109.366	356625
SM-01.SG	Apalai_228	Mbuti	0.361416	0.005178	69.795	36912
SM-02.SG	Apalai_228	Mbuti	0.364413	0.003655	99.694	323234
HGDP01014	Apalai_228	Mbuti	0.375829	0.003429	109.594	378634
HGDP01019	Apalai_228	Mbuti	0.372805	0.00358	104.126	378368
Karitiana_27	Apalai_228	Mbuti	0.373609	0.003547	105.34	379224
EC005	Apalai_228	Mbuti	0.371842	0.003369	110.386	380632
EC010	Apalai_228	Mbuti	0.368463	0.003368	109.396	380873
EC012	Apalai_228	Mbuti	0.370796	0.003455	107.31	380403
EC015	Apalai_228	Mbuti	0.370376	0.003511	105.489	380654
EC019	Apalai_228	Mbuti	0.372401	0.003292	113.11	380396
Kolyma_River.SG	Apalai_228	Mbuti	0.295097	0.003375	87.442	379385
SC-01.SG	Apalai_228	Mbuti	0.356086	0.004375	81.387	68529
SC-03.SG	Apalai_228	Mbuti	0.356505	0.007042	50.627	19630
SC-05.SG	Apalai_228	Mbuti	0.358134	0.003451	103.767	368749
SC-04.SG	Apalai_228	Mbuti	0.355847	0.004497	79.137	68303
SC-06.SG	Apalai_228	Mbuti	0.356101	0.004831	73.71	58502
SC-07.SG	Apalai_228	Mbuti	0.353829	0.004299	82.297	71271
CT-02.SG	Apalai_228	Mbuti	0.360679	0.009421	38.285	7910
CT-01.SG	Apalai_228	Mbuti	0.358062	0.00348	102.905	354323
M9984.SG	Apalai_228	Mbuti	0.288064	0.003187	90.392	290070
M0831.SG	Apalai_228	Mbuti	0.298355	0.003467	86.053	211868
NC.SG	Apalai_228	Mbuti	0.361746	0.003965	91.235	143368
PS-07.SG	Apalai_228	Mbuti	0.367908	0.004278	86.001	83090
PS-06.SG	Apalai_228	Mbuti	0.360042	0.003597	100.103	258718
PS-03.SG	Apalai_228	Mbuti	0.36516	0.005605	65.153	35479
PS-02.SG	Apalai_228	Mbuti	0.347206	0.007636	45.468	13561
PS-18.SG	Apalai_228	Mbuti	0.35342	0.005924	59.663	29194
B-03.SG	Apalai_228	Mbuti	0.356184	0.004128	86.293	91714
BC30.SG	Apalai_228	Mbuti	0.354822	0.0051	69.575	39975
BC29.SG	Apalai_228	Mbuti	0.349952	0.006936	50.452	18149
BC25.SG	Apalai_228	Mbuti	0.346812	0.004525	76.649	67330
mixe0029	Apalai_228	Mbuti	0.365177	0.003316	110.139	379650
mixe0015	Apalai_228	Mbuti	0.363362	0.003393	107.088	380542
mixe0018	Apalai_228	Mbuti	0.367637	0.003391	108.414	380235
MU224	Apalai_228	Mbuti	0.375125	0.003432	109.305	375827
SMAR-3	Apalai_228	Mbuti	0.37007	0.003402	108.778	380044
SMAR-4	Apalai_228	Mbuti	0.375306	0.003496	107.366	378379
PIU24	Apalai_228	Mbuti	0.365701	0.003505	104.326	380499
PIU27	Apalai_228	Mbuti	0.366344	0.00331	110.666	379447
PIU28	Apalai_228	Mbuti	0.370856	0.003409	108.792	380579
PIU35	Apalai_228	Mbuti	0.369929	0.00335	110.421	379764
PAR99	Apalai_228	Mbuti	0.374779	0.003589	104.434	378818
PAR137	Apalai_228	Mbuti	0.365632	0.003281	111.43	369947
CP8	Apalai_228	Mbuti	0.367499	0.003607	101.888	257550
CP29	Apalai_228	Mbuti	0.362742	0.003809	95.227	253983
K1.SG	Apalai_228	Mbuti	0.358879	0.003934	91.227	106943
I2261	Apalai_228	Mbuti	0.368822	0.003537	104.265	312823
I0237	Apalai_228	Mbuti	0.36981	0.004003	92.391	137360
I1484	Apalai_228	Mbuti	0.37063	0.00369	100.448	243272
I1357	Apalai_228	Mbuti	0.373117	0.003701	100.822	239514
I1485	Apalai_228	Mbuti	0.368236	0.003633	101.346	241807
I2551	Apalai_228	Mbuti	0.36761	0.003494	105.215	266167
I0039	Apalai_228	Mbuti	0.361329	0.003594	100.548	230594
I0040	Apalai_228	Mbuti	0.365654	0.003719	98.308	231258
I0238	Apalai_228	Mbuti	0.358876	0.005481	65.478	31576
I0041	Apalai_228	Mbuti	0.36304	0.00388	93.565	201610
I0038	Apalai_228	Mbuti	0.3573	0.003487	102.46	348612
IL7.SG	Apalai_228	Mbuti	0.365059	0.003427	106.521	374943
IL5.SG	Apalai_228	Mbuti	0.36653	0.003446	106.363	346140
IL3.SG	Apalai_228	Mbuti	0.365129	0.003393	107.616	375584
IL4.SG	Apalai_228	Mbuti	0.361905	0.003463	104.499	268002
IL2.SG	Apalai_228	Mbuti	0.368443	0.003518	104.717	376294
SMP5.SG	Apalai_228	Mbuti	0.346388	0.006317	54.832	22923
HGDP00706	Apalai_228	Mbuti	0.374988	0.003379	110.971	378927
HGDP00970	Apalai_228	Mbuti	0.372586	0.003356	111.036	380324
PUN07	Apalai_228	Mbuti	0.369694	0.003451	107.128	380640
PUN24	Apalai_228	Mbuti	0.368905	0.003401	108.465	380462
PUN48	Apalai_228	Mbuti	0.36594	0.003486	104.962	379523
DA354.SG	Apalai_228	Mbuti	0.284174	0.004676	60.768	52855
DA358.SG	Apalai_228	Mbuti	0.286652	0.003475	82.483	189489
DA360.SG	Apalai_228	Mbuti	0.283761	0.003962	71.612	77119
DA357.SG	Apalai_228	Mbuti	0.282054	0.003813	73.963	96251
DA340.SG	Apalai_228	Mbuti	0.278523	0.003629	76.76	129604
DA359.SG	Apalai_228	Mbuti	0.284107	0.003389	83.828	160000
DA341.SG	Apalai_228	Mbuti	0.280173	0.003245	86.329	225800
MA1.SG	Apalai_228	Mbuti	0.267475	0.003318	80.622	272164
I7781	Apalai_228	Mbuti	0.288129	0.003955	72.845	90966
I7621	Apalai_228	Mbuti	0.315922	0.003652	86.516	180579
I1525	Apalai_228	Mbuti	0.318105	0.003361	94.638	307198
I8294_published	Apalai_228	Mbuti	0.314457	0.003432	91.623	185998
DA339.SG	Apalai_228	Mbuti	0.281452	0.003831	73.47	81896
DA337.SG	Apalai_228	Mbuti	0.289924	0.003393	85.45	222246
DA336.SG	Apalai_228	Mbuti	0.286283	0.003481	82.238	156085
DA335.SG	Apalai_228	Mbuti	0.284349	0.003667	77.54	120097
DA334.SG	Apalai_228	Mbuti	0.284583	0.003654	77.878	129848
DA249.SG	Apalai_228	Mbuti	0.28254	0.003234	87.363	368059
DA252.SG	Apalai_228	Mbuti	0.28417	0.003225	88.117	319883
DA248.SG	Apalai_228	Mbuti	0.27945	0.003126	89.409	319339
DA247.SG	Apalai_228	Mbuti	0.286136	0.00328	87.229	321642
DA251.SG	Apalai_228	Mbuti	0.281294	0.003508	80.176	139259
DA253.SG	Apalai_228	Mbuti	0.279782	0.00313	89.399	329303
DA250.SG	Apalai_228	Mbuti	0.281544	0.003336	84.385	191293
DA245.SG	Apalai_228	Mbuti	0.27979	0.003214	87.059	308497
DA246.SG	Apalai_228	Mbuti	0.279079	0.003171	88.01	337109
DA362.SG	Apalai_228	Mbuti	0.285006	0.003198	89.107	212742
NEO234.SG	Apalai_228	Mbuti	0.309249	0.007447	41.528	14142
I1526	Apalai_228	Mbuti	0.291555	0.00322	90.549	322529
I7759	Apalai_228	Mbuti	0.286115	0.003448	82.99	236903
I7335	Apalai_228	Mbuti	0.290156	0.003132	92.639	242099
I7336	Apalai_228	Mbuti	0.286774	0.003754	76.383	119963
I7782	Apalai_228	Mbuti	0.287785	0.003219	89.394	264930
I8295_published	Apalai_228	Mbuti	0.290403	0.003989	72.81	84672
I8296_published	Apalai_228	Mbuti	0.287528	0.003295	87.254	251079
I8298_published	Apalai_228	Mbuti	0.287958	0.004188	68.762	79719
DA343.SG	Apalai_228	Mbuti	0.286867	0.003527	81.343	143925
DA353.SG	Apalai_228	Mbuti	0.278626	0.004481	62.184	44093
DA356.SG	Apalai_228	Mbuti	0.286846	0.003665	78.258	105442
DA361.SG	Apalai_228	Mbuti	0.287738	0.003659	78.646	138120
DA355.SG	Apalai_228	Mbuti	0.278773	0.003859	72.237	85644
DA345.SG	Apalai_228	Mbuti	0.28344	0.003209	88.337	205065
DA344.SG	Apalai_228	Mbuti	0.279963	0.004386	63.83	55415
DA342.SG	Apalai_228	Mbuti	0.283677	0.003221	88.071	277998
Ala1.SG	Apalai_228	Mbuti	0.358687	0.004119	87.075	100934
PIU19	Apalai_228	Mbuti	0.368909	0.003361	109.765	379385
SMAR-2	Apalai_228	Mbuti	0.372272	0.003365	110.628	380410
Surui_20	Apalai_228	Mbuti	0.371002	0.003466	107.048	378393
Surui_72	Apalai_228	Mbuti	0.377068	0.003453	109.211	380325
PIU01	Apalai_228	Mbuti	0.368847	0.00343	107.543	380796
PIU02	Apalai_228	Mbuti	0.369263	0.003456	106.836	380986
PIU05	Apalai_228	Mbuti	0.371559	0.003506	105.981	380599
PIU08	Apalai_228	Mbuti	0.368911	0.003349	110.167	380736
U.Kaapor_95	Apalai_228	Mbuti	0.377828	0.003506	107.763	379468
U.Kaapor_164	Apalai_228	Mbuti	0.377694	0.003535	106.834	379553
I5321	Apalai_228	Mbuti	0.332811	0.003395	98.031	343932
I5319	Apalai_228	Mbuti	0.327618	0.003514	93.222	337214
I5320	Apalai_228	Mbuti	0.328781	0.003517	93.473	339053
I1124_published	Apalai_228	Mbuti	0.32206	0.004641	69.393	54773
I0719.SG	Apalai_228	Mbuti	0.326484	0.003289	99.263	342945
TrailCreek.SG	Apalai_228	Mbuti	0.304147	0.003848	79.032	131200
USR1.SG	Apalai_228	Mbuti	0.311764	0.003321	93.876	378908
USR2.SG	Apalai_228	Mbuti	0.30908	0.004825	64.053	47470
Anzick_realigned.SG	Apalai_228	Mbuti	0.355106	0.003513	101.077	377005
SN-48.SG	Apalai_228	Mbuti	0.355017	0.00436	81.42	86274
SN-17.SG	Apalai_228	Mbuti	0.354169	0.004126	85.832	126019
SN-20.SG	Apalai_228	Mbuti	0.364722	0.006933	52.606	19391
SN-25.SG	Apalai_228	Mbuti	0.360072	0.006658	54.078	19571
SN-54.SG	Apalai_228	Mbuti	0.361075	0.004688	77.028	64074
SN-32.SG	Apalai_228	Mbuti	0.360391	0.005555	64.883	35917
SN-39.SG	Apalai_228	Mbuti	0.357768	0.007878	45.411	13090
SN-40.SG	Apalai_228	Mbuti	0.348203	0.00464	75.038	58629
SN-04.SG	Apalai_228	Mbuti	0.348231	0.007488	46.502	13403
SN-57.SG	Apalai_228	Mbuti	0.357329	0.010558	33.844	6569
SN-58.SG	Apalai_228	Mbuti	0.3528	0.006276	56.212	25119
SN-59.SG	Apalai_228	Mbuti	0.358405	0.006024	59.492	24855
SN-44.SG	Apalai_228	Mbuti	0.359559	0.003597	99.963	358504
SN-43.SG	Apalai_228	Mbuti	0.334881	0.009153	36.589	8416
SN-12.SG	Apalai_228	Mbuti	0.352746	0.009203	38.33	9417
SN-50.SG	Apalai_228	Mbuti	0.356628	0.003825	93.238	143086
SN-16.SG	Apalai_228	Mbuti	0.36039	0.004716	76.419	42825
SN-38.SG	Apalai_228	Mbuti	0.362174	0.005703	63.509	27812
SN-52.SG	Apalai_228	Mbuti	0.355113	0.004441	79.959	70416
SN-53.SG	Apalai_228	Mbuti	0.355758	0.004085	87.096	95701
SN-03.SG	Apalai_228	Mbuti	0.357106	0.004412	80.932	79371
SN-09.SG	Apalai_228	Mbuti	0.352274	0.007338	48.009	15483
SN-13.SG	Apalai_228	Mbuti	0.352734	0.003687	95.669	170294
SN-15.SG	Apalai_228	Mbuti	0.360145	0.004224	85.253	64292
SN-11.SG	Apalai_228	Mbuti	0.355998	0.003467	102.694	312871
SN-10.SG	Apalai_228	Mbuti	0.356218	0.004034	88.299	88236
Lovelock1.SG	Apalai_228	Mbuti	0.358424	0.003413	105.002	289928
Lovelock2.SG	Apalai_228	Mbuti	0.357632	0.003577	99.977	377774
Lovelock4.SG	Apalai_228	Mbuti	0.356612	0.003782	94.284	160371
Lovelock3.SG	Apalai_228	Mbuti	0.358088	0.00341	105.007	377965
AHUR_2064.SG	Apalai_228	Mbuti	0.363068	0.003458	105	377765
AHUR770c.SG	Apalai_228	Mbuti	0.350382	0.005065	69.172	38977
I2717	Apalai_228	Mbuti	0.350707	0.005178	67.726	46858
NEO298.SG	Apalai_228	Mbuti	0.286297	0.003098	92.408	322743
NEO231.SG	Apalai_228	Mbuti	0.289286	0.003515	82.308	150931
NEO230.SG	Apalai_228	Mbuti	0.283807	0.003485	81.435	162323
NEO232.SG	Apalai_228	Mbuti	0.290806	0.003164	91.898	256504
NEO299.SG	Apalai_228	Mbuti	0.26996	0.00511	52.826	33877
NEO229.SG	Apalai_228	Mbuti	0.279515	0.003244	86.174	176087
W137	Apalai_228	Mbuti	0.365472	0.003791	96.411	376173
W218	Apalai_228	Mbuti	0.369762	0.003637	101.676	379139
CH105	Apalai_228	Mbuti	0.375579	0.003457	108.659	380676
Xavante_107	Apalai_228	Mbuti	0.379376	0.003476	109.135	379564
Xavante_506	Apalai_228	Mbuti	0.379466	0.003406	111.424	379460
Xavante_606	Apalai_228	Mbuti	0.379467	0.003511	108.071	376721
Xavante_1004	Apalai_228	Mbuti	0.378845	0.003427	110.544	379828
Xavante_2304	Apalai_228	Mbuti	0.3793	0.003356	113.034	380053
XAW113	Apalai_228	Mbuti	0.37922	0.003466	109.422	377853
XAW204	Apalai_228	Mbuti	0.378076	0.003601	105.003	379276
XAW510	Apalai_228	Mbuti	0.378647	0.003466	109.242	378201
XAW904	Apalai_228	Mbuti	0.378863	0.003428	110.505	376416
XAW1401	Apalai_228	Mbuti	0.378671	0.003306	114.543	378658
XAW1718	Apalai_228	Mbuti	0.379677	0.003513	108.084	379658
XI38	Apalai_228	Mbuti	0.376325	0.003481	108.122	379536
XI39	Apalai_228	Mbuti	0.377251	0.003507	107.566	374023
XI47	Apalai_228	Mbuti	0.374805	0.003346	112.027	371073
XI53	Apalai_228	Mbuti	0.373641	0.003454	108.174	375145
XI72	Apalai_228	Mbuti	0.377879	0.003538	106.804	378728
Yana_Young.SG	Apalai_228	Mbuti	0.278117	0.003096	89.816	314808
Yana_old2.SG	Apalai_228	Mbuti	0.241941	0.003048	79.389	379625
Yana_old.SG	Apalai_228	Mbuti	0.241589	0.00318	75.968	380146
Zoro_51	Apalai_228	Mbuti	0.380552	0.003393	112.165	378426
523a.SG	Arara_11	Mbuti	0.326509	0.003671	88.953	187586
Apalai_147	Arara_11	Mbuti	0.38074	0.00346	110.036	379007
Apalai_185	Arara_11	Mbuti	0.379528	0.003458	109.744	379163
Apalai_228	Arara_11	Mbuti	0.37574	0.003537	106.239	378893
Arara_49	Arara_11	Mbuti	0.423967	0.004095	103.527	376985
Aconcagua.SG	Arara_11	Mbuti	0.372056	0.003597	103.437	332274
I0308	Arara_11	Mbuti	0.365247	0.003907	93.473	155161
I2232	Arara_11	Mbuti	0.361	0.008997	40.126	10604
I2230	Arara_11	Mbuti	0.366752	0.003606	101.7	274810
I0309	Arara_11	Mbuti	0.363767	0.003805	95.593	192370
I7086	Arara_11	Mbuti	0.366403	0.005568	65.807	37529
I7090	Arara_11	Mbuti	0.362901	0.004261	85.164	73730
Yaghan890.SG	Arara_11	Mbuti	0.360155	0.004353	82.732	93740
Yaghan895.SG	Arara_11	Mbuti	0.367607	0.003723	98.737	238463
Yaghan894.SG	Arara_11	Mbuti	0.363985	0.003752	97.014	223901
I8349	Arara_11	Mbuti	0.360656	0.003899	92.489	139360
I8350_published	Arara_11	Mbuti	0.360316	0.006719	53.625	21263
MA577.SG	Arara_11	Mbuti	0.368205	0.003487	105.602	314860
CK-09.SG	Arara_11	Mbuti	0.344997	0.004599	75.011	54999
CK-13.SG	Arara_11	Mbuti	0.340324	0.003457	98.437	272700
CK-10.SG	Arara_11	Mbuti	0.34097	0.009792	34.821	7764
LU-06.SG	Arara_11	Mbuti	0.324066	0.007925	40.893	12591
AS34	Arara_11	Mbuti	0.377403	0.003357	112.431	376413
PUN68	Arara_11	Mbuti	0.368732	0.003334	110.603	378315
PC537.SG	Arara_11	Mbuti	0.371613	0.00362	102.65	376212
B-04.SG	Arara_11	Mbuti	0.353864	0.006132	57.711	20513
MX-01.SG	Arara_11	Mbuti	0.350294	0.005666	61.826	30644
I5457	Arara_11	Mbuti	0.356807	0.003843	92.835	96906
I5456	Arara_11	Mbuti	0.362339	0.004046	89.546	156074
I3443_published	Arara_11	Mbuti	0.365444	0.004025	90.794	149283
Bolivian39	Arara_11	Mbuti	0.368883	0.003512	105.023	378150
Botocudo17.SG	Arara_11	Mbuti	0.264052	0.003329	79.326	290428
Enoque65.SG	Arara_11	Mbuti	0.374768	0.006442	58.176	22638
I9056_d	Arara_11	Mbuti	0.36409	0.010304	35.336	7095
I9055_d	Arara_11	Mbuti	0.363785	0.012042	30.209	5460
I9054_d	Arara_11	Mbuti	0.354285	0.005549	63.852	32397
CP18	Arara_11	Mbuti	0.363706	0.003591	101.289	194898
CP25	Arara_11	Mbuti	0.358957	0.003562	100.761	231280
CP23	Arara_11	Mbuti	0.360896	0.003797	95.051	178474
CP21_published	Arara_11	Mbuti	0.360799	0.003773	95.622	233011
CP22_published	Arara_11	Mbuti	0.364286	0.003759	96.917	193192
LAR002	Arara_11	Mbuti	0.360082	0.004022	89.532	117972
LAR001	Arara_11	Mbuti	0.365444	0.004017	90.969	155664
MOS001	Arara_11	Mbuti	0.368133	0.004158	88.535	104667
Sumidouro7.SG	Arara_11	Mbuti	0.352206	0.00398	88.493	126891
Sumidouro4.SG	Arara_11	Mbuti	0.349232	0.003641	95.909	195188
Sumidouro5.SG	Arara_11	Mbuti	0.361969	0.003626	99.816	376329
Sumidouro6.SG	Arara_11	Mbuti	0.358282	0.003524	101.656	311443
Sumidouro8.SG	Arara_11	Mbuti	0.354714	0.004733	74.943	52919
MARC1492.SG	Arara_11	Mbuti	0.33565	0.00485	69.201	49388
XVII-B-939.SG	Arara_11	Mbuti	0.335436	0.003781	88.724	125379
19651.SG	Arara_11	Mbuti	0.33652	0.003455	97.411	258954
I10427_published	Arara_11	Mbuti	0.289069	0.00518	55.808	40549
SMAR-6	Arara_11	Mbuti	0.370849	0.003431	108.078	377391
I1752	Arara_11	Mbuti	0.367361	0.003571	102.877	266504
I1754	Arara_11	Mbuti	0.364806	0.003736	97.647	284910
I11974_published	Arara_11	Mbuti	0.364802	0.003811	95.733	278402
I11974.SG	Arara_11	Mbuti	0.364123	0.003678	98.998	373108
I1753	Arara_11	Mbuti	0.365634	0.003684	99.245	271380
I2537	Arara_11	Mbuti	0.368785	0.003873	95.22	175048
SA5832.SG	Arara_11	Mbuti	0.360596	0.003627	99.423	288732
AM71.SG	Arara_11	Mbuti	0.372138	0.00554	67.17	42727
AM66.SG	Arara_11	Mbuti	0.366162	0.009076	40.342	9863
AM73.SG	Arara_11	Mbuti	0.373305	0.009932	37.586	7653
AM74.SG	Arara_11	Mbuti	0.357118	0.003773	94.646	154639
A460.SG	Arara_11	Mbuti	0.363959	0.003598	101.154	376324
IPK12.SG	Arara_11	Mbuti	0.364897	0.003387	107.745	375042
IPK13a.SG	Arara_11	Mbuti	0.365555	0.003542	103.204	337442
IPY08b.SG	Arara_11	Mbuti	0.361286	0.003674	98.345	291767
IPY10.SG	Arara_11	Mbuti	0.365476	0.00354	103.248	375043
LAM15	Arara_11	Mbuti	0.371084	0.003413	108.733	378973
AMZ143	Arara_11	Mbuti	0.371041	0.003581	103.619	379060
AMZ149	Arara_11	Mbuti	0.371071	0.003376	109.93	379236
SMAR-7	Arara_11	Mbuti	0.378038	0.003289	114.934	378993
SMAR-9	Arara_11	Mbuti	0.372696	0.003379	110.307	377981
SMAR-10	Arara_11	Mbuti	0.368505	0.003424	107.619	379156
US-14.SG	Arara_11	Mbuti	0.236693	0.004001	59.16	65072
DevilsGate1.SG	Arara_11	Mbuti	0.276842	0.006172	44.852	22315
NEO237.SG	Arara_11	Mbuti	0.284308	0.004267	66.628	58563
NEO240.SG	Arara_11	Mbuti	0.279717	0.003245	86.198	377766
NEO236.SG	Arara_11	Mbuti	0.283071	0.003153	89.776	347937
NEO238.SG	Arara_11	Mbuti	0.285228	0.003538	80.625	162114
NEO239.SG	Arara_11	Mbuti	0.277693	0.004486	61.901	52130
NEO249.SG	Arara_11	Mbuti	0.313182	0.003343	93.67	323064
NEO248.SG	Arara_11	Mbuti	0.310319	0.003539	87.692	247345
NEO250.SG	Arara_11	Mbuti	0.311727	0.003857	80.828	105784
NEO247.SG	Arara_11	Mbuti	0.313123	0.003336	93.854	244646
NEO243.SG	Arara_11	Mbuti	0.305445	0.005933	51.485	22011
NEO253.SG	Arara_11	Mbuti	0.315005	0.005677	55.49	30384
NEO251.SG	Arara_11	Mbuti	0.316846	0.003349	94.618	249496
NEO241.SG	Arara_11	Mbuti	0.315045	0.003967	79.412	91600
NEO246.SG	Arara_11	Mbuti	0.31208	0.003648	85.545	113693
NEO242.SG	Arara_11	Mbuti	0.316729	0.004701	67.37	66712
LAM27	Arara_11	Mbuti	0.368304	0.003479	105.878	378571
LAM32	Arara_11	Mbuti	0.368305	0.003517	104.733	377905
GAV156	Arara_11	Mbuti	0.378846	0.00345	109.813	376397
GAV161	Arara_11	Mbuti	0.374948	0.003603	104.073	377260
Guarani-KW_203	Arara_11	Mbuti	0.378884	0.003435	110.307	378289
Guarani-KW_220	Arara_11	Mbuti	0.384257	0.003474	110.614	378829
Guarani-KW_223	Arara_11	Mbuti	0.375129	0.003568	105.122	379182
Guarani-KW_224	Arara_11	Mbuti	0.380724	0.003531	107.835	378747
Guarani-KW_230	Arara_11	Mbuti	0.379759	0.003462	109.702	378525
Guarani-KW_644	Arara_11	Mbuti	0.380201	0.003463	109.803	378978
Guarani-KW_645	Arara_11	Mbuti	0.379357	0.003468	109.396	379395
Guarani-KW_646	Arara_11	Mbuti	0.379769	0.003476	109.258	378777
Guarani-KW_650	Arara_11	Mbuti	0.380504	0.003449	110.328	379066
3001	Arara_11	Mbuti	0.380081	0.003433	110.708	378521
Guarani-GN_841	Arara_11	Mbuti	0.376211	0.003414	110.205	378965
Guarani-GN_845	Arara_11	Mbuti	0.371991	0.003411	109.062	379387
Guarani-GN_852	Arara_11	Mbuti	0.376825	0.003529	106.771	379044
CR-01.SG	Arara_11	Mbuti	0.356559	0.003417	104.352	355330
SM-01.SG	Arara_11	Mbuti	0.366875	0.005381	68.179	36765
SM-02.SG	Arara_11	Mbuti	0.363826	0.003484	104.416	322184
HGDP01014	Arara_11	Mbuti	0.375081	0.003485	107.629	377259
HGDP01019	Arara_11	Mbuti	0.377725	0.003528	107.053	376949
Karitiana_27	Arara_11	Mbuti	0.37297	0.003488	106.915	377865
EC005	Arara_11	Mbuti	0.371173	0.003464	107.136	379156
EC010	Arara_11	Mbuti	0.371886	0.003371	110.303	379191
EC012	Arara_11	Mbuti	0.369647	0.00349	105.912	379102
EC015	Arara_11	Mbuti	0.371914	0.003415	108.919	379210
EC019	Arara_11	Mbuti	0.370843	0.00342	108.439	379021
Kolyma_River.SG	Arara_11	Mbuti	0.291574	0.003261	89.425	378129
SC-01.SG	Arara_11	Mbuti	0.356224	0.004447	80.098	68275
SC-03.SG	Arara_11	Mbuti	0.352001	0.006617	53.195	19574
SC-05.SG	Arara_11	Mbuti	0.35636	0.003409	104.53	367359
SC-04.SG	Arara_11	Mbuti	0.354357	0.004513	78.524	68110
SC-06.SG	Arara_11	Mbuti	0.356124	0.004822	73.85	58284
SC-07.SG	Arara_11	Mbuti	0.351103	0.004579	76.67	71064
CT-02.SG	Arara_11	Mbuti	0.349	0.00995	35.076	7888
CT-01.SG	Arara_11	Mbuti	0.356575	0.003556	100.286	353213
M9984.SG	Arara_11	Mbuti	0.288155	0.003259	88.42	289077
M0831.SG	Arara_11	Mbuti	0.296179	0.003415	86.72	211215
NC.SG	Arara_11	Mbuti	0.358885	0.00404	88.84	142872
PS-07.SG	Arara_11	Mbuti	0.365849	0.004374	83.633	82843
PS-06.SG	Arara_11	Mbuti	0.356588	0.003476	102.579	257893
PS-03.SG	Arara_11	Mbuti	0.36495	0.005769	63.257	35330
PS-02.SG	Arara_11	Mbuti	0.351534	0.007792	45.113	13477
PS-18.SG	Arara_11	Mbuti	0.354936	0.005916	59.991	29151
B-03.SG	Arara_11	Mbuti	0.355398	0.004254	83.55	91324
BC30.SG	Arara_11	Mbuti	0.358652	0.005232	68.552	39859
BC29.SG	Arara_11	Mbuti	0.348485	0.006981	49.92	18093
BC25.SG	Arara_11	Mbuti	0.353531	0.004546	77.772	67089
mixe0029	Arara_11	Mbuti	0.363175	0.003331	109.024	378344
mixe0015	Arara_11	Mbuti	0.362827	0.003377	107.436	379097
mixe0018	Arara_11	Mbuti	0.36461	0.003441	105.972	378786
MU224	Arara_11	Mbuti	0.374414	0.003411	109.763	374510
SMAR-3	Arara_11	Mbuti	0.372461	0.003492	106.65	378755
SMAR-4	Arara_11	Mbuti	0.3714	0.003418	108.659	377184
PIU24	Arara_11	Mbuti	0.367001	0.00345	106.392	379081
PIU27	Arara_11	Mbuti	0.368966	0.003425	107.728	378048
PIU28	Arara_11	Mbuti	0.370674	0.003513	105.511	379218
PIU35	Arara_11	Mbuti	0.370555	0.003358	110.355	378249
PAR99	Arara_11	Mbuti	0.379918	0.003589	105.842	377333
PAR137	Arara_11	Mbuti	0.36707	0.003213	114.239	368613
CP8	Arara_11	Mbuti	0.361017	0.00371	97.301	256829
CP29	Arara_11	Mbuti	0.365047	0.003876	94.177	253261
K1.SG	Arara_11	Mbuti	0.361365	0.004005	90.232	106474
I2261	Arara_11	Mbuti	0.369431	0.003539	104.385	311769
I0237	Arara_11	Mbuti	0.367102	0.00404	90.869	136972
I1484	Arara_11	Mbuti	0.367552	0.003641	100.942	242670
I1357	Arara_11	Mbuti	0.36839	0.003787	97.265	238861
I1485	Arara_11	Mbuti	0.36518	0.003686	99.063	241094
I2551	Arara_11	Mbuti	0.366192	0.003601	101.704	265413
I0039	Arara_11	Mbuti	0.361531	0.003671	98.488	229886
I0040	Arara_11	Mbuti	0.362849	0.003695	98.213	230624
I0238	Arara_11	Mbuti	0.365973	0.00554	66.06	31466
I0041	Arara_11	Mbuti	0.363916	0.003712	98.04	201095
I0038	Arara_11	Mbuti	0.354571	0.003466	102.313	347498
IL7.SG	Arara_11	Mbuti	0.369213	0.003482	106.043	373452
IL5.SG	Arara_11	Mbuti	0.365233	0.003549	102.906	344882
IL3.SG	Arara_11	Mbuti	0.36364	0.003452	105.331	374233
IL4.SG	Arara_11	Mbuti	0.362006	0.003548	102.039	267052
IL2.SG	Arara_11	Mbuti	0.366924	0.00353	103.934	375077
SMP5.SG	Arara_11	Mbuti	0.350859	0.006086	57.648	22847
HGDP00706	Arara_11	Mbuti	0.372766	0.003534	105.486	377538
HGDP00970	Arara_11	Mbuti	0.370928	0.003457	107.312	379128
PUN07	Arara_11	Mbuti	0.369865	0.003611	102.438	379128
PUN24	Arara_11	Mbuti	0.366795	0.003522	104.144	379086
PUN48	Arara_11	Mbuti	0.36783	0.003477	105.796	378109
DA354.SG	Arara_11	Mbuti	0.282158	0.004539	62.158	52640
DA358.SG	Arara_11	Mbuti	0.282923	0.00347	81.529	188924
DA360.SG	Arara_11	Mbuti	0.282424	0.004002	70.579	76898
DA357.SG	Arara_11	Mbuti	0.282457	0.003914	72.162	95789
DA340.SG	Arara_11	Mbuti	0.281923	0.003633	77.61	129160
DA359.SG	Arara_11	Mbuti	0.283611	0.003371	84.128	159415
DA341.SG	Arara_11	Mbuti	0.280176	0.003204	87.443	224937
MA1.SG	Arara_11	Mbuti	0.263725	0.003192	82.609	271221
I7781	Arara_11	Mbuti	0.284131	0.004099	69.318	90671
I7621	Arara_11	Mbuti	0.317369	0.00366	86.719	180049
I1525	Arara_11	Mbuti	0.321296	0.003457	92.938	306242
I8294_published	Arara_11	Mbuti	0.317483	0.003515	90.32	185402
DA339.SG	Arara_11	Mbuti	0.280096	0.003919	71.476	81627
DA337.SG	Arara_11	Mbuti	0.288887	0.003342	86.444	221509
DA336.SG	Arara_11	Mbuti	0.28717	0.003623	79.261	155588
DA335.SG	Arara_11	Mbuti	0.28654	0.00364	78.728	119650
DA334.SG	Arara_11	Mbuti	0.285955	0.003634	78.697	129436
DA249.SG	Arara_11	Mbuti	0.284454	0.0032	88.889	366664
DA252.SG	Arara_11	Mbuti	0.286258	0.00328	87.27	318692
DA248.SG	Arara_11	Mbuti	0.282569	0.00313	90.266	318169
DA247.SG	Arara_11	Mbuti	0.284279	0.003163	89.878	320526
DA251.SG	Arara_11	Mbuti	0.283367	0.003541	80.02	138751
DA253.SG	Arara_11	Mbuti	0.284405	0.00314	90.58	328053
DA250.SG	Arara_11	Mbuti	0.286806	0.003268	87.766	190529
DA245.SG	Arara_11	Mbuti	0.28324	0.003263	86.804	307396
DA246.SG	Arara_11	Mbuti	0.285625	0.003181	89.784	335749
DA362.SG	Arara_11	Mbuti	0.286549	0.003258	87.946	211955
NEO234.SG	Arara_11	Mbuti	0.318238	0.007787	40.867	14112
I1526	Arara_11	Mbuti	0.291241	0.003289	88.563	321640
I7759	Arara_11	Mbuti	0.287847	0.003437	83.753	236185
I7335	Arara_11	Mbuti	0.287393	0.003131	91.778	241428
I7336	Arara_11	Mbuti	0.285025	0.003652	78.056	119662
I7782	Arara_11	Mbuti	0.287712	0.003255	88.381	264179
I8295_published	Arara_11	Mbuti	0.286384	0.004004	71.518	84452
I8296_published	Arara_11	Mbuti	0.284395	0.003291	86.422	250440
I8298_published	Arara_11	Mbuti	0.2829	0.004294	65.881	79487
DA343.SG	Arara_11	Mbuti	0.287959	0.003677	78.313	143387
DA353.SG	Arara_11	Mbuti	0.281493	0.004643	60.626	43955
DA356.SG	Arara_11	Mbuti	0.279062	0.003611	77.284	105138
DA361.SG	Arara_11	Mbuti	0.285409	0.003539	80.646	137581
DA355.SG	Arara_11	Mbuti	0.277499	0.003948	70.297	85390
DA345.SG	Arara_11	Mbuti	0.28267	0.003212	88.008	204345
DA344.SG	Arara_11	Mbuti	0.278498	0.004297	64.81	55265
DA342.SG	Arara_11	Mbuti	0.282935	0.003188	88.748	276971
Ala1.SG	Arara_11	Mbuti	0.360828	0.004164	86.653	100615
PIU19	Arara_11	Mbuti	0.371087	0.003429	108.218	378018
SMAR-2	Arara_11	Mbuti	0.37097	0.003478	106.647	379101
Surui_20	Arara_11	Mbuti	0.379122	0.00338	112.154	376855
Surui_72	Arara_11	Mbuti	0.381277	0.003608	105.677	378723
PIU01	Arara_11	Mbuti	0.370579	0.0035	105.878	379353
PIU02	Arara_11	Mbuti	0.36842	0.003453	106.699	379626
PIU05	Arara_11	Mbuti	0.371845	0.003543	104.966	379283
PIU08	Arara_11	Mbuti	0.368176	0.003387	108.692	379410
U.Kaapor_95	Arara_11	Mbuti	0.378718	0.003501	108.186	377928
U.Kaapor_164	Arara_11	Mbuti	0.377911	0.00358	105.571	378238
I5321	Arara_11	Mbuti	0.329418	0.003269	100.781	342896
I5319	Arara_11	Mbuti	0.328373	0.003421	95.974	336265
I5320	Arara_11	Mbuti	0.328431	0.003462	94.854	337907
I1124_published	Arara_11	Mbuti	0.324497	0.004868	66.665	54562
I0719.SG	Arara_11	Mbuti	0.325529	0.003341	97.447	341748
TrailCreek.SG	Arara_11	Mbuti	0.30628	0.003816	80.267	130763
USR1.SG	Arara_11	Mbuti	0.311585	0.003234	96.345	377540
USR2.SG	Arara_11	Mbuti	0.304471	0.004641	65.601	47307
Anzick_realigned.SG	Arara_11	Mbuti	0.354475	0.003499	101.3	375734
SN-48.SG	Arara_11	Mbuti	0.359305	0.00439	81.843	85982
SN-17.SG	Arara_11	Mbuti	0.353624	0.004249	83.229	125510
SN-20.SG	Arara_11	Mbuti	0.355995	0.006718	52.993	19355
SN-25.SG	Arara_11	Mbuti	0.36008	0.006504	55.36	19499
SN-54.SG	Arara_11	Mbuti	0.362098	0.004752	76.2	63920
SN-32.SG	Arara_11	Mbuti	0.363707	0.005496	66.178	35804
SN-39.SG	Arara_11	Mbuti	0.356501	0.007904	45.104	13027
SN-40.SG	Arara_11	Mbuti	0.355887	0.004678	76.075	58386
SN-04.SG	Arara_11	Mbuti	0.350821	0.007632	45.967	13364
SN-57.SG	Arara_11	Mbuti	0.36756	0.011037	33.303	6545
SN-58.SG	Arara_11	Mbuti	0.362691	0.006315	57.437	25043
SN-59.SG	Arara_11	Mbuti	0.361263	0.0061	59.222	24786
SN-44.SG	Arara_11	Mbuti	0.35958	0.003597	99.969	357339
SN-43.SG	Arara_11	Mbuti	0.350012	0.009114	38.403	8383
SN-12.SG	Arara_11	Mbuti	0.346073	0.009316	37.15	9348
SN-50.SG	Arara_11	Mbuti	0.359234	0.003934	91.313	142425
SN-16.SG	Arara_11	Mbuti	0.361235	0.005001	72.235	42626
SN-38.SG	Arara_11	Mbuti	0.358979	0.005619	63.892	27704
SN-52.SG	Arara_11	Mbuti	0.355489	0.004544	78.23	70117
SN-53.SG	Arara_11	Mbuti	0.354493	0.004175	84.902	95351
SN-03.SG	Arara_11	Mbuti	0.356644	0.004379	81.442	79153
SN-09.SG	Arara_11	Mbuti	0.356897	0.007283	49.004	15412
SN-13.SG	Arara_11	Mbuti	0.351275	0.003667	95.787	169591
SN-15.SG	Arara_11	Mbuti	0.358063	0.00456	78.515	64017
SN-11.SG	Arara_11	Mbuti	0.355212	0.003525	100.766	311725
SN-10.SG	Arara_11	Mbuti	0.35761	0.004011	89.147	87965
Lovelock1.SG	Arara_11	Mbuti	0.360056	0.00355	101.416	288803
Lovelock2.SG	Arara_11	Mbuti	0.357576	0.003551	100.696	376486
Lovelock4.SG	Arara_11	Mbuti	0.355156	0.003802	93.409	159939
Lovelock3.SG	Arara_11	Mbuti	0.362353	0.003484	104.019	376462
AHUR_2064.SG	Arara_11	Mbuti	0.357428	0.003472	102.946	376592
AHUR770c.SG	Arara_11	Mbuti	0.357476	0.005474	65.302	38834
I2717	Arara_11	Mbuti	0.349152	0.004951	70.515	46658
NEO298.SG	Arara_11	Mbuti	0.285741	0.003207	89.104	321644
NEO231.SG	Arara_11	Mbuti	0.285854	0.003411	83.813	150556
NEO230.SG	Arara_11	Mbuti	0.282027	0.003441	81.96	161781
NEO232.SG	Arara_11	Mbuti	0.28925	0.003383	85.505	255709
NEO299.SG	Arara_11	Mbuti	0.272357	0.005026	54.19	33687
NEO229.SG	Arara_11	Mbuti	0.279913	0.003352	83.509	175400
W137	Arara_11	Mbuti	0.365432	0.003758	97.24	374856
W218	Arara_11	Mbuti	0.36836	0.003576	103.015	377819
CH105	Arara_11	Mbuti	0.370237	0.003428	108.014	379399
Xavante_107	Arara_11	Mbuti	0.377261	0.003445	109.523	378337
Xavante_506	Arara_11	Mbuti	0.379038	0.003468	109.28	378029
Xavante_606	Arara_11	Mbuti	0.381428	0.003516	108.483	375455
Xavante_1004	Arara_11	Mbuti	0.378345	0.003574	105.867	378387
Xavante_2304	Arara_11	Mbuti	0.379662	0.003548	107.01	378655
XAW113	Arara_11	Mbuti	0.375274	0.00351	106.911	376494
XAW204	Arara_11	Mbuti	0.380635	0.00351	108.45	377908
XAW510	Arara_11	Mbuti	0.377658	0.003332	113.343	376919
XAW904	Arara_11	Mbuti	0.378681	0.003505	108.043	375162
XAW1401	Arara_11	Mbuti	0.380756	0.003481	109.368	377224
XAW1718	Arara_11	Mbuti	0.38071	0.00352	108.16	378197
XI38	Arara_11	Mbuti	0.375264	0.003423	109.64	378079
XI39	Arara_11	Mbuti	0.381007	0.003479	109.508	372583
XI47	Arara_11	Mbuti	0.376127	0.00335	112.269	369672
XI53	Arara_11	Mbuti	0.37769	0.003553	106.295	373761
XI72	Arara_11	Mbuti	0.380941	0.003473	109.686	377307
Yana_Young.SG	Arara_11	Mbuti	0.278369	0.003138	88.702	313701
Yana_old2.SG	Arara_11	Mbuti	0.237197	0.003016	78.658	378423
Yana_old.SG	Arara_11	Mbuti	0.240404	0.003119	77.078	378789
Zoro_51	Arara_11	Mbuti	0.381299	0.00347	109.881	376882
523a.SG	Arara_49	Mbuti	0.325574	0.003689	88.252	187968
Apalai_147	Arara_49	Mbuti	0.379613	0.003526	107.668	380078
Apalai_185	Arara_49	Mbuti	0.383033	0.00353	108.504	380049
Apalai_228	Arara_49	Mbuti	0.379544	0.003571	106.271	379768
Arara_11	Arara_49	Mbuti	0.423967	0.004095	103.527	376985
Aconcagua.SG	Arara_49	Mbuti	0.373358	0.003566	104.696	332929
I0308	Arara_49	Mbuti	0.365677	0.003958	92.383	155377
I2232	Arara_49	Mbuti	0.366269	0.009033	40.547	10645
I2230	Arara_49	Mbuti	0.365481	0.003659	99.891	275358
I0309	Arara_49	Mbuti	0.364101	0.003821	95.289	192750
I7086	Arara_49	Mbuti	0.365516	0.005393	67.776	37584
I7090	Arara_49	Mbuti	0.362338	0.004372	82.874	73877
Yaghan890.SG	Arara_49	Mbuti	0.364035	0.004303	84.592	93855
Yaghan895.SG	Arara_49	Mbuti	0.369699	0.003725	99.242	238837
Yaghan894.SG	Arara_49	Mbuti	0.365912	0.003774	96.958	224220
I8349	Arara_49	Mbuti	0.36297	0.004092	88.697	139501
I8350_published	Arara_49	Mbuti	0.363328	0.006751	53.815	21240
MA577.SG	Arara_49	Mbuti	0.366505	0.003462	105.879	315445
CK-09.SG	Arara_49	Mbuti	0.345044	0.004487	76.894	55160
CK-13.SG	Arara_49	Mbuti	0.342635	0.003496	98.018	273091
CK-10.SG	Arara_49	Mbuti	0.338883	0.009772	34.678	7775
LU-06.SG	Arara_49	Mbuti	0.32956	0.00795	41.452	12644
AS34	Arara_49	Mbuti	0.378738	0.003512	107.836	377402
PUN68	Arara_49	Mbuti	0.373185	0.003434	108.666	379224
PC537.SG	Arara_49	Mbuti	0.372025	0.003589	103.654	377065
B-04.SG	Arara_49	Mbuti	0.35797	0.006448	55.515	20581
MX-01.SG	Arara_49	Mbuti	0.348669	0.005895	59.142	30683
I5457	Arara_49	Mbuti	0.358427	0.004123	86.943	97066
I5456	Arara_49	Mbuti	0.364972	0.004067	89.732	156381
I3443_published	Arara_49	Mbuti	0.364225	0.004033	90.311	149588
Bolivian39	Arara_49	Mbuti	0.373278	0.003512	106.273	379120
Botocudo17.SG	Arara_49	Mbuti	0.266774	0.003373	79.081	290956
Enoque65.SG	Arara_49	Mbuti	0.371885	0.006534	56.915	22724
I9056_d	Arara_49	Mbuti	0.36497	0.010191	35.812	7123
I9055_d	Arara_49	Mbuti	0.351252	0.01143	30.73	5462
I9054_d	Arara_49	Mbuti	0.35831	0.005679	63.092	32413
CP18	Arara_49	Mbuti	0.360802	0.0036	100.215	195319
CP25	Arara_49	Mbuti	0.362563	0.003655	99.203	231667
CP23	Arara_49	Mbuti	0.36246	0.003937	92.057	178762
CP21_published	Arara_49	Mbuti	0.362108	0.003797	95.374	233337
CP22_published	Arara_49	Mbuti	0.366539	0.003849	95.236	193565
LAR002	Arara_49	Mbuti	0.366597	0.003938	93.091	118158
LAR001	Arara_49	Mbuti	0.363564	0.003887	93.534	156054
MOS001	Arara_49	Mbuti	0.370398	0.004199	88.21	104810
Sumidouro7.SG	Arara_49	Mbuti	0.352231	0.003922	89.811	127214
Sumidouro4.SG	Arara_49	Mbuti	0.352083	0.003809	92.437	195502
Sumidouro5.SG	Arara_49	Mbuti	0.36104	0.003569	101.151	377177
Sumidouro6.SG	Arara_49	Mbuti	0.355551	0.003503	101.5	312085
Sumidouro8.SG	Arara_49	Mbuti	0.354717	0.004713	75.259	53082
MARC1492.SG	Arara_49	Mbuti	0.336455	0.004972	67.665	49487
XVII-B-939.SG	Arara_49	Mbuti	0.337901	0.003921	86.183	125674
19651.SG	Arara_49	Mbuti	0.339283	0.003525	96.25	259512
I10427_published	Arara_49	Mbuti	0.296998	0.005483	54.166	40649
SMAR-6	Arara_49	Mbuti	0.373272	0.003507	106.431	378467
I1752	Arara_49	Mbuti	0.370064	0.00364	101.659	266850
I1754	Arara_49	Mbuti	0.372113	0.003689	100.871	285276
I11974_published	Arara_49	Mbuti	0.366518	0.003675	99.719	278975
I11974.SG	Arara_49	Mbuti	0.364764	0.003584	101.786	373883
I1753	Arara_49	Mbuti	0.368017	0.003701	99.432	271888
I2537	Arara_49	Mbuti	0.37339	0.003868	96.53	175239
SA5832.SG	Arara_49	Mbuti	0.363416	0.003668	99.075	289231
AM71.SG	Arara_49	Mbuti	0.374313	0.005445	68.742	42755
AM66.SG	Arara_49	Mbuti	0.36977	0.00944	39.172	9890
AM73.SG	Arara_49	Mbuti	0.372334	0.010252	36.318	7679
AM74.SG	Arara_49	Mbuti	0.357755	0.00386	92.679	154938
A460.SG	Arara_49	Mbuti	0.365165	0.003654	99.928	377163
IPK12.SG	Arara_49	Mbuti	0.364509	0.003539	102.992	375862
IPK13a.SG	Arara_49	Mbuti	0.36497	0.003709	98.399	338218
IPY08b.SG	Arara_49	Mbuti	0.361882	0.003602	100.469	292316
IPY10.SG	Arara_49	Mbuti	0.365039	0.003558	102.597	375787
LAM15	Arara_49	Mbuti	0.373246	0.003593	103.869	379838
AMZ143	Arara_49	Mbuti	0.374665	0.003484	107.538	379923
AMZ149	Arara_49	Mbuti	0.373482	0.003434	108.767	380170
SMAR-7	Arara_49	Mbuti	0.377364	0.003333	113.205	380066
SMAR-9	Arara_49	Mbuti	0.372272	0.003491	106.624	378916
SMAR-10	Arara_49	Mbuti	0.371045	0.003456	107.368	380115
US-14.SG	Arara_49	Mbuti	0.237612	0.004015	59.182	65128
DevilsGate1.SG	Arara_49	Mbuti	0.278953	0.006372	43.777	22347
NEO237.SG	Arara_49	Mbuti	0.285122	0.004469	63.804	58718
NEO240.SG	Arara_49	Mbuti	0.279931	0.003214	87.095	378487
NEO236.SG	Arara_49	Mbuti	0.284724	0.003328	85.551	348544
NEO238.SG	Arara_49	Mbuti	0.285389	0.003526	80.933	162453
NEO239.SG	Arara_49	Mbuti	0.282067	0.004553	61.959	52187
NEO249.SG	Arara_49	Mbuti	0.313181	0.003368	92.979	323664
NEO248.SG	Arara_49	Mbuti	0.31011	0.003578	86.664	247904
NEO250.SG	Arara_49	Mbuti	0.310166	0.003933	78.863	106051
NEO247.SG	Arara_49	Mbuti	0.315126	0.003389	92.986	245115
NEO243.SG	Arara_49	Mbuti	0.303875	0.006165	49.293	22075
NEO253.SG	Arara_49	Mbuti	0.31358	0.005764	54.401	30459
NEO251.SG	Arara_49	Mbuti	0.320481	0.003459	92.653	249943
NEO241.SG	Arara_49	Mbuti	0.312808	0.004139	75.576	91854
NEO246.SG	Arara_49	Mbuti	0.313465	0.003855	81.314	113863
NEO242.SG	Arara_49	Mbuti	0.321535	0.004773	67.36	66904
LAM27	Arara_49	Mbuti	0.371023	0.003446	107.668	379516
LAM32	Arara_49	Mbuti	0.367838	0.003462	106.237	379000
GAV156	Arara_49	Mbuti	0.377935	0.003454	109.423	377313
GAV161	Arara_49	Mbuti	0.376993	0.003629	103.887	378095
Guarani-KW_203	Arara_49	Mbuti	0.381771	0.003471	109.995	379145
Guarani-KW_220	Arara_49	Mbuti	0.382928	0.00359	106.676	379854
Guarani-KW_223	Arara_49	Mbuti	0.378317	0.003417	110.709	380094
Guarani-KW_224	Arara_49	Mbuti	0.378604	0.003601	105.152	379875
Guarani-KW_230	Arara_49	Mbuti	0.382024	0.003498	109.221	379355
Guarani-KW_644	Arara_49	Mbuti	0.380898	0.003463	110	379930
Guarani-KW_645	Arara_49	Mbuti	0.378592	0.003668	103.203	380570
Guarani-KW_646	Arara_49	Mbuti	0.379501	0.003444	110.196	379867
Guarani-KW_650	Arara_49	Mbuti	0.381304	0.003443	110.759	379997
3001	Arara_49	Mbuti	0.37769	0.003454	109.36	379510
Guarani-GN_841	Arara_49	Mbuti	0.37749	0.003466	108.914	379929
Guarani-GN_845	Arara_49	Mbuti	0.377371	0.003483	108.334	380283
Guarani-GN_852	Arara_49	Mbuti	0.378594	0.003485	108.649	379938
CR-01.SG	Arara_49	Mbuti	0.360616	0.003434	105.017	356024
SM-01.SG	Arara_49	Mbuti	0.364987	0.005453	66.933	36840
SM-02.SG	Arara_49	Mbuti	0.366125	0.003499	104.645	322715
HGDP01014	Arara_49	Mbuti	0.37583	0.003515	106.911	378182
HGDP01019	Arara_49	Mbuti	0.377041	0.003526	106.935	378015
Karitiana_27	Arara_49	Mbuti	0.376231	0.003533	106.502	378807
EC005	Arara_49	Mbuti	0.372294	0.003472	107.215	380212
EC010	Arara_49	Mbuti	0.373127	0.003394	109.928	380281
EC012	Arara_49	Mbuti	0.371148	0.003459	107.286	379982
EC015	Arara_49	Mbuti	0.373639	0.003423	109.142	380233
EC019	Arara_49	Mbuti	0.37512	0.003444	108.913	380006
Kolyma_River.SG	Arara_49	Mbuti	0.293082	0.003361	87.2	378825
SC-01.SG	Arara_49	Mbuti	0.359154	0.004508	79.676	68382
SC-03.SG	Arara_49	Mbuti	0.356167	0.006667	53.42	19593
SC-05.SG	Arara_49	Mbuti	0.356003	0.003412	104.352	368090
SC-04.SG	Arara_49	Mbuti	0.355869	0.004586	77.596	68163
SC-06.SG	Arara_49	Mbuti	0.360829	0.004928	73.216	58340
SC-07.SG	Arara_49	Mbuti	0.358544	0.004681	76.588	71101
CT-02.SG	Arara_49	Mbuti	0.350124	0.009756	35.888	7894
CT-01.SG	Arara_49	Mbuti	0.360739	0.003644	99.007	353795
M9984.SG	Arara_49	Mbuti	0.28947	0.003419	84.657	289593
M0831.SG	Arara_49	Mbuti	0.296208	0.003488	84.923	211560
NC.SG	Arara_49	Mbuti	0.358311	0.003824	93.71	143159
PS-07.SG	Arara_49	Mbuti	0.366151	0.004443	82.417	83052
PS-06.SG	Arara_49	Mbuti	0.358546	0.003505	102.288	258366
PS-03.SG	Arara_49	Mbuti	0.3606	0.00566	63.71	35427
PS-02.SG	Arara_49	Mbuti	0.342836	0.007767	44.141	13528
PS-18.SG	Arara_49	Mbuti	0.354171	0.005921	59.817	29186
B-03.SG	Arara_49	Mbuti	0.355209	0.004208	84.412	91586
BC30.SG	Arara_49	Mbuti	0.358152	0.005324	67.272	39925
BC29.SG	Arara_49	Mbuti	0.354206	0.007159	49.478	18087
BC25.SG	Arara_49	Mbuti	0.345418	0.004663	74.074	67187
mixe0029	Arara_49	Mbuti	0.365445	0.003286	111.229	379231
mixe0015	Arara_49	Mbuti	0.365451	0.003453	105.836	380068
mixe0018	Arara_49	Mbuti	0.368383	0.003444	106.969	379640
MU224	Arara_49	Mbuti	0.377084	0.003496	107.873	375329
SMAR-3	Arara_49	Mbuti	0.375496	0.003563	105.377	379628
SMAR-4	Arara_49	Mbuti	0.374628	0.003469	108.008	378116
PIU24	Arara_49	Mbuti	0.36848	0.003466	106.321	380074
PIU27	Arara_49	Mbuti	0.371485	0.003489	106.459	378952
PIU28	Arara_49	Mbuti	0.371423	0.003521	105.475	380209
PIU35	Arara_49	Mbuti	0.374068	0.003492	107.116	379244
PAR99	Arara_49	Mbuti	0.380807	0.003555	107.114	378230
PAR137	Arara_49	Mbuti	0.369669	0.003289	112.385	369458
CP8	Arara_49	Mbuti	0.367212	0.003815	96.25	257139
CP29	Arara_49	Mbuti	0.3672	0.003673	99.963	253576
K1.SG	Arara_49	Mbuti	0.36352	0.004103	88.594	106739
I2261	Arara_49	Mbuti	0.371319	0.003509	105.815	312225
I0237	Arara_49	Mbuti	0.367641	0.003962	92.793	137193
I1484	Arara_49	Mbuti	0.370184	0.003801	97.396	242981
I1357	Arara_49	Mbuti	0.37125	0.003804	97.588	239228
I1485	Arara_49	Mbuti	0.370464	0.003701	100.094	241503
I2551	Arara_49	Mbuti	0.372933	0.003705	100.649	265749
I0039	Arara_49	Mbuti	0.364135	0.003812	95.517	230328
I0040	Arara_49	Mbuti	0.367648	0.003746	98.138	230948
I0238	Arara_49	Mbuti	0.366921	0.005564	65.945	31554
I0041	Arara_49	Mbuti	0.367528	0.00367	100.135	201363
I0038	Arara_49	Mbuti	0.356939	0.003579	99.736	348203
IL7.SG	Arara_49	Mbuti	0.369905	0.003455	107.066	374242
IL5.SG	Arara_49	Mbuti	0.366418	0.003549	103.247	345701
IL3.SG	Arara_49	Mbuti	0.366108	0.003425	106.906	374893
IL4.SG	Arara_49	Mbuti	0.362655	0.003568	101.638	267746
IL2.SG	Arara_49	Mbuti	0.368113	0.003535	104.121	375793
SMP5.SG	Arara_49	Mbuti	0.349385	0.006034	57.906	22971
HGDP00706	Arara_49	Mbuti	0.375327	0.003483	107.771	378515
HGDP00970	Arara_49	Mbuti	0.371738	0.003552	104.667	380000
PUN07	Arara_49	Mbuti	0.371067	0.003497	106.105	380115
PUN24	Arara_49	Mbuti	0.372572	0.003566	104.472	379811
PUN48	Arara_49	Mbuti	0.368836	0.003588	102.809	379058
DA354.SG	Arara_49	Mbuti	0.285258	0.00463	61.613	52791
DA358.SG	Arara_49	Mbuti	0.283265	0.003451	82.093	189260
DA360.SG	Arara_49	Mbuti	0.282835	0.00415	68.149	77080
DA357.SG	Arara_49	Mbuti	0.284832	0.004047	70.38	96073
DA340.SG	Arara_49	Mbuti	0.280978	0.003797	74.001	129433
DA359.SG	Arara_49	Mbuti	0.286327	0.003538	80.936	159725
DA341.SG	Arara_49	Mbuti	0.283242	0.003346	84.645	225406
MA1.SG	Arara_49	Mbuti	0.268088	0.003545	75.622	271741
I7781	Arara_49	Mbuti	0.279939	0.004155	67.376	90825
I7621	Arara_49	Mbuti	0.319435	0.003693	86.486	180184
I1525	Arara_49	Mbuti	0.319783	0.003523	90.771	306648
I8294_published	Arara_49	Mbuti	0.317769	0.003624	87.695	185632
DA339.SG	Arara_49	Mbuti	0.278986	0.00402	69.394	81863
DA337.SG	Arara_49	Mbuti	0.292429	0.003507	83.39	221897
DA336.SG	Arara_49	Mbuti	0.288915	0.003679	78.531	155874
DA335.SG	Arara_49	Mbuti	0.285555	0.003826	74.634	119901
DA334.SG	Arara_49	Mbuti	0.285062	0.003759	75.834	129667
DA249.SG	Arara_49	Mbuti	0.289402	0.003271	88.488	367264
DA252.SG	Arara_49	Mbuti	0.285296	0.003296	86.558	319230
DA248.SG	Arara_49	Mbuti	0.280983	0.003268	85.982	318850
DA247.SG	Arara_49	Mbuti	0.283526	0.003351	84.613	321221
DA251.SG	Arara_49	Mbuti	0.281032	0.003605	77.965	139080
DA253.SG	Arara_49	Mbuti	0.286723	0.003294	87.043	328743
DA250.SG	Arara_49	Mbuti	0.287477	0.003426	83.907	190935
DA245.SG	Arara_49	Mbuti	0.283488	0.003287	86.247	308007
DA246.SG	Arara_49	Mbuti	0.285614	0.003365	84.889	336484
DA362.SG	Arara_49	Mbuti	0.28656	0.003334	85.962	212303
NEO234.SG	Arara_49	Mbuti	0.312284	0.007754	40.275	14153
I1526	Arara_49	Mbuti	0.292742	0.003344	87.553	322136
I7759	Arara_49	Mbuti	0.287113	0.003554	80.793	236608
I7335	Arara_49	Mbuti	0.289406	0.003334	86.805	241792
I7336	Arara_49	Mbuti	0.286718	0.003838	74.714	119868
I7782	Arara_49	Mbuti	0.287875	0.003423	84.104	264633
I8295_published	Arara_49	Mbuti	0.287663	0.004231	67.989	84523
I8296_published	Arara_49	Mbuti	0.288686	0.003354	86.062	250666
I8298_published	Arara_49	Mbuti	0.286187	0.004253	67.288	79628
DA343.SG	Arara_49	Mbuti	0.28992	0.003708	78.194	143700
DA353.SG	Arara_49	Mbuti	0.286669	0.004852	59.088	44047
DA356.SG	Arara_49	Mbuti	0.285066	0.003931	72.516	105299
DA361.SG	Arara_49	Mbuti	0.286313	0.003841	74.546	137889
DA355.SG	Arara_49	Mbuti	0.281519	0.004091	68.816	85545
DA345.SG	Arara_49	Mbuti	0.281508	0.00333	84.549	204778
DA344.SG	Arara_49	Mbuti	0.281754	0.004408	63.92	55320
DA342.SG	Arara_49	Mbuti	0.283713	0.003254	87.192	277454
Ala1.SG	Arara_49	Mbuti	0.36242	0.004139	87.562	100819
PIU19	Arara_49	Mbuti	0.373837	0.003509	106.55	378903
SMAR-2	Arara_49	Mbuti	0.372862	0.003479	107.162	380002
Surui_20	Arara_49	Mbuti	0.379413	0.003468	109.419	377817
Surui_72	Arara_49	Mbuti	0.379629	0.00359	105.749	379695
PIU01	Arara_49	Mbuti	0.371373	0.003524	105.374	380257
PIU02	Arara_49	Mbuti	0.370628	0.003441	107.72	380619
PIU05	Arara_49	Mbuti	0.374162	0.003563	105.013	380150
PIU08	Arara_49	Mbuti	0.369997	0.003382	109.403	380465
U.Kaapor_95	Arara_49	Mbuti	0.377731	0.003502	107.856	379029
U.Kaapor_164	Arara_49	Mbuti	0.377085	0.003521	107.087	379103
I5321	Arara_49	Mbuti	0.33109	0.003443	96.156	343521
I5319	Arara_49	Mbuti	0.3314	0.003617	91.623	336700
I5320	Arara_49	Mbuti	0.330535	0.003431	96.325	338505
I1124_published	Arara_49	Mbuti	0.325167	0.00495	65.684	54640
I0719.SG	Arara_49	Mbuti	0.327146	0.003382	96.732	342356
TrailCreek.SG	Arara_49	Mbuti	0.307631	0.003943	78.014	131047
USR1.SG	Arara_49	Mbuti	0.312906	0.003369	92.876	378234
USR2.SG	Arara_49	Mbuti	0.305779	0.004805	63.634	47377
Anzick_realigned.SG	Arara_49	Mbuti	0.354699	0.003528	100.53	376485
SN-48.SG	Arara_49	Mbuti	0.362822	0.00443	81.9	86103
SN-17.SG	Arara_49	Mbuti	0.360915	0.004233	85.269	125755
SN-20.SG	Arara_49	Mbuti	0.364027	0.00685	53.144	19382
SN-25.SG	Arara_49	Mbuti	0.371726	0.006636	56.017	19530
SN-54.SG	Arara_49	Mbuti	0.363611	0.004739	76.733	63980
SN-32.SG	Arara_49	Mbuti	0.364768	0.005558	65.624	35816
SN-39.SG	Arara_49	Mbuti	0.357239	0.008102	44.092	13079
SN-40.SG	Arara_49	Mbuti	0.353485	0.004829	73.199	58512
SN-04.SG	Arara_49	Mbuti	0.358304	0.007665	46.747	13401
SN-57.SG	Arara_49	Mbuti	0.363206	0.011297	32.152	6555
SN-58.SG	Arara_49	Mbuti	0.359363	0.006305	56.997	25097
SN-59.SG	Arara_49	Mbuti	0.364167	0.006389	56.999	24819
SN-44.SG	Arara_49	Mbuti	0.364642	0.003606	101.128	357944
SN-43.SG	Arara_49	Mbuti	0.346529	0.009381	36.941	8400
SN-12.SG	Arara_49	Mbuti	0.359309	0.00966	37.195	9374
SN-50.SG	Arara_49	Mbuti	0.360816	0.003867	93.312	142704
SN-16.SG	Arara_49	Mbuti	0.364637	0.005145	70.868	42739
SN-38.SG	Arara_49	Mbuti	0.362397	0.0057	63.574	27748
SN-52.SG	Arara_49	Mbuti	0.354564	0.004327	81.934	70265
SN-53.SG	Arara_49	Mbuti	0.356075	0.004258	83.626	95524
SN-03.SG	Arara_49	Mbuti	0.359113	0.004476	80.222	79287
SN-09.SG	Arara_49	Mbuti	0.365921	0.007581	48.269	15441
SN-13.SG	Arara_49	Mbuti	0.353682	0.003893	90.854	169970
SN-15.SG	Arara_49	Mbuti	0.359203	0.004543	79.073	64181
SN-11.SG	Arara_49	Mbuti	0.354721	0.003589	98.823	312448
SN-10.SG	Arara_49	Mbuti	0.358278	0.004159	86.146	88138
Lovelock1.SG	Arara_49	Mbuti	0.362999	0.003596	100.956	289454
Lovelock2.SG	Arara_49	Mbuti	0.358736	0.003545	101.196	377211
Lovelock4.SG	Arara_49	Mbuti	0.355798	0.00387	91.941	160226
Lovelock3.SG	Arara_49	Mbuti	0.360092	0.003497	102.972	377232
AHUR_2064.SG	Arara_49	Mbuti	0.363183	0.003558	102.085	377231
AHUR770c.SG	Arara_49	Mbuti	0.358999	0.005331	67.34	38927
I2717	Arara_49	Mbuti	0.352192	0.005119	68.8	46758
NEO298.SG	Arara_49	Mbuti	0.286173	0.003318	86.258	322286
NEO231.SG	Arara_49	Mbuti	0.29138	0.003598	80.986	150803
NEO230.SG	Arara_49	Mbuti	0.28403	0.003641	77.999	162022
NEO232.SG	Arara_49	Mbuti	0.290317	0.003482	83.372	256217
NEO299.SG	Arara_49	Mbuti	0.267981	0.005083	52.72	33813
NEO229.SG	Arara_49	Mbuti	0.281622	0.003362	83.759	175674
W137	Arara_49	Mbuti	0.367169	0.00369	99.508	375818
W218	Arara_49	Mbuti	0.372635	0.003556	104.783	378640
CH105	Arara_49	Mbuti	0.368566	0.003472	106.153	380306
Xavante_107	Arara_49	Mbuti	0.380998	0.003541	107.59	379211
Xavante_506	Arara_49	Mbuti	0.381773	0.00349	109.379	378942
Xavante_606	Arara_49	Mbuti	0.380713	0.003604	105.628	376258
Xavante_1004	Arara_49	Mbuti	0.379487	0.003525	107.647	379321
Xavante_2304	Arara_49	Mbuti	0.381848	0.003499	109.141	379636
XAW113	Arara_49	Mbuti	0.380322	0.003558	106.888	377271
XAW204	Arara_49	Mbuti	0.380779	0.003454	110.258	378752
XAW510	Arara_49	Mbuti	0.381538	0.003552	107.416	377718
XAW904	Arara_49	Mbuti	0.377756	0.00345	109.483	376222
XAW1401	Arara_49	Mbuti	0.381166	0.003448	110.534	378175
XAW1718	Arara_49	Mbuti	0.382839	0.003561	107.516	379109
XI38	Arara_49	Mbuti	0.379712	0.003472	109.352	378959
XI39	Arara_49	Mbuti	0.385912	0.003593	107.405	373381
XI47	Arara_49	Mbuti	0.378823	0.003368	112.478	370521
XI53	Arara_49	Mbuti	0.37685	0.003392	111.101	374753
XI72	Arara_49	Mbuti	0.384527	0.003493	110.09	378127
Yana_Young.SG	Arara_49	Mbuti	0.282121	0.003242	87.014	314219
Yana_old2.SG	Arara_49	Mbuti	0.240264	0.003087	77.826	379078
Yana_old.SG	Arara_49	Mbuti	0.243812	0.003337	73.072	379468
Zoro_51	Arara_49	Mbuti	0.382532	0.003345	114.366	377804
523a.SG	Aconcagua.SG	Mbuti	0.327152	0.003774	86.681	163712
Apalai_147	Aconcagua.SG	Mbuti	0.371535	0.003423	108.527	333686
Apalai_185	Aconcagua.SG	Mbuti	0.37269	0.003421	108.939	333801
Apalai_228	Aconcagua.SG	Mbuti	0.373242	0.003468	107.632	333538
Arara_11	Aconcagua.SG	Mbuti	0.372056	0.003597	103.437	332274
Arara_49	Aconcagua.SG	Mbuti	0.373358	0.003566	104.696	332929
I0308	Aconcagua.SG	Mbuti	0.371696	0.004081	91.086	136653
I2232	Aconcagua.SG	Mbuti	0.364059	0.010621	34.276	9366
I2230	Aconcagua.SG	Mbuti	0.36978	0.003832	96.489	242174
I0309	Aconcagua.SG	Mbuti	0.365507	0.003898	93.763	169629
I7086	Aconcagua.SG	Mbuti	0.359309	0.006201	57.943	33186
I7090	Aconcagua.SG	Mbuti	0.36823	0.004885	75.372	65134
Yaghan890.SG	Aconcagua.SG	Mbuti	0.368696	0.004859	75.883	83327
Yaghan895.SG	Aconcagua.SG	Mbuti	0.370453	0.003864	95.88	211158
Yaghan894.SG	Aconcagua.SG	Mbuti	0.370608	0.003951	93.811	198038
I8349	Aconcagua.SG	Mbuti	0.365183	0.004325	84.43	122687
I8350_published	Aconcagua.SG	Mbuti	0.361448	0.00791	45.696	18606
MA577.SG	Aconcagua.SG	Mbuti	0.36896	0.003631	101.621	277198
CK-09.SG	Aconcagua.SG	Mbuti	0.339744	0.004985	68.158	48259
CK-13.SG	Aconcagua.SG	Mbuti	0.34475	0.003608	95.541	239560
CK-10.SG	Aconcagua.SG	Mbuti	0.343785	0.01135	30.29	6785
LU-06.SG	Aconcagua.SG	Mbuti	0.335808	0.009103	36.889	11090
AS34	Aconcagua.SG	Mbuti	0.369507	0.003419	108.086	331515
PUN68	Aconcagua.SG	Mbuti	0.376796	0.003538	106.491	332792
PC537.SG	Aconcagua.SG	Mbuti	0.372105	0.003581	103.924	330104
B-04.SG	Aconcagua.SG	Mbuti	0.346467	0.00758	45.705	18039
MX-01.SG	Aconcagua.SG	Mbuti	0.35531	0.006332	56.11	26795
I5457	Aconcagua.SG	Mbuti	0.364414	0.004311	84.529	85789
I5456	Aconcagua.SG	Mbuti	0.367621	0.004438	82.827	138157
I3443_published	Aconcagua.SG	Mbuti	0.370955	0.004239	87.508	132123
Bolivian39	Aconcagua.SG	Mbuti	0.377017	0.003489	108.057	332713
Botocudo17.SG	Aconcagua.SG	Mbuti	0.268809	0.003264	82.353	254828
Enoque65.SG	Aconcagua.SG	Mbuti	0.3719	0.007148	52.031	20132
I9056_d	Aconcagua.SG	Mbuti	0.359642	0.012344	29.135	6290
I9055_d	Aconcagua.SG	Mbuti	0.347085	0.013315	26.067	4833
I9054_d	Aconcagua.SG	Mbuti	0.356392	0.00621	57.392	28675
CP18	Aconcagua.SG	Mbuti	0.361187	0.00378	95.562	172081
CP25	Aconcagua.SG	Mbuti	0.36518	0.003853	94.787	204258
CP23	Aconcagua.SG	Mbuti	0.360517	0.003956	91.129	157874
CP21_published	Aconcagua.SG	Mbuti	0.363042	0.003875	93.695	205691
CP22_published	Aconcagua.SG	Mbuti	0.361919	0.003955	91.512	170660
LAR002	Aconcagua.SG	Mbuti	0.3672	0.004426	82.956	104823
LAR001	Aconcagua.SG	Mbuti	0.363151	0.004178	86.923	138261
MOS001	Aconcagua.SG	Mbuti	0.368618	0.004564	80.759	92895
Sumidouro7.SG	Aconcagua.SG	Mbuti	0.356725	0.004181	85.318	112253
Sumidouro4.SG	Aconcagua.SG	Mbuti	0.354234	0.00386	91.761	171744
Sumidouro5.SG	Aconcagua.SG	Mbuti	0.36392	0.003665	99.305	330097
Sumidouro6.SG	Aconcagua.SG	Mbuti	0.362709	0.003658	99.159	273653
Sumidouro8.SG	Aconcagua.SG	Mbuti	0.351237	0.005026	69.878	46858
MARC1492.SG	Aconcagua.SG	Mbuti	0.336285	0.005542	60.679	43919
XVII-B-939.SG	Aconcagua.SG	Mbuti	0.338258	0.004132	81.859	110035
19651.SG	Aconcagua.SG	Mbuti	0.337765	0.003601	93.807	227699
I10427_published	Aconcagua.SG	Mbuti	0.300533	0.005981	50.244	35830
SMAR-6	Aconcagua.SG	Mbuti	0.371175	0.003466	107.085	332164
I1752	Aconcagua.SG	Mbuti	0.372776	0.003669	101.589	235108
I1754	Aconcagua.SG	Mbuti	0.374543	0.003836	97.644	250975
I11974_published	Aconcagua.SG	Mbuti	0.369534	0.003969	93.115	245466
I11974.SG	Aconcagua.SG	Mbuti	0.368959	0.003839	96.098	327333
I1753	Aconcagua.SG	Mbuti	0.369239	0.003972	92.949	239127
I2537	Aconcagua.SG	Mbuti	0.376408	0.004169	90.278	155345
SA5832.SG	Aconcagua.SG	Mbuti	0.366003	0.00387	94.586	254203
AM71.SG	Aconcagua.SG	Mbuti	0.38023	0.005972	63.666	38021
AM66.SG	Aconcagua.SG	Mbuti	0.370355	0.010411	35.574	8696
AM73.SG	Aconcagua.SG	Mbuti	0.368464	0.011583	31.811	6769
AM74.SG	Aconcagua.SG	Mbuti	0.362144	0.004018	90.124	136692
A460.SG	Aconcagua.SG	Mbuti	0.369523	0.003652	101.19	330205
IPK12.SG	Aconcagua.SG	Mbuti	0.371667	0.003584	103.688	329176
IPK13a.SG	Aconcagua.SG	Mbuti	0.371197	0.003752	98.946	296934
IPY08b.SG	Aconcagua.SG	Mbuti	0.363915	0.003681	98.868	256456
IPY10.SG	Aconcagua.SG	Mbuti	0.371809	0.003744	99.321	329125
LAM15	Aconcagua.SG	Mbuti	0.378149	0.003634	104.07	333322
AMZ143	Aconcagua.SG	Mbuti	0.372724	0.003585	103.979	333626
AMZ149	Aconcagua.SG	Mbuti	0.373166	0.00347	107.548	333612
SMAR-7	Aconcagua.SG	Mbuti	0.373899	0.003367	111.037	333613
SMAR-9	Aconcagua.SG	Mbuti	0.372848	0.003489	106.868	332573
SMAR-10	Aconcagua.SG	Mbuti	0.37185	0.003431	108.386	333484
US-14.SG	Aconcagua.SG	Mbuti	0.238117	0.004457	53.429	57112
DevilsGate1.SG	Aconcagua.SG	Mbuti	0.283992	0.007057	40.241	19443
NEO237.SG	Aconcagua.SG	Mbuti	0.290435	0.005025	57.8	51004
NEO240.SG	Aconcagua.SG	Mbuti	0.281782	0.003288	85.696	331207
NEO236.SG	Aconcagua.SG	Mbuti	0.288864	0.003313	87.181	304943
NEO238.SG	Aconcagua.SG	Mbuti	0.288522	0.003897	74.028	142223
NEO239.SG	Aconcagua.SG	Mbuti	0.286055	0.004824	59.299	45610
NEO249.SG	Aconcagua.SG	Mbuti	0.316786	0.003415	92.767	283858
NEO248.SG	Aconcagua.SG	Mbuti	0.315683	0.003679	85.803	217196
NEO250.SG	Aconcagua.SG	Mbuti	0.312137	0.004165	74.945	92980
NEO247.SG	Aconcagua.SG	Mbuti	0.319424	0.003439	92.878	214931
NEO243.SG	Aconcagua.SG	Mbuti	0.307721	0.007227	42.579	19322
NEO253.SG	Aconcagua.SG	Mbuti	0.318138	0.006351	50.094	26764
NEO251.SG	Aconcagua.SG	Mbuti	0.321763	0.003587	89.707	218805
NEO241.SG	Aconcagua.SG	Mbuti	0.319222	0.004449	71.746	80250
NEO246.SG	Aconcagua.SG	Mbuti	0.317356	0.004156	76.357	99766
NEO242.SG	Aconcagua.SG	Mbuti	0.325781	0.005198	62.679	58628
LAM27	Aconcagua.SG	Mbuti	0.381406	0.003507	108.756	332863
LAM32	Aconcagua.SG	Mbuti	0.37779	0.003622	104.314	332463
GAV156	Aconcagua.SG	Mbuti	0.369657	0.003572	103.49	331448
GAV161	Aconcagua.SG	Mbuti	0.370369	0.003669	100.946	332083
Guarani-KW_203	Aconcagua.SG	Mbuti	0.373763	0.003512	106.427	333053
Guarani-KW_220	Aconcagua.SG	Mbuti	0.37324	0.003584	104.14	333528
Guarani-KW_223	Aconcagua.SG	Mbuti	0.370867	0.003542	104.714	333719
Guarani-KW_224	Aconcagua.SG	Mbuti	0.372554	0.003415	109.086	333513
Guarani-KW_230	Aconcagua.SG	Mbuti	0.373491	0.003556	105.032	333064
Guarani-KW_644	Aconcagua.SG	Mbuti	0.371577	0.00341	108.977	333619
Guarani-KW_645	Aconcagua.SG	Mbuti	0.37027	0.003554	104.176	334164
Guarani-KW_646	Aconcagua.SG	Mbuti	0.372108	0.003449	107.885	333572
Guarani-KW_650	Aconcagua.SG	Mbuti	0.377035	0.003527	106.911	333664
3001	Aconcagua.SG	Mbuti	0.37364	0.003485	107.198	333163
Guarani-GN_841	Aconcagua.SG	Mbuti	0.368288	0.00362	101.748	333651
Guarani-GN_845	Aconcagua.SG	Mbuti	0.369176	0.003393	108.803	333986
Guarani-GN_852	Aconcagua.SG	Mbuti	0.3727	0.003529	105.6	333688
CR-01.SG	Aconcagua.SG	Mbuti	0.363421	0.003562	102.032	311815
SM-01.SG	Aconcagua.SG	Mbuti	0.364022	0.005957	61.109	32522
SM-02.SG	Aconcagua.SG	Mbuti	0.368762	0.003761	98.046	282919
HGDP01014	Aconcagua.SG	Mbuti	0.371768	0.003447	107.845	331968
HGDP01019	Aconcagua.SG	Mbuti	0.372525	0.00346	107.668	331763
Karitiana_27	Aconcagua.SG	Mbuti	0.373226	0.003586	104.077	332425
EC005	Aconcagua.SG	Mbuti	0.370584	0.003429	108.061	333723
EC010	Aconcagua.SG	Mbuti	0.371724	0.003371	110.284	333784
EC012	Aconcagua.SG	Mbuti	0.372042	0.003684	100.98	333553
EC015	Aconcagua.SG	Mbuti	0.374891	0.003452	108.592	333653
EC019	Aconcagua.SG	Mbuti	0.372046	0.003486	106.721	333525
Kolyma_River.SG	Aconcagua.SG	Mbuti	0.294189	0.003416	86.121	331472
SC-01.SG	Aconcagua.SG	Mbuti	0.362581	0.004886	74.201	60085
SC-03.SG	Aconcagua.SG	Mbuti	0.366472	0.007773	47.147	17228
SC-05.SG	Aconcagua.SG	Mbuti	0.359706	0.003692	97.425	322512
SC-04.SG	Aconcagua.SG	Mbuti	0.353449	0.004931	71.673	60488
SC-06.SG	Aconcagua.SG	Mbuti	0.365649	0.005629	64.959	51273
SC-07.SG	Aconcagua.SG	Mbuti	0.355919	0.004991	71.305	62840
CT-02.SG	Aconcagua.SG	Mbuti	0.34526	0.011322	30.496	6963
CT-01.SG	Aconcagua.SG	Mbuti	0.36708	0.003615	101.553	309976
M9984.SG	Aconcagua.SG	Mbuti	0.292295	0.003527	82.882	253333
M0831.SG	Aconcagua.SG	Mbuti	0.299096	0.003652	81.909	185373
NC.SG	Aconcagua.SG	Mbuti	0.365096	0.00414	88.189	125761
PS-07.SG	Aconcagua.SG	Mbuti	0.36722	0.004785	76.742	73164
PS-06.SG	Aconcagua.SG	Mbuti	0.362321	0.003644	99.437	226755
PS-03.SG	Aconcagua.SG	Mbuti	0.359583	0.006231	57.708	30998
PS-02.SG	Aconcagua.SG	Mbuti	0.340064	0.00908	37.45	11918
PS-18.SG	Aconcagua.SG	Mbuti	0.354355	0.006977	50.786	25733
B-03.SG	Aconcagua.SG	Mbuti	0.361641	0.004542	79.619	80387
BC30.SG	Aconcagua.SG	Mbuti	0.364157	0.005761	63.214	35160
BC29.SG	Aconcagua.SG	Mbuti	0.366757	0.007776	47.167	15883
BC25.SG	Aconcagua.SG	Mbuti	0.353392	0.005063	69.794	59375
mixe0029	Aconcagua.SG	Mbuti	0.368206	0.00345	106.721	332846
mixe0015	Aconcagua.SG	Mbuti	0.367498	0.003511	104.678	333612
mixe0018	Aconcagua.SG	Mbuti	0.368777	0.003539	104.197	333209
MU224	Aconcagua.SG	Mbuti	0.370627	0.003525	105.13	329605
SMAR-3	Aconcagua.SG	Mbuti	0.372749	0.003612	103.206	333179
SMAR-4	Aconcagua.SG	Mbuti	0.374355	0.00347	107.874	331959
PIU24	Aconcagua.SG	Mbuti	0.377708	0.003447	109.587	333416
PIU27	Aconcagua.SG	Mbuti	0.375875	0.00362	103.826	332569
PIU28	Aconcagua.SG	Mbuti	0.3776	0.003611	104.556	333651
PIU35	Aconcagua.SG	Mbuti	0.377843	0.00346	109.211	332712
PAR99	Aconcagua.SG	Mbuti	0.371474	0.003532	105.184	332133
PAR137	Aconcagua.SG	Mbuti	0.361588	0.003378	107.049	324380
CP8	Aconcagua.SG	Mbuti	0.374896	0.003844	97.529	226549
CP29	Aconcagua.SG	Mbuti	0.370739	0.00393	94.327	223436
K1.SG	Aconcagua.SG	Mbuti	0.371619	0.004519	82.24	93566
I2261	Aconcagua.SG	Mbuti	0.382957	0.003721	102.917	273992
I0237	Aconcagua.SG	Mbuti	0.373996	0.004421	84.597	120762
I1484	Aconcagua.SG	Mbuti	0.375488	0.003928	95.594	213959
I1357	Aconcagua.SG	Mbuti	0.379549	0.003972	95.55	210106
I1485	Aconcagua.SG	Mbuti	0.378778	0.004	94.69	212781
I2551	Aconcagua.SG	Mbuti	0.381288	0.003814	99.967	233676
I0039	Aconcagua.SG	Mbuti	0.371604	0.003996	93	202731
I0040	Aconcagua.SG	Mbuti	0.379279	0.003954	95.915	203100
I0238	Aconcagua.SG	Mbuti	0.371336	0.006291	59.027	27748
I0041	Aconcagua.SG	Mbuti	0.376029	0.004086	92.025	177324
I0038	Aconcagua.SG	Mbuti	0.36567	0.003532	103.52	305139
IL7.SG	Aconcagua.SG	Mbuti	0.373024	0.003607	103.423	327785
[truncated: 91,331 more rows]
