# Supplementary material for: Population Histories and Genomic Diversity of South American Natives
Source: Mol Biol Evol. 2021 Dec 8;39(1):msab339. doi: 10.1093/molbev/msab339 (PMC8789086; doi:10.1093/molbev/msab339)
Supplement: msab339_Supplementary_Data [file msab339_supplementary_data.zip › DatasetS6.xlsx]

## Sheet: A
Pop1_(W)	Pop2_(X)	Pop3_(Y)	Pop4_(Z)	f4	Z	BABA	ABBA	SNPs
Mbuti	Apalai	Mixe	Arara	0.003728	9.054	22304	20670	438430
Mbuti	Apalai	Narihuala	Arara	0.002823	7.465	21838	20600	438423
Mbuti	Apalai	Tallan	Arara	0.002504	6.654	21773	20675	438427
Mbuti	Apalai	Quechua_Puno	Arara	0.002658	6.349	21877	20711	438425
Mbuti	Apalai	Eten	Arara	0.002482	5.866	21805	20717	438292
Mbuti	Apalai	Aymara	Arara	0.002727	5.618	21711	20520	436708
Mbuti	Apalai	Wajapi	Arara	0.002735	5.6	21798	20599	438336
Mbuti	Apalai	Bolivian	Arara	0.002179	4.535	21584	20632	436840
Mbuti	Apalai	Parakana	Arara	0.001955	4.516	21211	20354	438312
Mbuti	Apalai	Chamicuro	Arara	0.002213	4.417	21524	20560	435746
Mbuti	Apalai	Sechura	Arara	0.002027	4.191	21547	20662	436628
Mbuti	Apalai	Kokama_Colombia	Arara	0.001335	3.291	21415	20830	438417
Mbuti	Apalai	Piapoco	Arara	0.001349	3.241	21400	20808	438421
Mbuti	Apalai	Chotuna	Arara	0.001648	3.226	21527	20805	437612
Mbuti	Apalai	Asurini	Arara	0.001476	3.117	20981	20339	435215
Mbuti	Apalai	Kokama_Peru	Arara	0.001242	3.104	21381	20836	438422
Mbuti	Apalai	Karitiana	Arara	0.001166	2.928	21233	20722	438428
Mbuti	Apalai	Guarani_Kaiowa	Arara	0.001019	2.927	20965	20518	438431
Mbuti	Apalai	Xikrin	Arara	0.001017	2.829	20942	20496	438422
Mbuti	Apalai	Guarani_Nandeva	Arara	0.001042	2.716	21162	20705	438431
Mbuti	Apalai	Shawi	Arara	0.001353	2.643	21411	20819	437990
Mbuti	Apalai	Gaviao	Arara	0.000898	2.208	21069	20676	438323
Mbuti	Apalai	Guarani_Mbya	Arara	0.001031	2.153	20976	20525	437311
Mbuti	Apalai	Munduruku	Arara	0.001029	2.087	20869	20424	432717
Mbuti	Apalai	Urubu_Kaapor	Arara	0.000606	1.444	20986	20721	438409
Mbuti	Apalai	Surui	Arara	0.000642	1.421	20926	20645	438416
Mbuti	Apalai	Xavante	Arara	0.000195	0.548	20652	20566	438431
Mbuti	Apalai	Zoro	Arara	1.5e-05	0.032	20547	20540	435900
Mbuti	Apalai	Mixe	Asurini	0.002252	5.118	21836	20856	435226
Mbuti	Apalai	Narihuala	Asurini	0.001356	3.131	21468	20878	435220
Mbuti	Apalai	Quechua_Puno	Asurini	0.001188	2.528	21508	20991	435221
Mbuti	Apalai	Tallan	Asurini	0.001026	2.425	21457	21011	435224
Mbuti	Apalai	Wajapi	Asurini	0.001254	2.424	21253	20708	435147
Mbuti	Apalai	Aymara	Asurini	0.001263	2.398	21287	20739	433530
Mbuti	Apalai	Eten	Asurini	0.001	2.079	21415	20980	435093
Mbuti	Apalai	Chamicuro	Asurini	0.000756	1.442	21222	20895	432630
Mbuti	Apalai	Bolivian	Asurini	0.000715	1.28	21245	20935	433712
Mbuti	Apalai	Parakana	Asurini	0.000476	1.005	20800	20592	435124
Mbuti	Apalai	Sechura	Asurini	0.000527	0.973	21324	21096	433507
Mbuti	Apalai	Chotuna	Asurini	0.000202	0.372	21209	21121	434441
Mbuti	Apalai	Shawi	Asurini	-0.000106	-0.191	21090	21137	434799
Mbuti	Apalai	Kokama_Colombia	Asurini	-0.00013	-0.273	21029	21085	435214
Mbuti	Apalai	Piapoco	Asurini	-0.000141	-0.309	21053	21114	435218
Mbuti	Apalai	Kokama_Peru	Asurini	-0.000225	-0.504	21007	21104	435219
Mbuti	Apalai	Karitiana	Asurini	-0.000308	-0.661	20902	21036	435224
Mbuti	Apalai	Guarani_Mbya	Asurini	-0.000426	-0.798	20500	20685	434158
Mbuti	Apalai	Munduruku	Asurini	-0.000438	-0.809	20570	20758	429789
Mbuti	Apalai	Guarani_Nandeva	Asurini	-0.00043	-0.978	20696	20883	435227
Mbuti	Apalai	Guarani_Kaiowa	Asurini	-0.00045	-1.095	20576	20772	435227
Mbuti	Apalai	Xikrin	Asurini	-0.000485	-1.2	20347	20558	435218
Mbuti	Apalai	Gaviao	Asurini	-0.000604	-1.288	20588	20851	435136
Mbuti	Apalai	Surui	Asurini	-0.000824	-1.646	20619	20978	435213
Mbuti	Apalai	Urubu_Kaapor	Asurini	-0.000864	-1.891	20455	20831	435205
Mbuti	Apalai	Zoro	Asurini	-0.001454	-2.683	20271	20900	432791
Mbuti	Apalai	Xavante	Asurini	-0.001297	-3.012	20344	20909	435227
Mbuti	Apalai	Arara	Asurini	-0.001476	-3.117	20339	20981	435215
Mbuti	Apalai	Mixe	Aymara	0.001012	2.224	21558	21116	436718
Mbuti	Apalai	Narihuala	Aymara	9.1e-05	0.216	21065	21025	436713
Mbuti	Apalai	Wajapi	Aymara	7e-06	0.014	21520	21517	436625
Mbuti	Apalai	Quechua_Puno	Aymara	-5.7e-05	-0.14	20393	20417	436715
Mbuti	Apalai	Tallan	Aymara	-0.000213	-0.513	20989	21082	436716
Mbuti	Apalai	Eten	Aymara	-0.000257	-0.551	21004	21116	436598
Mbuti	Apalai	Chamicuro	Aymara	-0.000515	-0.956	21036	21259	434124
Mbuti	Apalai	Bolivian	Aymara	-0.000551	-1.085	20417	20657	435147
Mbuti	Apalai	Sechura	Aymara	-0.000708	-1.364	20734	21042	434972
Mbuti	Apalai	Parakana	Aymara	-0.000775	-1.625	21061	21399	436601
Mbuti	Apalai	Chotuna	Aymara	-0.001058	-1.997	20723	21184	435948
Mbuti	Apalai	Asurini	Aymara	-0.001263	-2.398	20739	21287	433530
Mbuti	Apalai	Shawi	Aymara	-0.001355	-2.54	20878	21470	436300
Mbuti	Apalai	Piapoco	Aymara	-0.00138	-2.939	20868	21471	436709
Mbuti	Apalai	Kokama_Colombia	Aymara	-0.001386	-3.07	20752	21357	436708
Mbuti	Apalai	Guarani_Mbya	Aymara	-0.001692	-3.211	20846	21583	435626
Mbuti	Apalai	Kokama_Peru	Aymara	-0.001482	-3.34	20756	21403	436713
Mbuti	Apalai	Munduruku	Aymara	-0.001726	-3.373	20634	21378	431062
Mbuti	Apalai	Karitiana	Aymara	-0.00156	-3.502	20834	21516	436717
Mbuti	Apalai	Guarani_Kaiowa	Aymara	-0.001709	-3.881	20822	21569	436719
Mbuti	Apalai	Guarani_Nandeva	Aymara	-0.001688	-3.929	20834	21571	436719
Mbuti	Apalai	Gaviao	Aymara	-0.001838	-3.957	20756	21558	436615
Mbuti	Apalai	Xikrin	Aymara	-0.001713	-4.026	20749	21497	436710
Mbuti	Apalai	Surui	Aymara	-0.002089	-4.355	20659	21571	436705
Mbuti	Apalai	Urubu_Kaapor	Aymara	-0.002127	-4.437	20661	21590	436698
Mbuti	Apalai	Zoro	Aymara	-0.002729	-5.239	20480	21665	434228
Mbuti	Apalai	Arara	Aymara	-0.002727	-5.618	20520	21711	436708
Mbuti	Apalai	Xavante	Aymara	-0.002533	-5.979	20311	21417	436719
Mbuti	Apalai	Mixe	Bolivian	0.001551	3.476	21622	20944	436851
Mbuti	Apalai	Narihuala	Bolivian	0.00065	1.499	21289	21006	436844
Mbuti	Apalai	Quechua_Puno	Bolivian	0.000486	1.103	20593	20380	436847
Mbuti	Apalai	Aymara	Bolivian	0.000551	1.085	20657	20417	435147
Mbuti	Apalai	Wajapi	Bolivian	0.000557	1.038	21566	21322	436762
Mbuti	Apalai	Tallan	Bolivian	0.00033	0.744	21190	21046	436848
Mbuti	Apalai	Eten	Bolivian	0.000323	0.676	21061	20920	436715
Mbuti	Apalai	Chamicuro	Bolivian	4.3e-05	0.08	21208	21189	434197
Mbuti	Apalai	Sechura	Bolivian	-0.000153	-0.294	20999	21066	435075
Mbuti	Apalai	Parakana	Bolivian	-0.000204	-0.434	21308	21397	436738
Mbuti	Apalai	Chotuna	Bolivian	-0.000526	-0.95	20738	20967	436046
Mbuti	Apalai	Asurini	Bolivian	-0.000715	-1.28	20935	21245	433712
Mbuti	Apalai	Shawi	Bolivian	-0.000806	-1.499	21028	21379	436414
Mbuti	Apalai	Piapoco	Bolivian	-0.00082	-1.705	21151	21510	436844
Mbuti	Apalai	Kokama_Colombia	Bolivian	-0.000837	-1.83	20967	21333	436838
Mbuti	Apalai	Kokama_Peru	Bolivian	-0.000925	-2.061	20990	21394	436843
Mbuti	Apalai	Guarani_Mbya	Bolivian	-0.001135	-2.147	20977	21471	435751
Mbuti	Apalai	Karitiana	Bolivian	-0.001015	-2.213	21017	21460	436849
Mbuti	Apalai	Munduruku	Bolivian	-0.001188	-2.358	20631	21143	431235
Mbuti	Apalai	Guarani_Nandeva	Bolivian	-0.001141	-2.505	21086	21584	436852
Mbuti	Apalai	Xikrin	Bolivian	-0.001163	-2.602	20901	21409	436843
Mbuti	Apalai	Gaviao	Bolivian	-0.001273	-2.62	20943	21499	436750
Mbuti	Apalai	Guarani_Kaiowa	Bolivian	-0.001161	-2.721	20923	21430	436852
Mbuti	Apalai	Surui	Bolivian	-0.001519	-2.93	20973	21637	436838
Mbuti	Apalai	Urubu_Kaapor	Bolivian	-0.001558	-3.24	20803	21484	436830
Mbuti	Apalai	Zoro	Bolivian	-0.002151	-4.077	20449	21383	434373
Mbuti	Apalai	Arara	Bolivian	-0.002179	-4.535	20632	21584	436840
Mbuti	Apalai	Xavante	Bolivian	-0.001975	-4.657	20525	21388	436852
Mbuti	Apalai	Mixe	Chamicuro	0.001498	3.358	21748	21095	435757
Mbuti	Apalai	Narihuala	Chamicuro	0.000591	1.334	21415	21157	435754
Mbuti	Apalai	Aymara	Chamicuro	0.000515	0.956	21259	21036	434124
Mbuti	Apalai	Wajapi	Chamicuro	0.000514	0.954	21422	21197	435666
Mbuti	Apalai	Quechua_Puno	Chamicuro	0.000441	0.931	21469	21277	435757
Mbuti	Apalai	Tallan	Chamicuro	0.000278	0.654	21324	21203	435756
Mbuti	Apalai	Eten	Chamicuro	0.000244	0.508	21204	21098	435636
Mbuti	Apalai	Bolivian	Chamicuro	-4.3e-05	-0.08	21189	21208	434197
Mbuti	Apalai	Sechura	Chamicuro	-0.000202	-0.385	21187	21274	434041
Mbuti	Apalai	Parakana	Chamicuro	-0.000268	-0.576	21163	21279	435650
Mbuti	Apalai	Chotuna	Chamicuro	-0.000572	-1.017	20993	21242	434984
Mbuti	Apalai	Asurini	Chamicuro	-0.000756	-1.442	20895	21222	432630
Mbuti	Apalai	Shawi	Chamicuro	-0.000856	-1.568	20712	21085	435336
Mbuti	Apalai	Piapoco	Chamicuro	-0.000873	-1.916	20826	21206	435748
Mbuti	Apalai	Kokama_Colombia	Chamicuro	-0.000899	-1.953	20691	21082	435747
Mbuti	Apalai	Guarani_Mbya	Chamicuro	-0.001181	-2.159	20822	21335	434674
Mbuti	Apalai	Kokama_Peru	Chamicuro	-0.000976	-2.236	20387	20813	435752
Mbuti	Apalai	Karitiana	Chamicuro	-0.001052	-2.32	20937	21395	435755
Mbuti	Apalai	Munduruku	Chamicuro	-0.001233	-2.329	20651	21181	430166
Mbuti	Apalai	Guarani_Nandeva	Chamicuro	-0.001174	-2.532	21050	21562	435758
Mbuti	Apalai	Gaviao	Chamicuro	-0.001332	-2.736	20781	21361	435650
Mbuti	Apalai	Xikrin	Chamicuro	-0.001202	-2.801	20806	21330	435749
Mbuti	Apalai	Guarani_Kaiowa	Chamicuro	-0.001191	-2.813	20856	21375	435758
Mbuti	Apalai	Surui	Chamicuro	-0.001586	-3.154	20764	21455	435743
Mbuti	Apalai	Urubu_Kaapor	Chamicuro	-0.001622	-3.418	20807	21513	435737
Mbuti	Apalai	Zoro	Chamicuro	-0.002185	-4.081	20318	21265	433298
Mbuti	Apalai	Arara	Chamicuro	-0.002213	-4.417	20560	21524	435746
Mbuti	Apalai	Xavante	Chamicuro	-0.002027	-4.855	20436	21319	435758
Mbuti	Apalai	Mixe	Chotuna	0.002078	4.361	21887	20978	437623
Mbuti	Apalai	Narihuala	Chotuna	0.001175	2.695	21128	20614	437618
Mbuti	Apalai	Quechua_Puno	Chotuna	0.001016	2.139	21363	20918	437618
Mbuti	Apalai	Aymara	Chotuna	0.001058	1.997	21184	20723	435948
Mbuti	Apalai	Wajapi	Chotuna	0.001086	1.959	21711	21236	437532
Mbuti	Apalai	Tallan	Chotuna	0.000856	1.934	21147	20772	437622
Mbuti	Apalai	Eten	Chotuna	0.000834	1.777	20891	20526	437502
Mbuti	Apalai	Chamicuro	Chotuna	0.000572	1.017	21242	20993	434984
Mbuti	Apalai	Bolivian	Chotuna	0.000526	0.95	20967	20738	436046
Mbuti	Apalai	Sechura	Chotuna	0.000371	0.709	20889	20727	435859
Mbuti	Apalai	Parakana	Chotuna	0.000322	0.649	21407	21266	437505
Mbuti	Apalai	Asurini	Chotuna	-0.000202	-0.372	21121	21209	434441
Mbuti	Apalai	Shawi	Chotuna	-0.000291	-0.543	20961	21088	437189
Mbuti	Apalai	Piapoco	Chotuna	-0.000294	-0.609	21230	21359	437614
Mbuti	Apalai	Kokama_Colombia	Chotuna	-0.000307	-0.641	21104	21238	437611
Mbuti	Apalai	Kokama_Peru	Chotuna	-0.000414	-0.879	21165	21346	437618
Mbuti	Apalai	Karitiana	Chotuna	-0.000474	-0.995	21098	21306	437621
Mbuti	Apalai	Guarani_Mbya	Chotuna	-0.000611	-1.102	20965	21232	436514
Mbuti	Apalai	Munduruku	Chotuna	-0.000639	-1.217	20880	21155	431951
Mbuti	Apalai	Guarani_Nandeva	Chotuna	-0.000598	-1.283	21089	21351	437624
Mbuti	Apalai	Guarani_Kaiowa	Chotuna	-0.000618	-1.369	21014	21284	437624
Mbuti	Apalai	Xikrin	Chotuna	-0.00063	-1.432	20982	21258	437615
Mbuti	Apalai	Gaviao	Chotuna	-0.000748	-1.524	21010	21337	437519
Mbuti	Apalai	Surui	Chotuna	-0.001001	-1.896	20953	21391	437609
Mbuti	Apalai	Urubu_Kaapor	Chotuna	-0.001038	-2.069	21028	21482	437602
Mbuti	Apalai	Zoro	Chotuna	-0.001625	-2.92	20808	21515	435112
Mbuti	Apalai	Arara	Chotuna	-0.001648	-3.226	20805	21527	437612
Mbuti	Apalai	Xavante	Chotuna	-0.001447	-3.349	20595	21229	437624
Mbuti	Apalai	Mixe	Eten	0.001249	3.329	21620	21072	438303
Mbuti	Apalai	Narihuala	Eten	0.000345	1.024	20970	20819	438297
Mbuti	Apalai	Aymara	Eten	0.000257	0.551	21116	21004	436598
Mbuti	Apalai	Wajapi	Eten	0.000254	0.52	21593	21482	438209
Mbuti	Apalai	Quechua_Puno	Eten	0.000176	0.467	21168	21091	438298
Mbuti	Apalai	Tallan	Eten	2.3e-05	0.07	20950	20940	438302
Mbuti	Apalai	Chamicuro	Eten	-0.000244	-0.508	21098	21204	435636
Mbuti	Apalai	Bolivian	Eten	-0.000323	-0.676	20920	21061	436715
Mbuti	Apalai	Sechura	Eten	-0.000461	-1.079	20566	20767	436515
Mbuti	Apalai	Parakana	Eten	-0.000526	-1.3	21201	21431	438185
Mbuti	Apalai	Chotuna	Eten	-0.000834	-1.777	20526	20891	437502
Mbuti	Apalai	Asurini	Eten	-0.001	-2.079	20980	21415	435093
Mbuti	Apalai	Shawi	Eten	-0.001117	-2.3	20933	21422	437865
Mbuti	Apalai	Kokama_Colombia	Eten	-0.001145	-2.719	20946	21448	438291
Mbuti	Apalai	Piapoco	Eten	-0.001132	-2.914	21006	21502	438294
Mbuti	Apalai	Guarani_Mbya	Eten	-0.001437	-3.048	20883	21512	437186
Mbuti	Apalai	Munduruku	Eten	-0.001456	-3.22	20554	21184	432598
Mbuti	Apalai	Kokama_Peru	Eten	-0.001239	-3.244	20946	21490	438296
Mbuti	Apalai	Karitiana	Eten	-0.001316	-3.439	20942	21519	438301
Mbuti	Apalai	Guarani_Nandeva	Eten	-0.001442	-3.716	21020	21652	438304
Mbuti	Apalai	Gaviao	Eten	-0.001584	-3.982	20888	21582	438196
Mbuti	Apalai	Surui	Eten	-0.001842	-4.073	20826	21633	438289
Mbuti	Apalai	Xikrin	Eten	-0.001466	-4.13	20863	21505	438295
Mbuti	Apalai	Guarani_Kaiowa	Eten	-0.001462	-4.341	20904	21544	438304
Mbuti	Apalai	Urubu_Kaapor	Eten	-0.001875	-4.547	20771	21593	438282
Mbuti	Apalai	Zoro	Eten	-0.002455	-5.302	20457	21527	435776
Mbuti	Apalai	Arara	Eten	-0.002482	-5.866	20717	21805	438292
Mbuti	Apalai	Xavante	Eten	-0.002287	-6.707	20447	21450	438304
Mbuti	Apalai	Mixe	Gaviao	0.002829	7.708	22087	20847	438334
Mbuti	Apalai	Narihuala	Gaviao	0.001925	5.284	21695	20851	438327
Mbuti	Apalai	Tallan	Gaviao	0.001606	4.623	21648	20944	438331
Mbuti	Apalai	Quechua_Puno	Gaviao	0.001761	4.533	21688	20916	438329
Mbuti	Apalai	Eten	Gaviao	0.001584	3.982	21582	20888	438196
Mbuti	Apalai	Aymara	Gaviao	0.001838	3.957	21558	20756	436615
Mbuti	Apalai	Wajapi	Gaviao	0.001834	3.935	21588	20784	438242
Mbuti	Apalai	Parakana	Gaviao	0.001061	2.767	21148	20683	438217
Mbuti	Apalai	Chamicuro	Gaviao	0.001332	2.736	21361	20781	435650
Mbuti	Apalai	Bolivian	Gaviao	0.001273	2.62	21499	20943	436750
Mbuti	Apalai	Sechura	Gaviao	0.001102	2.454	21424	20943	436535
Mbuti	Apalai	Chotuna	Gaviao	0.000748	1.524	21337	21010	437519
Mbuti	Apalai	Asurini	Gaviao	0.000604	1.288	20851	20588	435136
Mbuti	Apalai	Piapoco	Gaviao	0.000451	1.199	21166	20968	438325
Mbuti	Apalai	Kokama_Colombia	Gaviao	0.000434	1.054	21228	21038	438323
Mbuti	Apalai	Shawi	Gaviao	0.000451	0.977	21183	20986	437895
Mbuti	Apalai	Kokama_Peru	Gaviao	0.000348	0.948	21171	21019	438326
Mbuti	Apalai	Karitiana	Gaviao	0.000269	0.758	20762	20644	438332
Mbuti	Apalai	Guarani_Nandeva	Gaviao	0.000143	0.388	21044	20981	438335
Mbuti	Apalai	Guarani_Kaiowa	Gaviao	0.000123	0.38	20912	20858	438335
Mbuti	Apalai	Xikrin	Gaviao	0.000118	0.348	20951	20899	438326
Mbuti	Apalai	Guarani_Mbya	Gaviao	0.000148	0.317	20837	20772	437223
Mbuti	Apalai	Munduruku	Gaviao	0.000124	0.278	20719	20666	432631
Mbuti	Apalai	Surui	Gaviao	-0.000256	-0.642	20551	20664	438320
Mbuti	Apalai	Urubu_Kaapor	Gaviao	-0.000291	-0.71	20856	20984	438313
Mbuti	Apalai	Zoro	Gaviao	-0.000869	-1.941	19792	20171	435813
Mbuti	Apalai	Xavante	Gaviao	-0.000701	-2.112	20625	20933	438335
Mbuti	Apalai	Arara	Gaviao	-0.000898	-2.208	20676	21069	438323
Mbuti	Apalai	Mixe	Guarani_Kaiowa	0.002708	8.696	22046	20858	438442
Mbuti	Apalai	Narihuala	Guarani_Kaiowa	0.001804	6.182	21668	20877	438435
Mbuti	Apalai	Tallan	Guarani_Kaiowa	0.001484	5.274	21588	20937	438439
Mbuti	Apalai	Quechua_Puno	Guarani_Kaiowa	0.001637	4.878	21583	20865	438437
Mbuti	Apalai	Eten	Guarani_Kaiowa	0.001462	4.341	21544	20904	438304
Mbuti	Apalai	Wajapi	Guarani_Kaiowa	0.001716	4.257	21619	20867	438348
Mbuti	Apalai	Aymara	Guarani_Kaiowa	0.001709	3.881	21569	20822	436719
Mbuti	Apalai	Parakana	Guarani_Kaiowa	0.000939	2.814	21070	20659	438324
Mbuti	Apalai	Chamicuro	Guarani_Kaiowa	0.001191	2.813	21375	20856	435758
Mbuti	Apalai	Bolivian	Guarani_Kaiowa	0.001161	2.721	21430	20923	436852
Mbuti	Apalai	Sechura	Guarani_Kaiowa	0.000999	2.413	21352	20916	436640
Mbuti	Apalai	Chotuna	Guarani_Kaiowa	0.000618	1.369	21284	21014	437624
Mbuti	Apalai	Asurini	Guarani_Kaiowa	0.00045	1.095	20772	20576	435227
Mbuti	Apalai	Piapoco	Guarani_Kaiowa	0.000328	1.039	21095	20951	438433
Mbuti	Apalai	Kokama_Colombia	Guarani_Kaiowa	0.000314	0.951	21120	20982	438429
Mbuti	Apalai	Shawi	Guarani_Kaiowa	0.000337	0.798	21102	20955	438002
Mbuti	Apalai	Kokama_Peru	Guarani_Kaiowa	0.000222	0.771	21059	20962	438434
Mbuti	Apalai	Karitiana	Guarani_Kaiowa	0.000147	0.476	20984	20919	438440
Mbuti	Apalai	Guarani_Nandeva	Guarani_Kaiowa	2.2e-05	0.074	20569	20560	438443
Mbuti	Apalai	Guarani_Mbya	Guarani_Kaiowa	1.9e-05	0.046	20064	20055	437323
Mbuti	Apalai	Xikrin	Guarani_Kaiowa	-2e-06	-0.008	20672	20673	438434
Mbuti	Apalai	Munduruku	Guarani_Kaiowa	-9e-06	-0.023	20618	20622	432729
Mbuti	Apalai	Gaviao	Guarani_Kaiowa	-0.000123	-0.38	20858	20912	438335
Mbuti	Apalai	Surui	Guarani_Kaiowa	-0.000378	-0.998	20775	20941	438428
Mbuti	Apalai	Urubu_Kaapor	Guarani_Kaiowa	-0.000415	-1.26	20662	20844	438421
Mbuti	Apalai	Zoro	Guarani_Kaiowa	-0.000985	-2.392	20389	20818	435911
Mbuti	Apalai	Arara	Guarani_Kaiowa	-0.001019	-2.927	20518	20965	438431
Mbuti	Apalai	Xavante	Guarani_Kaiowa	-0.000825	-3.437	20361	20722	438443
Mbuti	Apalai	Mixe	Guarani_Mbya	0.002694	5.925	22069	20891	437322
Mbuti	Apalai	Narihuala	Guarani_Mbya	0.001789	3.963	21726	20943	437315
Mbuti	Apalai	Quechua_Puno	Guarani_Mbya	0.001623	3.483	21547	20837	437317
Mbuti	Apalai	Tallan	Guarani_Mbya	0.001477	3.306	21572	20926	437319
Mbuti	Apalai	Aymara	Guarani_Mbya	0.001692	3.211	21583	20846	435626
Mbuti	Apalai	Wajapi	Guarani_Mbya	0.001682	3.089	21639	20903	437239
Mbuti	Apalai	Eten	Guarani_Mbya	0.001437	3.048	21512	20883	437186
Mbuti	Apalai	Chamicuro	Guarani_Mbya	0.001181	2.159	21335	20822	434674
Mbuti	Apalai	Bolivian	Guarani_Mbya	0.001135	2.147	21471	20977	435751
Mbuti	Apalai	Parakana	Guarani_Mbya	0.000918	2.091	20992	20590	437212
Mbuti	Apalai	Sechura	Guarani_Mbya	0.000982	1.847	21427	20999	435533
Mbuti	Apalai	Chotuna	Guarani_Mbya	0.000611	1.102	21232	20965	436514
Mbuti	Apalai	Asurini	Guarani_Mbya	0.000426	0.798	20685	20500	434158
Mbuti	Apalai	Piapoco	Guarani_Mbya	0.000313	0.667	21116	20979	437313
Mbuti	Apalai	Kokama_Colombia	Guarani_Mbya	0.000302	0.644	21109	20977	437310
Mbuti	Apalai	Shawi	Guarani_Mbya	0.000311	0.559	20940	20805	436890
Mbuti	Apalai	Kokama_Peru	Guarani_Mbya	0.000209	0.472	20952	20861	437314
Mbuti	Apalai	Karitiana	Guarani_Mbya	0.000124	0.279	21014	20960	437320
Mbuti	Apalai	Guarani_Nandeva	Guarani_Mbya	5e-06	0.012	20076	20074	437323
Mbuti	Apalai	Guarani_Kaiowa	Guarani_Mbya	-1.9e-05	-0.046	20055	20064	437323
Mbuti	Apalai	Munduruku	Guarani_Mbya	-2.4e-05	-0.046	20703	20714	431699
Mbuti	Apalai	Xikrin	Guarani_Mbya	-2e-05	-0.046	20741	20750	437314
Mbuti	Apalai	Gaviao	Guarani_Mbya	-0.000148	-0.317	20772	20837	437223
Mbuti	Apalai	Surui	Guarani_Mbya	-0.000398	-0.783	20646	20820	437308
Mbuti	Apalai	Urubu_Kaapor	Guarani_Mbya	-0.000444	-0.917	20556	20750	437301
Mbuti	Apalai	Zoro	Guarani_Mbya	-0.001022	-1.984	20395	20839	434825
Mbuti	Apalai	Xavante	Guarani_Mbya	-0.000845	-2.016	20492	20862	437323
Mbuti	Apalai	Arara	Guarani_Mbya	-0.001031	-2.153	20525	20976	437311
Mbuti	Apalai	Mixe	Guarani_Nandeva	0.002687	7.619	22092	20914	438442
Mbuti	Apalai	Narihuala	Guarani_Nandeva	0.001782	5.479	21745	20964	438435
Mbuti	Apalai	Tallan	Guarani_Nandeva	0.001462	4.518	21656	21015	438439
Mbuti	Apalai	Quechua_Puno	Guarani_Nandeva	0.001615	4.395	21715	21007	438437
Mbuti	Apalai	Aymara	Guarani_Nandeva	0.001688	3.929	21571	20834	436719
Mbuti	Apalai	Wajapi	Guarani_Nandeva	0.001692	3.741	21731	20989	438348
Mbuti	Apalai	Eten	Guarani_Nandeva	0.001442	3.716	21652	21020	438304
Mbuti	Apalai	Chamicuro	Guarani_Nandeva	0.001174	2.532	21562	21050	435758
Mbuti	Apalai	Bolivian	Guarani_Nandeva	0.001141	2.505	21584	21086	436852
Mbuti	Apalai	Parakana	Guarani_Nandeva	0.000917	2.452	21176	20774	438324
Mbuti	Apalai	Sechura	Guarani_Nandeva	0.000983	2.284	21425	20995	436640
Mbuti	Apalai	Chotuna	Guarani_Nandeva	0.000598	1.283	21351	21089	437624
Mbuti	Apalai	Asurini	Guarani_Nandeva	0.00043	0.978	20883	20696	435227
Mbuti	Apalai	Piapoco	Guarani_Nandeva	0.000307	0.835	21200	21066	438433
Mbuti	Apalai	Kokama_Colombia	Guarani_Nandeva	0.000291	0.8	21247	21119	438429
Mbuti	Apalai	Shawi	Guarani_Nandeva	0.000314	0.666	21184	21046	438002
Mbuti	Apalai	Kokama_Peru	Guarani_Nandeva	0.000201	0.579	21195	21107	438434
Mbuti	Apalai	Karitiana	Guarani_Nandeva	0.000125	0.364	21161	21106	438440
Mbuti	Apalai	Guarani_Mbya	Guarani_Nandeva	-5e-06	-0.012	20074	20076	437323
Mbuti	Apalai	Guarani_Kaiowa	Guarani_Nandeva	-2.2e-05	-0.074	20560	20569	438443
Mbuti	Apalai	Xikrin	Guarani_Nandeva	-2.4e-05	-0.076	20869	20879	438434
Mbuti	Apalai	Munduruku	Guarani_Nandeva	-3.6e-05	-0.083	20799	20814	432729
Mbuti	Apalai	Gaviao	Guarani_Nandeva	-0.000143	-0.388	20981	21044	438335
Mbuti	Apalai	Surui	Guarani_Nandeva	-0.000399	-0.973	20852	21027	438428
Mbuti	Apalai	Urubu_Kaapor	Guarani_Nandeva	-0.000437	-1.154	20862	21054	438421
Mbuti	Apalai	Zoro	Guarani_Nandeva	-0.001007	-2.221	20562	21001	435911
Mbuti	Apalai	Arara	Guarani_Nandeva	-0.001042	-2.716	20705	21162	438431
Mbuti	Apalai	Xavante	Guarani_Nandeva	-0.000846	-2.841	20513	20883	438443
Mbuti	Apalai	Mixe	Karitiana	0.002562	7.017	22066	20943	438439
Mbuti	Apalai	Narihuala	Karitiana	0.001657	4.858	21648	20921	438432
Mbuti	Apalai	Tallan	Karitiana	0.001338	3.985	21584	20998	438436
Mbuti	Apalai	Quechua_Puno	Karitiana	0.00149	3.903	21666	21013	438434
Mbuti	Apalai	Wajapi	Karitiana	0.001571	3.517	21563	20874	438345
Mbuti	Apalai	Aymara	Karitiana	0.00156	3.502	21516	20834	436717
Mbuti	Apalai	Eten	Karitiana	0.001316	3.439	21519	20942	438301
Mbuti	Apalai	Chamicuro	Karitiana	0.001052	2.32	21395	20937	435755
Mbuti	Apalai	Bolivian	Karitiana	0.001015	2.213	21460	21017	436849
Mbuti	Apalai	Parakana	Karitiana	0.000791	2.052	21148	20801	438321
Mbuti	Apalai	Sechura	Karitiana	0.000847	1.856	21384	21014	436637
Mbuti	Apalai	Chotuna	Karitiana	0.000474	0.995	21306	21098	437621
Mbuti	Apalai	Asurini	Karitiana	0.000308	0.661	21036	20902	435224
Mbuti	Apalai	Piapoco	Karitiana	0.000181	0.474	21107	21028	438430
Mbuti	Apalai	Kokama_Colombia	Karitiana	0.000166	0.447	21094	21021	438426
Mbuti	Apalai	Shawi	Karitiana	0.000195	0.415	21182	21097	437999
Mbuti	Apalai	Kokama_Peru	Karitiana	7.5e-05	0.217	21127	21094	438431
Mbuti	Apalai	Guarani_Mbya	Karitiana	-0.000124	-0.279	20960	21014	437320
Mbuti	Apalai	Munduruku	Karitiana	-0.000148	-0.341	20613	20677	432726
Mbuti	Apalai	Guarani_Nandeva	Karitiana	-0.000125	-0.364	21106	21161	438440
Mbuti	Apalai	Xikrin	Karitiana	-0.000149	-0.458	20878	20944	438431
Mbuti	Apalai	Guarani_Kaiowa	Karitiana	-0.000147	-0.476	20919	20984	438440
Mbuti	Apalai	Gaviao	Karitiana	-0.000269	-0.758	20644	20762	438332
Mbuti	Apalai	Surui	Karitiana	-0.000525	-1.329	20589	20820	438425
Mbuti	Apalai	Urubu_Kaapor	Karitiana	-0.000563	-1.441	20764	21011	438418
Mbuti	Apalai	Zoro	Karitiana	-0.001152	-2.759	20213	20715	435908
Mbuti	Apalai	Arara	Karitiana	-0.001166	-2.928	20722	21233	438428
Mbuti	Apalai	Xavante	Karitiana	-0.000971	-3.159	20501	20927	438440
Mbuti	Apalai	Mixe	Kichwa	0.001564	4.789	21859	21174	438442
Mbuti	Apalai	Narihuala	Kichwa	0.00066	2.245	21365	21076	438435
Mbuti	Apalai	Quechua_Puno	Kichwa	0.000493	1.423	21421	21205	438437
Mbuti	Apalai	Aymara	Kichwa	0.00056	1.352	21217	20972	436719
Mbuti	Apalai	Wajapi	Kichwa	0.000571	1.316	21623	21373	438348
Mbuti	Apalai	Tallan	Kichwa	0.00034	1.127	21334	21185	438439
Mbuti	Apalai	Eten	Kichwa	0.000317	0.887	21258	21119	438304
Mbuti	Apalai	Chamicuro	Kichwa	6.2e-05	0.146	21233	21206	435758
Mbuti	Apalai	Bolivian	Kichwa	1.4e-05	0.033	21164	21157	436852
Mbuti	Apalai	Sechura	Kichwa	-0.000146	-0.349	21007	21070	436640
Mbuti	Apalai	Parakana	Kichwa	-0.000207	-0.583	21231	21322	438324
Mbuti	Apalai	Chotuna	Kichwa	-0.000521	-1.162	21150	21378	437624
Mbuti	Apalai	Asurini	Kichwa	-0.000693	-1.57	21051	21353	435227
Mbuti	Apalai	Shawi	Kichwa	-0.000808	-1.861	20959	21312	438002
Mbuti	Apalai	Piapoco	Kichwa	-0.000815	-2.369	20935	21292	438433
Mbuti	Apalai	Kokama_Colombia	Kichwa	-0.000831	-2.416	20926	21290	438429
Mbuti	Apalai	Guarani_Mbya	Kichwa	-0.00112	-2.572	20884	21373	437323
Mbuti	Apalai	Munduruku	Kichwa	-0.001148	-2.757	20666	21163	432729
Mbuti	Apalai	Kokama_Peru	Kichwa	-0.000922	-2.906	20946	21350	438434
Mbuti	Apalai	Karitiana	Kichwa	-0.000997	-3.027	20917	21354	438440
Mbuti	Apalai	Gaviao	Kichwa	-0.001265	-3.358	21009	21563	438335
Mbuti	Apalai	Guarani_Nandeva	Kichwa	-0.001122	-3.476	21000	21492	438443
Mbuti	Apalai	Surui	Kichwa	-0.001522	-3.807	20840	21507	438428
Mbuti	Apalai	Guarani_Kaiowa	Kichwa	-0.001144	-3.92	20928	21430	438443
Mbuti	Apalai	Xikrin	Kichwa	-0.001146	-3.995	20876	21379	438434
Mbuti	Apalai	Urubu_Kaapor	Kichwa	-0.001558	-4.321	20791	21474	438421
Mbuti	Apalai	Zoro	Kichwa	-0.002131	-5.18	20494	21423	435911
Mbuti	Apalai	Arara	Kichwa	-0.002164	-5.966	20683	21632	438431
Mbuti	Apalai	Xavante	Kichwa	-0.001969	-7.287	20511	21374	438443
Mbuti	Apalai	Mixe	Kokama_Colombia	0.002395	6.203	21968	20918	438428
Mbuti	Apalai	Narihuala	Kokama_Colombia	0.001491	4.33	21591	20937	438421
Mbuti	Apalai	Quechua_Puno	Kokama_Colombia	0.001323	3.507	21553	20973	438424
Mbuti	Apalai	Tallan	Kokama_Colombia	0.00117	3.359	21524	21011	438427
Mbuti	Apalai	Wajapi	Kokama_Colombia	0.001404	3.077	21576	20961	438334
Mbuti	Apalai	Aymara	Kokama_Colombia	0.001386	3.07	21357	20752	436708
Mbuti	Apalai	Eten	Kokama_Colombia	0.001145	2.719	21448	20946	438291
Mbuti	Apalai	Chamicuro	Kokama_Colombia	0.000899	1.953	21082	20691	435747
Mbuti	Apalai	Bolivian	Kokama_Colombia	0.000837	1.83	21333	20967	436838
Mbuti	Apalai	Parakana	Kokama_Colombia	0.000621	1.512	21402	21129	438310
Mbuti	Apalai	Sechura	Kokama_Colombia	0.000686	1.485	21266	20967	436630
Mbuti	Apalai	Chotuna	Kokama_Colombia	0.000307	0.641	21238	21104	437611
Mbuti	Apalai	Asurini	Kokama_Colombia	0.00013	0.273	21085	21029	435214
Mbuti	Apalai	Shawi	Kokama_Colombia	2.4e-05	0.053	20924	20913	437991
Mbuti	Apalai	Piapoco	Kokama_Colombia	1.5e-05	0.04	21020	21014	438419
Mbuti	Apalai	Kokama_Peru	Kokama_Colombia	-9.2e-05	-0.281	20675	20715	438421
Mbuti	Apalai	Karitiana	Kokama_Colombia	-0.000166	-0.447	21021	21094	438426
Mbuti	Apalai	Guarani_Mbya	Kokama_Colombia	-0.000302	-0.644	20977	21109	437310
Mbuti	Apalai	Munduruku	Kokama_Colombia	-0.000339	-0.745	20763	20910	432715
Mbuti	Apalai	Guarani_Nandeva	Kokama_Colombia	-0.000291	-0.8	21119	21247	438429
Mbuti	Apalai	Xikrin	Kokama_Colombia	-0.000316	-0.907	20998	21136	438420
Mbuti	Apalai	Guarani_Kaiowa	Kokama_Colombia	-0.000314	-0.951	20982	21120	438429
Mbuti	Apalai	Gaviao	Kokama_Colombia	-0.000434	-1.054	21038	21228	438323
Mbuti	Apalai	Surui	Kokama_Colombia	-0.000692	-1.611	20897	21201	438414
Mbuti	Apalai	Urubu_Kaapor	Kokama_Colombia	-0.000728	-1.765	20834	21153	438407
Mbuti	Apalai	Zoro	Kokama_Colombia	-0.001314	-2.925	20497	21070	435899
Mbuti	Apalai	Arara	Kokama_Colombia	-0.001335	-3.291	20830	21415	438417
Mbuti	Apalai	Xavante	Kokama_Colombia	-0.001138	-3.478	20636	21135	438429
Mbuti	Apalai	Mixe	Kokama_Peru	0.002486	7.15	22022	20932	438433
Mbuti	Apalai	Narihuala	Kokama_Peru	0.001582	4.743	21604	20910	438427
Mbuti	Apalai	Quechua_Puno	Kokama_Peru	0.001415	4.035	21608	20987	438428
Mbuti	Apalai	Tallan	Kokama_Peru	0.001262	3.854	21553	20999	438432
Mbuti	Apalai	Wajapi	Kokama_Peru	0.001494	3.448	21722	21067	438339
Mbuti	Apalai	Aymara	Kokama_Peru	0.001482	3.34	21403	20756	436713
Mbuti	Apalai	Eten	Kokama_Peru	0.001239	3.244	21490	20946	438296
Mbuti	Apalai	Chamicuro	Kokama_Peru	0.000976	2.236	20813	20387	435752
Mbuti	Apalai	Bolivian	Kokama_Peru	0.000925	2.061	21394	20990	436843
Mbuti	Apalai	Parakana	Kokama_Peru	0.000717	1.854	21362	21048	438315
Mbuti	Apalai	Sechura	Kokama_Peru	0.000773	1.704	21355	21018	436637
Mbuti	Apalai	Chotuna	Kokama_Peru	0.000414	0.879	21346	21165	437618
Mbuti	Apalai	Asurini	Kokama_Peru	0.000225	0.504	21104	21007	435219
Mbuti	Apalai	Piapoco	Kokama_Peru	0.000106	0.308	21078	21032	438424
Mbuti	Apalai	Kokama_Colombia	Kokama_Peru	9.2e-05	0.281	20715	20675	438421
Mbuti	Apalai	Shawi	Kokama_Peru	0.000116	0.255	20875	20824	437996
Mbuti	Apalai	Karitiana	Kokama_Peru	-7.5e-05	-0.217	21094	21127	438431
Mbuti	Apalai	Guarani_Mbya	Kokama_Peru	-0.000209	-0.472	20861	20952	437314
Mbuti	Apalai	Munduruku	Kokama_Peru	-0.000221	-0.502	20825	20920	432721
Mbuti	Apalai	Guarani_Nandeva	Kokama_Peru	-0.000201	-0.579	21107	21195	438434
Mbuti	Apalai	Xikrin	Kokama_Peru	-0.000224	-0.688	21036	21135	438425
Mbuti	Apalai	Guarani_Kaiowa	Kokama_Peru	-0.000222	-0.771	20962	21059	438434
Mbuti	Apalai	Gaviao	Kokama_Peru	-0.000348	-0.948	21019	21171	438326
Mbuti	Apalai	Surui	Kokama_Peru	-0.000601	-1.48	20934	21198	438419
Mbuti	Apalai	Urubu_Kaapor	Kokama_Peru	-0.000637	-1.603	20933	21212	438412
Mbuti	Apalai	Zoro	Kokama_Peru	-0.00122	-2.847	20526	21058	435902
Mbuti	Apalai	Arara	Kokama_Peru	-0.001242	-3.104	20836	21381	438422
Mbuti	Apalai	Xavante	Kokama_Peru	-0.001047	-3.434	20619	21078	438434
Mbuti	Apalai	Wajapi	Mixe	-0.000988	-2.172	21580	22013	438347
Mbuti	Apalai	Aymara	Mixe	-0.001012	-2.224	21116	21558	436718
Mbuti	Apalai	Narihuala	Mixe	-0.000904	-2.822	21281	21678	438434
Mbuti	Apalai	Quechua_Puno	Mixe	-0.00107	-2.917	21158	21627	438436
Mbuti	Apalai	Eten	Mixe	-0.001249	-3.329	21072	21620	438303
Mbuti	Apalai	Chamicuro	Mixe	-0.001498	-3.358	21095	21748	435757
Mbuti	Apalai	Bolivian	Mixe	-0.001551	-3.476	20944	21622	436851
Mbuti	Apalai	Tallan	Mixe	-0.001224	-3.773	21223	21759	438438
Mbuti	Apalai	Sechura	Mixe	-0.001712	-3.918	20847	21595	436639
Mbuti	Apalai	Chotuna	Mixe	-0.002078	-4.361	20978	21887	437623
Mbuti	Apalai	Parakana	Mixe	-0.001766	-4.677	21099	21874	438323
Mbuti	Apalai	Shawi	Mixe	-0.002372	-5.089	20881	21920	438001
Mbuti	Apalai	Asurini	Mixe	-0.002252	-5.118	20856	21836	435226
Mbuti	Apalai	Guarani_Mbya	Mixe	-0.002694	-5.925	20891	22069	437322
Mbuti	Apalai	Munduruku	Mixe	-0.00269	-6.011	20582	21746	432728
Mbuti	Apalai	Kokama_Colombia	Mixe	-0.002395	-6.203	20918	21968	438428
Mbuti	Apalai	Piapoco	Mixe	-0.00238	-6.415	20952	21995	438432
Mbuti	Apalai	Karitiana	Mixe	-0.002562	-7.017	20943	22066	438439
Mbuti	Apalai	Kokama_Peru	Mixe	-0.002486	-7.15	20932	22022	438433
Mbuti	Apalai	Guarani_Nandeva	Mixe	-0.002687	-7.619	20914	22092	438442
Mbuti	Apalai	Surui	Mixe	-0.003088	-7.64	20737	22091	438427
Mbuti	Apalai	Gaviao	Mixe	-0.002829	-7.708	20847	22087	438334
Mbuti	Apalai	Urubu_Kaapor	Mixe	-0.003124	-7.988	20800	22170	438420
Mbuti	Apalai	Zoro	Mixe	-0.003698	-8.316	20478	22090	435910
Mbuti	Apalai	Guarani_Kaiowa	Mixe	-0.002708	-8.696	20858	22046	438442
Mbuti	Apalai	Arara	Mixe	-0.003728	-9.054	20670	22304	438430
Mbuti	Apalai	Xikrin	Mixe	-0.002711	-9.216	20752	21940	438433
Mbuti	Apalai	Xavante	Mixe	-0.003533	-11.801	20416	21965	438442
Mbuti	Apalai	Mixe	Munduruku	0.00269	6.011	21746	20582	432728
Mbuti	Apalai	Narihuala	Munduruku	0.00178	4.273	21410	20640	432722
Mbuti	Apalai	Quechua_Puno	Munduruku	0.001657	3.611	21435	20718	432723
Mbuti	Apalai	Tallan	Munduruku	0.001482	3.523	21327	20685	432725
Mbuti	Apalai	Aymara	Munduruku	0.001726	3.373	21378	20634	431062
Mbuti	Apalai	Eten	Munduruku	0.001456	3.22	21184	20554	432598
Mbuti	Apalai	Wajapi	Munduruku	0.001674	3.105	21343	20619	432652
Mbuti	Apalai	Bolivian	Munduruku	0.001188	2.358	21143	20631	431235
Mbuti	Apalai	Chamicuro	Munduruku	0.001233	2.329	21181	20651	430166
Mbuti	Apalai	Parakana	Munduruku	0.000934	2.034	20791	20387	432622
Mbuti	Apalai	Sechura	Munduruku	0.001031	2.01	21098	20654	431014
Mbuti	Apalai	Chotuna	Munduruku	0.000639	1.217	21155	20880	431951
Mbuti	Apalai	Asurini	Munduruku	0.000438	0.809	20758	20570	429789
Mbuti	Apalai	Piapoco	Munduruku	0.000357	0.765	20838	20683	432719
Mbuti	Apalai	Kokama_Colombia	Munduruku	0.000339	0.745	20910	20763	432715
Mbuti	Apalai	Shawi	Munduruku	0.000356	0.668	20877	20723	432302
Mbuti	Apalai	Kokama_Peru	Munduruku	0.000221	0.502	20920	20825	432721
Mbuti	Apalai	Karitiana	Munduruku	0.000148	0.341	20677	20613	432726
Mbuti	Apalai	Guarani_Nandeva	Munduruku	3.6e-05	0.083	20814	20799	432729
Mbuti	Apalai	Guarani_Mbya	Munduruku	2.4e-05	0.046	20714	20703	431699
Mbuti	Apalai	Guarani_Kaiowa	Munduruku	9e-06	0.023	20622	20618	432729
Mbuti	Apalai	Xikrin	Munduruku	-2.1e-05	-0.051	20685	20694	432721
Mbuti	Apalai	Gaviao	Munduruku	-0.000124	-0.278	20666	20719	432631
Mbuti	Apalai	Surui	Munduruku	-0.000364	-0.742	20537	20694	432714
Mbuti	Apalai	Urubu_Kaapor	Munduruku	-0.000384	-0.838	20474	20640	432708
Mbuti	Apalai	Zoro	Munduruku	-0.001014	-1.954	20237	20673	430328
Mbuti	Apalai	Xavante	Munduruku	-0.000816	-1.983	20356	20710	432729
Mbuti	Apalai	Arara	Munduruku	-0.001029	-2.087	20424	20869	432717
Mbuti	Apalai	Mixe	Muniche	0.002565	6.837	22040	20916	438355
Mbuti	Apalai	Narihuala	Muniche	0.00166	4.689	21591	20863	438350
Mbuti	Apalai	Quechua_Puno	Muniche	0.001494	3.977	21574	20919	438352
Mbuti	Apalai	Tallan	Muniche	0.001342	3.804	21510	20922	438353
Mbuti	Apalai	Eten	Muniche	0.001319	3.384	21379	20801	438222
Mbuti	Apalai	Aymara	Muniche	0.001563	3.356	21557	20875	436654
Mbuti	Apalai	Wajapi	Muniche	0.00157	3.329	21695	21007	438261
Mbuti	Apalai	Chamicuro	Muniche	0.001047	2.256	21036	20579	435694
Mbuti	Apalai	Bolivian	Muniche	0.001023	2.184	21395	20948	436767
Mbuti	Apalai	Parakana	Muniche	0.000797	1.976	21390	21041	438237
Mbuti	Apalai	Sechura	Muniche	0.000853	1.815	21331	20959	436562
Mbuti	Apalai	Chotuna	Muniche	0.000481	0.992	21197	20986	437548
Mbuti	Apalai	Asurini	Muniche	0.000321	0.724	21008	20868	435146
Mbuti	Apalai	Piapoco	Muniche	0.000185	0.492	21084	21003	438346
Mbuti	Apalai	Kokama_Colombia	Muniche	0.000171	0.441	20931	20856	438343
Mbuti	Apalai	Shawi	Muniche	0.000194	0.41	20526	20442	437919
Mbuti	Apalai	Kokama_Peru	Muniche	8e-05	0.23	20911	20876	438347
Mbuti	Apalai	Karitiana	Muniche	4e-06	0.009	21156	21154	438353
Mbuti	Apalai	Guarani_Mbya	Muniche	-0.000113	-0.24	21025	21074	437241
Mbuti	Apalai	Munduruku	Muniche	-0.000121	-0.258	20840	20893	432651
Mbuti	Apalai	Guarani_Nandeva	Muniche	-0.000123	-0.339	21112	21166	438356
Mbuti	Apalai	Xikrin	Muniche	-0.000149	-0.42	21070	21135	438347
Mbuti	Apalai	Guarani_Kaiowa	Muniche	-0.000144	-0.428	21028	21091	438356
Mbuti	Apalai	Gaviao	Muniche	-0.000264	-0.665	21090	21206	438250
Mbuti	Apalai	Surui	Muniche	-0.00052	-1.175	20976	21204	438341
Mbuti	Apalai	Urubu_Kaapor	Muniche	-0.000558	-1.366	20878	21122	438334
Mbuti	Apalai	Zoro	Muniche	-0.001133	-2.465	20605	21099	435829
Mbuti	Apalai	Xavante	Muniche	-0.000969	-2.737	20693	21118	438356
Mbuti	Apalai	Arara	Muniche	-0.001165	-2.759	20833	21344	438344
Mbuti	Apalai	Mixe	Narihuala	0.000904	2.822	21678	21281	438434
Mbuti	Apalai	Wajapi	Narihuala	-8.9e-05	-0.197	21624	21663	438340
Mbuti	Apalai	Aymara	Narihuala	-9.1e-05	-0.216	21025	21065	436713
Mbuti	Apalai	Quechua_Puno	Narihuala	-0.000167	-0.482	21193	21266	438429
Mbuti	Apalai	Eten	Narihuala	-0.000345	-1.024	20819	20970	438297
Mbuti	Apalai	Tallan	Narihuala	-0.00032	-1.207	20749	20889	438432
Mbuti	Apalai	Chamicuro	Narihuala	-0.000591	-1.334	21157	21415	435754
Mbuti	Apalai	Bolivian	Narihuala	-0.00065	-1.499	21006	21289	436844
Mbuti	Apalai	Sechura	Narihuala	-0.000809	-2.018	20474	20827	436632
Mbuti	Apalai	Parakana	Narihuala	-0.000866	-2.39	21189	21569	438316
Mbuti	Apalai	Chotuna	Narihuala	-0.001175	-2.695	20614	21128	437618
Mbuti	Apalai	Asurini	Narihuala	-0.001356	-3.131	20878	21468	435220
Mbuti	Apalai	Shawi	Narihuala	-0.001466	-3.383	20897	21539	437994
Mbuti	Apalai	Guarani_Mbya	Narihuala	-0.001789	-3.963	20943	21726	437315
Mbuti	Apalai	Munduruku	Narihuala	-0.00178	-4.273	20640	21410	432722
Mbuti	Apalai	Kokama_Colombia	Narihuala	-0.001491	-4.33	20937	21591	438421
Mbuti	Apalai	Piapoco	Narihuala	-0.001476	-4.401	20918	21565	438425
Mbuti	Apalai	Kokama_Peru	Narihuala	-0.001582	-4.743	20910	21604	438427
Mbuti	Apalai	Karitiana	Narihuala	-0.001657	-4.858	20921	21648	438432
Mbuti	Apalai	Gaviao	Narihuala	-0.001925	-5.284	20851	21695	438327
Mbuti	Apalai	Surui	Narihuala	-0.002182	-5.365	20729	21686	438420
Mbuti	Apalai	Guarani_Nandeva	Narihuala	-0.001782	-5.479	20964	21745	438435
Mbuti	Apalai	Urubu_Kaapor	Narihuala	-0.002219	-6.016	20741	21714	438413
Mbuti	Apalai	Xikrin	Narihuala	-0.001807	-6.061	20877	21669	438426
Mbuti	Apalai	Guarani_Kaiowa	Narihuala	-0.001804	-6.182	20877	21668	438435
Mbuti	Apalai	Zoro	Narihuala	-0.002801	-6.42	20459	21680	435903
Mbuti	Apalai	Arara	Narihuala	-0.002823	-7.465	20600	21838	438423
Mbuti	Apalai	Xavante	Narihuala	-0.002629	-9.259	20465	21617	438435
Mbuti	Apalai	Mixe	Parakana	0.001766	4.677	21874	21099	438323
Mbuti	Apalai	Narihuala	Parakana	0.000866	2.39	21569	21189	438316
Mbuti	Apalai	Quechua_Puno	Parakana	0.0007	1.734	21519	21213	438318
Mbuti	Apalai	Wajapi	Parakana	0.000782	1.658	21457	21114	438233
Mbuti	Apalai	Aymara	Parakana	0.000775	1.625	21399	21061	436601
Mbuti	Apalai	Tallan	Parakana	0.000547	1.508	21478	21238	438320
Mbuti	Apalai	Eten	Parakana	0.000526	1.3	21431	21201	438185
Mbuti	Apalai	Chamicuro	Parakana	0.000268	0.576	21279	21163	435650
Mbuti	Apalai	Bolivian	Parakana	0.000204	0.434	21397	21308	436738
Mbuti	Apalai	Sechura	Parakana	6.1e-05	0.13	21204	21178	436528
Mbuti	Apalai	Chotuna	Parakana	-0.000322	-0.649	21266	21407	437505
Mbuti	Apalai	Asurini	Parakana	-0.000476	-1.005	20592	20800	435124
Mbuti	Apalai	Shawi	Parakana	-0.0006	-1.212	20926	21189	437883
Mbuti	Apalai	Kokama_Colombia	Parakana	-0.000621	-1.512	21129	21402	438310
Mbuti	Apalai	Piapoco	Parakana	-0.00061	-1.616	21005	21272	438314
Mbuti	Apalai	Kokama_Peru	Parakana	-0.000717	-1.854	21048	21362	438315
Mbuti	Apalai	Munduruku	Parakana	-0.000934	-2.034	20387	20791	432622
Mbuti	Apalai	Karitiana	Parakana	-0.000791	-2.052	20801	21148	438321
Mbuti	Apalai	Guarani_Mbya	Parakana	-0.000918	-2.091	20590	20992	437212
Mbuti	Apalai	Guarani_Nandeva	Parakana	-0.000917	-2.452	20774	21176	438324
Mbuti	Apalai	Gaviao	Parakana	-0.001061	-2.767	20683	21148	438217
Mbuti	Apalai	Xikrin	Parakana	-0.00094	-2.785	20528	20940	438315
Mbuti	Apalai	Guarani_Kaiowa	Parakana	-0.000939	-2.814	20659	21070	438324
Mbuti	Apalai	Surui	Parakana	-0.001316	-3.055	20496	21073	438310
Mbuti	Apalai	Urubu_Kaapor	Parakana	-0.001354	-3.385	20535	21128	438302
Mbuti	Apalai	Zoro	Parakana	-0.00194	-4.26	20172	21017	435795
Mbuti	Apalai	Arara	Parakana	-0.001955	-4.516	20354	21211	438312
Mbuti	Apalai	Xavante	Parakana	-0.001763	-5.142	20361	21134	438324
Mbuti	Apalai	Mixe	Piapoco	0.00238	6.415	21995	20952	438432
Mbuti	Apalai	Narihuala	Piapoco	0.001476	4.401	21565	20918	438425
Mbuti	Apalai	Quechua_Puno	Piapoco	0.00131	3.565	21553	20978	438427
Mbuti	Apalai	Tallan	Piapoco	0.001156	3.377	21526	21020	438429
Mbuti	Apalai	Wajapi	Piapoco	0.001384	3.131	21601	20994	438338
Mbuti	Apalai	Aymara	Piapoco	0.00138	2.939	21471	20868	436709
Mbuti	Apalai	Eten	Piapoco	0.001132	2.914	21502	21006	438294
Mbuti	Apalai	Chamicuro	Piapoco	0.000873	1.916	21206	20826	435748
Mbuti	Apalai	Bolivian	Piapoco	0.00082	1.705	21510	21151	436844
Mbuti	Apalai	Parakana	Piapoco	0.00061	1.616	21272	21005	438314
Mbuti	Apalai	Sechura	Piapoco	0.000674	1.512	21323	21029	436630
Mbuti	Apalai	Chotuna	Piapoco	0.000294	0.609	21359	21230	437614
Mbuti	Apalai	Asurini	Piapoco	0.000141	0.309	21114	21053	435218
Mbuti	Apalai	Shawi	Piapoco	7e-06	0.014	21022	21019	437993
Mbuti	Apalai	Kokama_Colombia	Piapoco	-1.5e-05	-0.04	21014	21020	438419
Mbuti	Apalai	Kokama_Peru	Piapoco	-0.000106	-0.308	21032	21078	438424
Mbuti	Apalai	Karitiana	Piapoco	-0.000181	-0.474	21028	21107	438430
Mbuti	Apalai	Guarani_Mbya	Piapoco	-0.000313	-0.667	20979	21116	437313
Mbuti	Apalai	Munduruku	Piapoco	-0.000357	-0.765	20683	20838	432719
Mbuti	Apalai	Guarani_Nandeva	Piapoco	-0.000307	-0.835	21066	21200	438433
Mbuti	Apalai	Xikrin	Piapoco	-0.000331	-0.992	21012	21157	438424
Mbuti	Apalai	Guarani_Kaiowa	Piapoco	-0.000328	-1.039	20951	21095	438433
Mbuti	Apalai	Gaviao	Piapoco	-0.000451	-1.199	20968	21166	438325
Mbuti	Apalai	Surui	Piapoco	-0.000707	-1.708	20828	21138	438418
Mbuti	Apalai	Urubu_Kaapor	Piapoco	-0.000745	-1.896	20868	21195	438411
Mbuti	Apalai	Zoro	Piapoco	-0.001338	-2.941	20604	21187	435901
Mbuti	Apalai	Arara	Piapoco	-0.001349	-3.241	20808	21400	438421
Mbuti	Apalai	Xavante	Piapoco	-0.001153	-3.652	20604	21110	438433
Mbuti	Apalai	Mixe	Quechua_Puno	0.00107	2.917	21627	21158	438436
Mbuti	Apalai	Narihuala	Quechua_Puno	0.000167	0.482	21266	21193	438429
Mbuti	Apalai	Wajapi	Quechua_Puno	7.8e-05	0.166	21601	21566	438342
Mbuti	Apalai	Aymara	Quechua_Puno	5.7e-05	0.14	20417	20393	436715
Mbuti	Apalai	Tallan	Quechua_Puno	-0.000153	-0.457	21165	21232	438433
Mbuti	Apalai	Eten	Quechua_Puno	-0.000176	-0.467	21091	21168	438298
Mbuti	Apalai	Chamicuro	Quechua_Puno	-0.000441	-0.931	21277	21469	435757
Mbuti	Apalai	Bolivian	Quechua_Puno	-0.000486	-1.103	20380	20593	436847
Mbuti	Apalai	Sechura	Quechua_Puno	-0.000642	-1.452	20907	21187	436637
Mbuti	Apalai	Parakana	Quechua_Puno	-0.0007	-1.734	21213	21519	438318
Mbuti	Apalai	Chotuna	Quechua_Puno	-0.001016	-2.139	20918	21363	437618
Mbuti	Apalai	Asurini	Quechua_Puno	-0.001188	-2.528	20991	21508	435221
Mbuti	Apalai	Shawi	Quechua_Puno	-0.001292	-2.829	20985	21551	437999
Mbuti	Apalai	Guarani_Mbya	Quechua_Puno	-0.001623	-3.483	20837	21547	437317
Mbuti	Apalai	Kokama_Colombia	Quechua_Puno	-0.001323	-3.507	20973	21553	438424
Mbuti	Apalai	Piapoco	Quechua_Puno	-0.00131	-3.565	20978	21553	438427
Mbuti	Apalai	Munduruku	Quechua_Puno	-0.001657	-3.611	20718	21435	432723
Mbuti	Apalai	Karitiana	Quechua_Puno	-0.00149	-3.903	21013	21666	438434
Mbuti	Apalai	Kokama_Peru	Quechua_Puno	-0.001415	-4.035	20987	21608	438428
Mbuti	Apalai	Guarani_Nandeva	Quechua_Puno	-0.001615	-4.395	21007	21715	438437
Mbuti	Apalai	Gaviao	Quechua_Puno	-0.001761	-4.533	20916	21688	438329
Mbuti	Apalai	Surui	Quechua_Puno	-0.002016	-4.62	20758	21642	438422
Mbuti	Apalai	Xikrin	Quechua_Puno	-0.001639	-4.748	20917	21636	438428
Mbuti	Apalai	Guarani_Kaiowa	Quechua_Puno	-0.001637	-4.878	20865	21583	438437
Mbuti	Apalai	Urubu_Kaapor	Quechua_Puno	-0.002052	-5.096	20722	21622	438415
Mbuti	Apalai	Zoro	Quechua_Puno	-0.002636	-5.707	20523	21672	435905
Mbuti	Apalai	Arara	Quechua_Puno	-0.002658	-6.349	20711	21877	438425
Mbuti	Apalai	Xavante	Quechua_Puno	-0.002461	-7.307	20483	21563	438437
Mbuti	Apalai	Mixe	Sechura	0.001712	3.918	21595	20847	436639
Mbuti	Apalai	Narihuala	Sechura	0.000809	2.018	20827	20474	436632
Mbuti	Apalai	Quechua_Puno	Sechura	0.000642	1.452	21187	20907	436637
Mbuti	Apalai	Aymara	Sechura	0.000708	1.364	21042	20734	434972
Mbuti	Apalai	Wajapi	Sechura	0.00071	1.335	21575	21265	436549
Mbuti	Apalai	Tallan	Sechura	0.00049	1.223	20866	20652	436638
Mbuti	Apalai	Eten	Sechura	0.000461	1.079	20767	20566	436515
Mbuti	Apalai	Chamicuro	Sechura	0.000202	0.385	21274	21187	434041
Mbuti	Apalai	Bolivian	Sechura	0.000153	0.294	21066	20999	435075
Mbuti	Apalai	Parakana	Sechura	-6.1e-05	-0.13	21178	21204	436528
Mbuti	Apalai	Chotuna	Sechura	-0.000371	-0.709	20727	20889	435859
Mbuti	Apalai	Asurini	Sechura	-0.000527	-0.973	21096	21324	433507
Mbuti	Apalai	Shawi	Sechura	-0.000665	-1.263	20937	21227	436215
Mbuti	Apalai	Kokama_Colombia	Sechura	-0.000686	-1.485	20967	21266	436630
Mbuti	Apalai	Piapoco	Sechura	-0.000674	-1.512	21029	21323	436630
Mbuti	Apalai	Kokama_Peru	Sechura	-0.000773	-1.704	21018	21355	436637
Mbuti	Apalai	Guarani_Mbya	Sechura	-0.000982	-1.847	20999	21427	435533
Mbuti	Apalai	Karitiana	Sechura	-0.000847	-1.856	21014	21384	436637
Mbuti	Apalai	Munduruku	Sechura	-0.001031	-2.01	20654	21098	431014
Mbuti	Apalai	Guarani_Nandeva	Sechura	-0.000983	-2.284	20995	21425	436640
Mbuti	Apalai	Guarani_Kaiowa	Sechura	-0.000999	-2.413	20916	21352	436640
Mbuti	Apalai	Xikrin	Sechura	-0.001005	-2.429	20845	21284	436631
Mbuti	Apalai	Gaviao	Sechura	-0.001102	-2.454	20943	21424	436535
Mbuti	Apalai	Surui	Sechura	-0.00138	-2.764	20751	21353	436625
Mbuti	Apalai	Urubu_Kaapor	Sechura	-0.001419	-2.972	20759	21378	436618
Mbuti	Apalai	Zoro	Sechura	-0.00198	-3.951	20545	21404	434155
Mbuti	Apalai	Arara	Sechura	-0.002027	-4.191	20662	21547	436628
Mbuti	Apalai	Xavante	Sechura	-0.00183	-4.568	20508	21307	436640
Mbuti	Apalai	Mixe	Shawi	0.002372	5.089	21920	20881	438001
Mbuti	Apalai	Narihuala	Shawi	0.001466	3.383	21539	20897	437994
Mbuti	Apalai	Quechua_Puno	Shawi	0.001292	2.829	21551	20985	437999
Mbuti	Apalai	Tallan	Shawi	0.001146	2.705	21381	20879	437999
Mbuti	Apalai	Aymara	Shawi	0.001355	2.54	21470	20878	436300
Mbuti	Apalai	Wajapi	Shawi	0.001375	2.537	21657	21055	437909
Mbuti	Apalai	Eten	Shawi	0.001117	2.3	21422	20933	437865
Mbuti	Apalai	Chamicuro	Shawi	0.000856	1.568	21085	20712	435336
Mbuti	Apalai	Bolivian	Shawi	0.000806	1.499	21379	21028	436414
Mbuti	Apalai	Sechura	Shawi	0.000665	1.263	21227	20937	436215
Mbuti	Apalai	Parakana	Shawi	0.0006	1.212	21189	20926	437883
Mbuti	Apalai	Chotuna	Shawi	0.000291	0.543	21088	20961	437189
Mbuti	Apalai	Asurini	Shawi	0.000106	0.191	21137	21090	434799
Mbuti	Apalai	Piapoco	Shawi	-7e-06	-0.014	21019	21022	437993
Mbuti	Apalai	Kokama_Colombia	Shawi	-2.4e-05	-0.053	20913	20924	437991
Mbuti	Apalai	Kokama_Peru	Shawi	-0.000116	-0.255	20824	20875	437996
Mbuti	Apalai	Karitiana	Shawi	-0.000195	-0.415	21097	21182	437999
Mbuti	Apalai	Guarani_Mbya	Shawi	-0.000311	-0.559	20805	20940	436890
Mbuti	Apalai	Guarani_Nandeva	Shawi	-0.000314	-0.666	21046	21184	438002
Mbuti	Apalai	Munduruku	Shawi	-0.000356	-0.668	20723	20877	432302
Mbuti	Apalai	Xikrin	Shawi	-0.000339	-0.789	20941	21090	437993
Mbuti	Apalai	Guarani_Kaiowa	Shawi	-0.000337	-0.798	20955	21102	438002
Mbuti	Apalai	Gaviao	Shawi	-0.000451	-0.977	20986	21183	437895
Mbuti	Apalai	Surui	Shawi	-0.000717	-1.415	20923	21237	437987
Mbuti	Apalai	Urubu_Kaapor	Shawi	-0.000752	-1.551	20945	21274	437980
Mbuti	Apalai	Zoro	Shawi	-0.001347	-2.608	20478	21065	435474
Mbuti	Apalai	Arara	Shawi	-0.001353	-2.643	20819	21411	437990
Mbuti	Apalai	Xavante	Shawi	-0.001159	-2.706	20629	21136	438002
Mbuti	Apalai	Mixe	Surui	0.003088	7.64	22091	20737	438427
Mbuti	Apalai	Narihuala	Surui	0.002182	5.365	21686	20729	438420
Mbuti	Apalai	Quechua_Puno	Surui	0.002016	4.62	21642	20758	438422
Mbuti	Apalai	Tallan	Surui	0.001862	4.579	21652	20836	438424
Mbuti	Apalai	Aymara	Surui	0.002089	4.355	21571	20659	436705
Mbuti	Apalai	Wajapi	Surui	0.002094	4.262	21566	20649	438333
Mbuti	Apalai	Eten	Surui	0.001842	4.073	21633	20826	438289
Mbuti	Apalai	Chamicuro	Surui	0.001586	3.154	21455	20764	435743
Mbuti	Apalai	Parakana	Surui	0.001316	3.055	21073	20496	438310
Mbuti	Apalai	Bolivian	Surui	0.001519	2.93	21637	20973	436838
Mbuti	Apalai	Sechura	Surui	0.00138	2.764	21353	20751	436625
Mbuti	Apalai	Chotuna	Surui	0.001001	1.896	21391	20953	437609
Mbuti	Apalai	Piapoco	Surui	0.000707	1.708	21138	20828	438418
Mbuti	Apalai	Asurini	Surui	0.000824	1.646	20978	20619	435213
Mbuti	Apalai	Kokama_Colombia	Surui	0.000692	1.611	21201	20897	438414
Mbuti	Apalai	Kokama_Peru	Surui	0.000601	1.48	21198	20934	438419
Mbuti	Apalai	Shawi	Surui	0.000717	1.415	21237	20923	437987
Mbuti	Apalai	Karitiana	Surui	0.000525	1.329	20820	20589	438425
Mbuti	Apalai	Guarani_Kaiowa	Surui	0.000378	0.998	20941	20775	438428
Mbuti	Apalai	Xikrin	Surui	0.000376	0.991	20894	20729	438419
Mbuti	Apalai	Guarani_Nandeva	Surui	0.000399	0.973	21027	20852	438428
Mbuti	Apalai	Guarani_Mbya	Surui	0.000398	0.783	20820	20646	437308
Mbuti	Apalai	Munduruku	Surui	0.000364	0.742	20694	20537	432714
Mbuti	Apalai	Gaviao	Surui	0.000256	0.642	20664	20551	438320
Mbuti	Apalai	Urubu_Kaapor	Surui	-3.7e-05	-0.082	20873	20889	438406
Mbuti	Apalai	Xavante	Surui	-0.000446	-1.194	20531	20727	438428
Mbuti	Apalai	Zoro	Surui	-0.000617	-1.283	20082	20351	435898
Mbuti	Apalai	Arara	Surui	-0.000642	-1.421	20645	20926	438416
Mbuti	Apalai	Mixe	Tallan	0.001224	3.773	21759	21223	438438
Mbuti	Apalai	Narihuala	Tallan	0.00032	1.207	20889	20749	438432
Mbuti	Apalai	Wajapi	Tallan	0.000233	0.515	21677	21575	438344
Mbuti	Apalai	Aymara	Tallan	0.000213	0.513	21082	20989	436716
Mbuti	Apalai	Quechua_Puno	Tallan	0.000153	0.457	21232	21165	438433
Mbuti	Apalai	Eten	Tallan	-2.3e-05	-0.07	20940	20950	438302
Mbuti	Apalai	Chamicuro	Tallan	-0.000278	-0.654	21203	21324	435756
Mbuti	Apalai	Bolivian	Tallan	-0.00033	-0.744	21046	21190	436848
Mbuti	Apalai	Sechura	Tallan	-0.00049	-1.223	20652	20866	436638
Mbuti	Apalai	Parakana	Tallan	-0.000547	-1.508	21238	21478	438320
Mbuti	Apalai	Chotuna	Tallan	-0.000856	-1.934	20772	21147	437622
Mbuti	Apalai	Asurini	Tallan	-0.001026	-2.425	21011	21457	435224
Mbuti	Apalai	Shawi	Tallan	-0.001146	-2.705	20879	21381	437999
Mbuti	Apalai	Guarani_Mbya	Tallan	-0.001477	-3.306	20926	21572	437319
Mbuti	Apalai	Kokama_Colombia	Tallan	-0.00117	-3.359	21011	21524	438427
Mbuti	Apalai	Piapoco	Tallan	-0.001156	-3.377	21020	21526	438429
Mbuti	Apalai	Munduruku	Tallan	-0.001482	-3.523	20685	21327	432725
Mbuti	Apalai	Kokama_Peru	Tallan	-0.001262	-3.854	20999	21553	438432
Mbuti	Apalai	Karitiana	Tallan	-0.001338	-3.985	20998	21584	438436
Mbuti	Apalai	Guarani_Nandeva	Tallan	-0.001462	-4.518	21015	21656	438439
Mbuti	Apalai	Surui	Tallan	-0.001862	-4.579	20836	21652	438424
Mbuti	Apalai	Gaviao	Tallan	-0.001606	-4.623	20944	21648	438331
Mbuti	Apalai	Xikrin	Tallan	-0.001486	-5.042	20912	21563	438430
Mbuti	Apalai	Guarani_Kaiowa	Tallan	-0.001484	-5.274	20937	21588	438439
Mbuti	Apalai	Urubu_Kaapor	Tallan	-0.001899	-5.313	20770	21603	438417
Mbuti	Apalai	Zoro	Tallan	-0.002479	-5.624	20542	21623	435907
Mbuti	Apalai	Arara	Tallan	-0.002504	-6.654	20675	21773	438427
Mbuti	Apalai	Xavante	Tallan	-0.002308	-7.98	20522	21534	438439
Mbuti	Apalai	Mixe	Urubu_Kaapor	0.003124	7.988	22170	20800	438420
Mbuti	Apalai	Narihuala	Urubu_Kaapor	0.002219	6.016	21714	20741	438413
Mbuti	Apalai	Tallan	Urubu_Kaapor	0.001899	5.313	21603	20770	438417
Mbuti	Apalai	Quechua_Puno	Urubu_Kaapor	0.002052	5.096	21622	20722	438415
Mbuti	Apalai	Eten	Urubu_Kaapor	0.001875	4.547	21593	20771	438282
Mbuti	Apalai	Wajapi	Urubu_Kaapor	0.002132	4.476	21676	20741	438326
Mbuti	Apalai	Aymara	Urubu_Kaapor	0.002127	4.437	21590	20661	436698
Mbuti	Apalai	Chamicuro	Urubu_Kaapor	0.001622	3.418	21513	20807	435737
Mbuti	Apalai	Parakana	Urubu_Kaapor	0.001354	3.385	21128	20535	438302
Mbuti	Apalai	Bolivian	Urubu_Kaapor	0.001558	3.24	21484	20803	436830
Mbuti	Apalai	Sechura	Urubu_Kaapor	0.001419	2.972	21378	20759	436618
Mbuti	Apalai	Chotuna	Urubu_Kaapor	0.001038	2.069	21482	21028	437602
Mbuti	Apalai	Piapoco	Urubu_Kaapor	0.000745	1.896	21195	20868	438411
Mbuti	Apalai	Asurini	Urubu_Kaapor	0.000864	1.891	20831	20455	435205
Mbuti	Apalai	Kokama_Colombia	Urubu_Kaapor	0.000728	1.765	21153	20834	438407
Mbuti	Apalai	Kokama_Peru	Urubu_Kaapor	0.000637	1.603	21212	20933	438412
Mbuti	Apalai	Shawi	Urubu_Kaapor	0.000752	1.551	21274	20945	437980
Mbuti	Apalai	Karitiana	Urubu_Kaapor	0.000563	1.441	21011	20764	438418
Mbuti	Apalai	Guarani_Kaiowa	Urubu_Kaapor	0.000415	1.26	20844	20662	438421
Mbuti	Apalai	Xikrin	Urubu_Kaapor	0.000413	1.196	20819	20638	438412
Mbuti	Apalai	Guarani_Nandeva	Urubu_Kaapor	0.000437	1.154	21054	20862	438421
Mbuti	Apalai	Guarani_Mbya	Urubu_Kaapor	0.000444	0.917	20750	20556	437301
Mbuti	Apalai	Munduruku	Urubu_Kaapor	0.000384	0.838	20640	20474	432708
Mbuti	Apalai	Gaviao	Urubu_Kaapor	0.000291	0.71	20984	20856	438313
Mbuti	Apalai	Surui	Urubu_Kaapor	3.7e-05	0.082	20889	20873	438406
Mbuti	Apalai	Xavante	Urubu_Kaapor	-0.000409	-1.217	20488	20667	438421
Mbuti	Apalai	Zoro	Urubu_Kaapor	-0.00057	-1.226	20509	20758	435891
Mbuti	Apalai	Arara	Urubu_Kaapor	-0.000606	-1.444	20721	20986	438409
Mbuti	Apalai	Mixe	Wajapi	0.000988	2.172	22013	21580	438347
Mbuti	Apalai	Narihuala	Wajapi	8.9e-05	0.197	21663	21624	438340
Mbuti	Apalai	Aymara	Wajapi	-7e-06	-0.014	21517	21520	436625
Mbuti	Apalai	Quechua_Puno	Wajapi	-7.8e-05	-0.166	21566	21601	438342
Mbuti	Apalai	Tallan	Wajapi	-0.000233	-0.515	21575	21677	438344
Mbuti	Apalai	Eten	Wajapi	-0.000254	-0.52	21482	21593	438209
Mbuti	Apalai	Chamicuro	Wajapi	-0.000514	-0.954	21197	21422	435666
Mbuti	Apalai	Bolivian	Wajapi	-0.000557	-1.038	21322	21566	436762
Mbuti	Apalai	Sechura	Wajapi	-0.00071	-1.335	21265	21575	436549
Mbuti	Apalai	Parakana	Wajapi	-0.000782	-1.658	21114	21457	438233
Mbuti	Apalai	Chotuna	Wajapi	-0.001086	-1.959	21236	21711	437532
Mbuti	Apalai	Asurini	Wajapi	-0.001254	-2.424	20708	21253	435147
Mbuti	Apalai	Shawi	Wajapi	-0.001375	-2.537	21055	21657	437909
Mbuti	Apalai	Kokama_Colombia	Wajapi	-0.001404	-3.077	20961	21576	438334
Mbuti	Apalai	Guarani_Mbya	Wajapi	-0.001682	-3.089	20903	21639	437239
Mbuti	Apalai	Munduruku	Wajapi	-0.001674	-3.105	20619	21343	432652
Mbuti	Apalai	Piapoco	Wajapi	-0.001384	-3.131	20994	21601	438338
Mbuti	Apalai	Kokama_Peru	Wajapi	-0.001494	-3.448	21067	21722	438339
Mbuti	Apalai	Karitiana	Wajapi	-0.001571	-3.517	20874	21563	438345
Mbuti	Apalai	Guarani_Nandeva	Wajapi	-0.001692	-3.741	20989	21731	438348
Mbuti	Apalai	Gaviao	Wajapi	-0.001834	-3.935	20784	21588	438242
Mbuti	Apalai	Xikrin	Wajapi	-0.001718	-4.001	20798	21551	438339
Mbuti	Apalai	Guarani_Kaiowa	Wajapi	-0.001716	-4.257	20867	21619	438348
Mbuti	Apalai	Surui	Wajapi	-0.002094	-4.262	20649	21566	438333
Mbuti	Apalai	Urubu_Kaapor	Wajapi	-0.002132	-4.476	20741	21676	438326
Mbuti	Apalai	Zoro	Wajapi	-0.00273	-5.303	20386	21576	435817
Mbuti	Apalai	Arara	Wajapi	-0.002735	-5.6	20599	21798	438336
Mbuti	Apalai	Xavante	Wajapi	-0.002541	-6.108	20527	21641	438348
Mbuti	Apalai	Mixe	Wayku	0.002593	5.785	22015	20879	438025
Mbuti	Apalai	Narihuala	Wayku	0.001689	3.826	21505	20765	438019
Mbuti	Apalai	Quechua_Puno	Wayku	0.001522	3.363	21587	20921	438021
Mbuti	Apalai	Tallan	Wayku	0.001369	3.314	21414	20815	438022
Mbuti	Apalai	Aymara	Wayku	0.001601	2.969	21618	20920	436314
Mbuti	Apalai	Wajapi	Wayku	0.001601	2.915	21779	21077	437932
Mbuti	Apalai	Eten	Wayku	0.001346	2.846	21393	20804	437890
Mbuti	Apalai	Chamicuro	Wayku	0.001088	1.986	21233	20759	435362
Mbuti	Apalai	Bolivian	Wayku	0.001032	1.925	21458	21008	436445
Mbuti	Apalai	Parakana	Wayku	0.00082	1.654	21382	21023	437909
Mbuti	Apalai	Sechura	Wayku	0.000883	1.638	21295	20909	436239
Mbuti	Apalai	Chotuna	Wayku	0.000504	0.901	21116	20896	437220
Mbuti	Apalai	Asurini	Wayku	0.000325	0.615	21246	21104	434823
Mbuti	Apalai	Piapoco	Wayku	0.000217	0.462	20995	20900	438017
Mbuti	Apalai	Kokama_Colombia	Wayku	0.000196	0.415	20998	20912	438013
Mbuti	Apalai	Shawi	Wayku	0.000215	0.41	20821	20727	437591
Mbuti	Apalai	Kokama_Peru	Wayku	0.00011	0.249	20858	20810	438017
Mbuti	Apalai	Karitiana	Wayku	2.8e-05	0.061	21130	21118	438023
Mbuti	Apalai	Guarani_Mbya	Wayku	-0.000108	-0.198	21026	21073	436921
Mbuti	Apalai	Guarani_Nandeva	Wayku	-9.5e-05	-0.208	21203	21245	438026
Mbuti	Apalai	Munduruku	Wayku	-0.000123	-0.23	20855	20908	432334
Mbuti	Apalai	Guarani_Kaiowa	Wayku	-0.000115	-0.262	21117	21167	438026
Mbuti	Apalai	Xikrin	Wayku	-0.000116	-0.262	21066	21117	438017
Mbuti	Apalai	Gaviao	Wayku	-0.000232	-0.485	21167	21269	437919
Mbuti	Apalai	Surui	Wayku	-0.000493	-0.997	20997	21213	438012
Mbuti	Apalai	Urubu_Kaapor	Wayku	-0.000534	-1.09	20953	21187	438004
Mbuti	Apalai	Zoro	Wayku	-0.001098	-2.06	20494	20973	435502
Mbuti	Apalai	Xavante	Wayku	-0.000937	-2.202	20707	21117	438026
Mbuti	Apalai	Arara	Wayku	-0.001131	-2.213	21085	21581	438014
Mbuti	Apalai	Mixe	Xavante	0.003533	11.801	21965	20416	438442
Mbuti	Apalai	Narihuala	Xavante	0.002629	9.259	21617	20465	438435
Mbuti	Apalai	Tallan	Xavante	0.002308	7.98	21534	20522	438439
Mbuti	Apalai	Quechua_Puno	Xavante	0.002461	7.307	21563	20483	438437
Mbuti	Apalai	Eten	Xavante	0.002287	6.707	21450	20447	438304
Mbuti	Apalai	Wajapi	Xavante	0.002541	6.108	21641	20527	438348
Mbuti	Apalai	Aymara	Xavante	0.002533	5.979	21417	20311	436719
Mbuti	Apalai	Parakana	Xavante	0.001763	5.142	21134	20361	438324
Mbuti	Apalai	Chamicuro	Xavante	0.002027	4.855	21319	20436	435758
Mbuti	Apalai	Bolivian	Xavante	0.001975	4.657	21388	20525	436852
Mbuti	Apalai	Sechura	Xavante	0.00183	4.568	21307	20508	436640
Mbuti	Apalai	Piapoco	Xavante	0.001153	3.652	21110	20604	438433
Mbuti	Apalai	Kokama_Colombia	Xavante	0.001138	3.478	21135	20636	438429
Mbuti	Apalai	Guarani_Kaiowa	Xavante	0.000825	3.437	20722	20361	438443
Mbuti	Apalai	Kokama_Peru	Xavante	0.001047	3.434	21078	20619	438434
Mbuti	Apalai	Xikrin	Xavante	0.000822	3.406	20342	19981	438434
Mbuti	Apalai	Chotuna	Xavante	0.001447	3.349	21229	20595	437624
Mbuti	Apalai	Karitiana	Xavante	0.000971	3.159	20927	20501	438440
Mbuti	Apalai	Asurini	Xavante	0.001297	3.012	20909	20344	435227
Mbuti	Apalai	Guarani_Nandeva	Xavante	0.000846	2.841	20883	20513	438443
Mbuti	Apalai	Shawi	Xavante	0.001159	2.706	21136	20629	438002
Mbuti	Apalai	Gaviao	Xavante	0.000701	2.112	20933	20625	438335
Mbuti	Apalai	Guarani_Mbya	Xavante	0.000845	2.016	20862	20492	437323
Mbuti	Apalai	Munduruku	Xavante	0.000816	1.983	20710	20356	432729
Mbuti	Apalai	Urubu_Kaapor	Xavante	0.000409	1.217	20667	20488	438421
Mbuti	Apalai	Surui	Xavante	0.000446	1.194	20727	20531	438428
Mbuti	Apalai	Zoro	Xavante	-0.00016	-0.411	20331	20400	435911
Mbuti	Apalai	Arara	Xavante	-0.000195	-0.548	20566	20652	438431
Mbuti	Apalai	Mixe	Xikrin	0.002711	9.216	21940	20752	438433
Mbuti	Apalai	Narihuala	Xikrin	0.001807	6.061	21669	20877	438426
Mbuti	Apalai	Tallan	Xikrin	0.001486	5.042	21563	20912	438430
Mbuti	Apalai	Quechua_Puno	Xikrin	0.001639	4.748	21636	20917	438428
Mbuti	Apalai	Eten	Xikrin	0.001466	4.13	21505	20863	438295
Mbuti	Apalai	Aymara	Xikrin	0.001713	4.026	21497	20749	436710
Mbuti	Apalai	Wajapi	Xikrin	0.001718	4.001	21551	20798	438339
Mbuti	Apalai	Chamicuro	Xikrin	0.001202	2.801	21330	20806	435749
Mbuti	Apalai	Parakana	Xikrin	0.00094	2.785	20940	20528	438315
Mbuti	Apalai	Bolivian	Xikrin	0.001163	2.602	21409	20901	436843
Mbuti	Apalai	Sechura	Xikrin	0.001005	2.429	21284	20845	436631
Mbuti	Apalai	Chotuna	Xikrin	0.00063	1.432	21258	20982	437615
Mbuti	Apalai	Asurini	Xikrin	0.000485	1.2	20558	20347	435218
Mbuti	Apalai	Piapoco	Xikrin	0.000331	0.992	21157	21012	438424
Mbuti	Apalai	Kokama_Colombia	Xikrin	0.000316	0.907	21136	20998	438420
Mbuti	Apalai	Shawi	Xikrin	0.000339	0.789	21090	20941	437993
Mbuti	Apalai	Kokama_Peru	Xikrin	0.000224	0.688	21135	21036	438425
Mbuti	Apalai	Karitiana	Xikrin	0.000149	0.458	20944	20878	438431
Mbuti	Apalai	Guarani_Nandeva	Xikrin	2.4e-05	0.076	20879	20869	438434
Mbuti	Apalai	Munduruku	Xikrin	2.1e-05	0.051	20694	20685	432721
Mbuti	Apalai	Guarani_Mbya	Xikrin	2e-05	0.046	20750	20741	437314
Mbuti	Apalai	Guarani_Kaiowa	Xikrin	2e-06	0.008	20673	20672	438434
Mbuti	Apalai	Gaviao	Xikrin	-0.000118	-0.348	20899	20951	438326
Mbuti	Apalai	Surui	Xikrin	-0.000376	-0.991	20729	20894	438419
Mbuti	Apalai	Urubu_Kaapor	Xikrin	-0.000413	-1.196	20638	20819	438412
Mbuti	Apalai	Zoro	Xikrin	-0.000964	-2.336	20254	20674	435903
Mbuti	Apalai	Arara	Xikrin	-0.001017	-2.829	20496	20942	438422
Mbuti	Apalai	Xavante	Xikrin	-0.000822	-3.406	19981	20342	438434
Mbuti	Apalai	Mixe	Zoro	0.003698	8.316	22090	20478	435910
Mbuti	Apalai	Narihuala	Zoro	0.002801	6.42	21680	20459	435903
Mbuti	Apalai	Quechua_Puno	Zoro	0.002636	5.707	21672	20523	435905
Mbuti	Apalai	Tallan	Zoro	0.002479	5.624	21623	20542	435907
Mbuti	Apalai	Wajapi	Zoro	0.00273	5.303	21576	20386	435817
Mbuti	Apalai	Eten	Zoro	0.002455	5.302	21527	20457	435776
Mbuti	Apalai	Aymara	Zoro	0.002729	5.239	21665	20480	434228
Mbuti	Apalai	Parakana	Zoro	0.00194	4.26	21017	20172	435795
Mbuti	Apalai	Chamicuro	Zoro	0.002185	4.081	21265	20318	433298
Mbuti	Apalai	Bolivian	Zoro	0.002151	4.077	21383	20449	434373
Mbuti	Apalai	Sechura	Zoro	0.00198	3.951	21404	20545	434155
Mbuti	Apalai	Piapoco	Zoro	0.001338	2.941	21187	20604	435901
Mbuti	Apalai	Kokama_Colombia	Zoro	0.001314	2.925	21070	20497	435899
Mbuti	Apalai	Chotuna	Zoro	0.001625	2.92	21515	20808	435112
Mbuti	Apalai	Kokama_Peru	Zoro	0.00122	2.847	21058	20526	435902
Mbuti	Apalai	Karitiana	Zoro	0.001152	2.759	20715	20213	435908
Mbuti	Apalai	Asurini	Zoro	0.001454	2.683	20900	20271	432791
Mbuti	Apalai	Shawi	Zoro	0.001347	2.608	21065	20478	435474
Mbuti	Apalai	Guarani_Kaiowa	Zoro	0.000985	2.392	20818	20389	435911
Mbuti	Apalai	Xikrin	Zoro	0.000964	2.336	20674	20254	435903
Mbuti	Apalai	Guarani_Nandeva	Zoro	0.001007	2.221	21001	20562	435911
Mbuti	Apalai	Guarani_Mbya	Zoro	0.001022	1.984	20839	20395	434825
Mbuti	Apalai	Munduruku	Zoro	0.001014	1.954	20673	20237	430328
Mbuti	Apalai	Gaviao	Zoro	0.000869	1.941	20171	19792	435813
Mbuti	Apalai	Surui	Zoro	0.000617	1.283	20351	20082	435898
Mbuti	Apalai	Urubu_Kaapor	Zoro	0.00057	1.226	20758	20509	435891
Mbuti	Apalai	Xavante	Zoro	0.00016	0.411	20400	20331	435911
Mbuti	Apalai	Arara	Zoro	-1.5e-05	-0.032	20540	20547	435900
Mbuti	Arara	Mixe	Apalai	0.003897	9.719	22304	20596	438430
Mbuti	Arara	Eten	Apalai	0.002892	7.149	21805	20537	438292
Mbuti	Arara	Narihuala	Apalai	0.002492	6.924	21838	20746	438423
Mbuti	Arara	Tallan	Apalai	0.002406	6.821	21773	20718	438427
Mbuti	Arara	Quechua_Puno	Apalai	0.002713	6.608	21877	20687	438425
Mbuti	Arara	Wajapi	Apalai	0.002831	5.95	21798	20557	438336
Mbuti	Arara	Kokama_Colombia	Apalai	0.001882	4.815	21415	20590	438417
Mbuti	Arara	Piapoco	Apalai	0.001841	4.735	21400	20593	438421
Mbuti	Arara	Aymara	Apalai	0.002331	4.691	21711	20693	436708
Mbuti	Arara	Bolivian	Apalai	0.002215	4.605	21584	20617	436840
Mbuti	Arara	Kokama_Peru	Apalai	0.001694	4.553	21381	20638	438422
Mbuti	Arara	Shawi	Apalai	0.002056	4.058	21411	20511	437990
Mbuti	Arara	Sechura	Apalai	0.001926	4.007	21547	20706	436628
Mbuti	Arara	Chamicuro	Apalai	0.002023	3.916	21524	20642	435746
Mbuti	Arara	Chotuna	Apalai	0.001999	3.849	21527	20652	437612
Mbuti	Arara	Karitiana	Apalai	0.001027	2.665	21233	20783	438428
Mbuti	Arara	Guarani_Nandeva	Apalai	0.000868	2.353	21162	20782	438431
Mbuti	Arara	Munduruku	Apalai	0.000987	2.041	20869	20442	432717
Mbuti	Arara	Parakana	Apalai	0.000739	1.718	21211	20887	438312
Mbuti	Arara	Gaviao	Apalai	0.000588	1.447	21069	20812	438323
Mbuti	Arara	Urubu_Kaapor	Apalai	0.00051	1.235	20986	20763	438409
Mbuti	Arara	Asurini	Apalai	0.000431	0.89	20981	20794	435215
Mbuti	Arara	Guarani_Mbya	Apalai	0.0002	0.388	20976	20888	437311
Mbuti	Arara	Xikrin	Apalai	9.2e-05	0.268	20942	20902	438422
Mbuti	Arara	Surui	Apalai	-2e-05	-0.044	20926	20935	438416
Mbuti	Arara	Xavante	Apalai	-4.3e-05	-0.127	20652	20670	438431
Mbuti	Arara	Guarani_Kaiowa	Apalai	-0.000121	-0.371	20965	21018	438431
Mbuti	Arara	Zoro	Apalai	-0.000565	-1.173	20547	20793	435900
Mbuti	Arara	Mixe	Asurini	0.003456	6.696	22141	20637	435214
Mbuti	Arara	Eten	Asurini	0.002465	4.546	21770	20698	435081
Mbuti	Arara	Quechua_Puno	Asurini	0.002293	4.246	21799	20801	435209
Mbuti	Arara	Wajapi	Asurini	0.002388	4.169	21533	20494	435135
Mbuti	Arara	Narihuala	Asurini	0.002075	4.118	21687	20784	435208
Mbuti	Arara	Tallan	Asurini	0.001977	3.996	21712	20852	435212
Mbuti	Arara	Aymara	Asurini	0.001923	3.231	21493	20660	433519
Mbuti	Arara	Bolivian	Asurini	0.001813	2.975	21524	20737	433700
Mbuti	Arara	Chamicuro	Asurini	0.001611	2.649	21459	20762	432618
Mbuti	Arara	Kokama_Colombia	Asurini	0.001461	2.595	21402	20766	435202
Mbuti	Arara	Shawi	Asurini	0.001641	2.591	21520	20807	434787
Mbuti	Arara	Piapoco	Asurini	0.001387	2.585	21399	20795	435206
Mbuti	Arara	Chotuna	Asurini	0.001592	2.546	21554	20862	434429
Mbuti	Arara	Kokama_Peru	Asurini	0.00128	2.416	21391	20834	435207
Mbuti	Arara	Sechura	Asurini	0.001484	2.377	21591	20947	433495
Mbuti	Arara	Karitiana	Asurini	0.000596	1.134	21156	20897	435212
Mbuti	Arara	Munduruku	Asurini	0.000579	0.964	20868	20619	429777
Mbuti	Arara	Guarani_Nandeva	Asurini	0.000432	0.867	20946	20758	435215
Mbuti	Arara	Parakana	Asurini	0.000309	0.573	20829	20694	435112
Mbuti	Arara	Gaviao	Asurini	0.000129	0.245	20790	20734	435124
Mbuti	Arara	Urubu_Kaapor	Asurini	7.7e-05	0.142	20730	20696	435193
Mbuti	Arara	Guarani_Mbya	Asurini	-0.000195	-0.31	20593	20677	434146
Mbuti	Arara	Xikrin	Asurini	-0.000367	-0.758	20444	20604	435206
Mbuti	Arara	Surui	Asurini	-0.000433	-0.759	20783	20972	435201
Mbuti	Arara	Apalai	Asurini	-0.000431	-0.89	20794	20981	435215
Mbuti	Arara	Xavante	Asurini	-0.000491	-1.011	20578	20792	435215
Mbuti	Arara	Guarani_Kaiowa	Asurini	-0.000552	-1.158	20637	20877	435215
Mbuti	Arara	Zoro	Asurini	-0.000992	-1.645	20433	20862	432780
Mbuti	Arara	Mixe	Aymara	0.00156	3.105	21680	20999	436707
Mbuti	Arara	Eten	Aymara	0.000549	1.061	21199	20959	436587
Mbuti	Arara	Wajapi	Aymara	0.000483	0.807	21649	21438	436614
Mbuti	Arara	Quechua_Puno	Aymara	0.00038	0.801	20510	20344	436704
Mbuti	Arara	Narihuala	Aymara	0.00015	0.314	21103	21037	436702
Mbuti	Arara	Tallan	Aymara	7.5e-05	0.155	21066	21033	436705
Mbuti	Arara	Bolivian	Aymara	-0.000131	-0.234	20508	20565	435136
Mbuti	Arara	Shawi	Aymara	-0.000264	-0.436	21162	21277	436289
Mbuti	Arara	Chamicuro	Aymara	-0.000318	-0.521	21104	21243	434113
Mbuti	Arara	Chotuna	Aymara	-0.000327	-0.525	20916	21058	435937
Mbuti	Arara	Sechura	Aymara	-0.000415	-0.694	20811	20991	434961
Mbuti	Arara	Kokama_Colombia	Aymara	-0.000455	-0.885	20976	21174	436697
Mbuti	Arara	Piapoco	Aymara	-0.000509	-0.964	21065	21288	436698
Mbuti	Arara	Kokama_Peru	Aymara	-0.000648	-1.291	20977	21260	436702
Mbuti	Arara	Munduruku	Aymara	-0.001363	-2.342	20758	21345	431051
Mbuti	Arara	Karitiana	Aymara	-0.001314	-2.501	20923	21497	436706
Mbuti	Arara	Parakana	Aymara	-0.001611	-2.855	20955	21658	436590
Mbuti	Arara	Guarani_Nandeva	Aymara	-0.001474	-2.913	20938	21581	436708
Mbuti	Arara	Asurini	Aymara	-0.001923	-3.231	20660	21493	433519
Mbuti	Arara	Gaviao	Aymara	-0.001762	-3.286	20807	21576	436604
Mbuti	Arara	Urubu_Kaapor	Aymara	-0.00183	-3.319	20771	21570	436687
Mbuti	Arara	Guarani_Mbya	Aymara	-0.002143	-3.346	20800	21733	435615
Mbuti	Arara	Surui	Aymara	-0.002366	-4.149	20661	21694	436694
Mbuti	Arara	Xikrin	Aymara	-0.002253	-4.591	20691	21675	436699
Mbuti	Arara	Apalai	Aymara	-0.002331	-4.691	20693	21711	436708
Mbuti	Arara	Zoro	Aymara	-0.002913	-4.775	20515	21780	434218
Mbuti	Arara	Xavante	Aymara	-0.002385	-4.959	20381	21422	436708
Mbuti	Arara	Guarani_Kaiowa	Aymara	-0.002465	-5.054	20712	21788	436708
Mbuti	Arara	Mixe	Bolivian	0.001669	3.308	21624	20895	436839
Mbuti	Arara	Eten	Bolivian	0.000686	1.303	21120	20821	436703
Mbuti	Arara	Wajapi	Bolivian	0.000617	1.065	21561	21292	436750
Mbuti	Arara	Quechua_Puno	Bolivian	0.000501	1.037	20591	20372	436835
Mbuti	Arara	Narihuala	Bolivian	0.000271	0.548	21206	21087	436832
Mbuti	Arara	Tallan	Bolivian	0.00019	0.388	21141	21058	436836
Mbuti	Arara	Aymara	Bolivian	0.000131	0.234	20565	20508	435136
Mbuti	Arara	Shawi	Bolivian	-0.000136	-0.223	21167	21226	436402
Mbuti	Arara	Chamicuro	Bolivian	-0.000201	-0.323	21184	21272	434185
Mbuti	Arara	Chotuna	Bolivian	-0.000215	-0.35	20776	20869	436034
Mbuti	Arara	Sechura	Bolivian	-0.000302	-0.504	20991	21122	435063
Mbuti	Arara	Kokama_Colombia	Bolivian	-0.000333	-0.631	21064	21209	436826
Mbuti	Arara	Piapoco	Bolivian	-0.000363	-0.694	21229	21388	436832
Mbuti	Arara	Kokama_Peru	Bolivian	-0.000515	-1.027	21065	21290	436831
Mbuti	Arara	Munduruku	Bolivian	-0.00128	-2.214	20637	21190	431223
Mbuti	Arara	Karitiana	Bolivian	-0.001191	-2.337	20964	21484	436837
Mbuti	Arara	Guarani_Nandeva	Bolivian	-0.001352	-2.611	21054	21645	436840
Mbuti	Arara	Parakana	Bolivian	-0.001461	-2.693	21078	21716	436726
Mbuti	Arara	Asurini	Bolivian	-0.001813	-2.975	20737	21524	433700
Mbuti	Arara	Gaviao	Bolivian	-0.001625	-3.049	20846	21556	436738
Mbuti	Arara	Urubu_Kaapor	Bolivian	-0.001693	-3.134	20784	21524	436818
Mbuti	Arara	Guarani_Mbya	Bolivian	-0.002011	-3.208	20777	21654	435739
Mbuti	Arara	Surui	Bolivian	-0.002219	-3.986	20839	21809	436826
Mbuti	Arara	Xikrin	Bolivian	-0.002128	-4.441	20694	21624	436831
Mbuti	Arara	Apalai	Bolivian	-0.002215	-4.605	20617	21584	436840
Mbuti	Arara	Zoro	Bolivian	-0.002776	-4.812	20331	21536	434362
Mbuti	Arara	Xavante	Bolivian	-0.002256	-4.849	20449	21435	436840
Mbuti	Arara	Guarani_Kaiowa	Bolivian	-0.002343	-4.931	20671	21694	436840
Mbuti	Arara	Mixe	Chamicuro	0.001865	3.516	21858	21045	435745
Mbuti	Arara	Eten	Chamicuro	0.000839	1.489	21365	21000	435624
Mbuti	Arara	Wajapi	Chamicuro	0.000804	1.286	21528	21178	435654
Mbuti	Arara	Quechua_Puno	Chamicuro	0.000679	1.222	21536	21240	435745
Mbuti	Arara	Narihuala	Chamicuro	0.000465	0.885	21427	21224	435742
Mbuti	Arara	Tallan	Chamicuro	0.000361	0.715	21379	21221	435744
Mbuti	Arara	Aymara	Chamicuro	0.000318	0.521	21243	21104	434113
Mbuti	Arara	Bolivian	Chamicuro	0.000201	0.323	21272	21184	434185
Mbuti	Arara	Shawi	Chamicuro	4e-05	0.062	20966	20949	435324
Mbuti	Arara	Chotuna	Chamicuro	-2e-05	-0.03	21165	21173	434972
Mbuti	Arara	Sechura	Chamicuro	-9.5e-05	-0.15	21225	21266	434029
Mbuti	Arara	Kokama_Colombia	Chamicuro	-0.000153	-0.29	20858	20924	435735
Mbuti	Arara	Piapoco	Chamicuro	-0.000189	-0.369	21001	21083	435736
Mbuti	Arara	Kokama_Peru	Chamicuro	-0.000343	-0.696	20558	20708	435740
Mbuti	Arara	Munduruku	Chamicuro	-0.001076	-1.81	20719	21182	430154
Mbuti	Arara	Karitiana	Chamicuro	-0.001006	-1.883	20989	21427	435743
Mbuti	Arara	Guarani_Nandeva	Chamicuro	-0.001155	-2.181	21081	21585	435746
Mbuti	Arara	Parakana	Chamicuro	-0.001283	-2.277	20999	21558	435638
Mbuti	Arara	Gaviao	Chamicuro	-0.001461	-2.614	20799	21436	435638
Mbuti	Arara	Asurini	Chamicuro	-0.001611	-2.649	20762	21459	432618
Mbuti	Arara	Urubu_Kaapor	Chamicuro	-0.001528	-2.701	20871	21536	435725
Mbuti	Arara	Guarani_Mbya	Chamicuro	-0.001826	-2.804	20740	21534	434662
Mbuti	Arara	Surui	Chamicuro	-0.002062	-3.502	20739	21638	435731
Mbuti	Arara	Xikrin	Chamicuro	-0.001941	-3.775	20685	21531	435737
Mbuti	Arara	Apalai	Chamicuro	-0.002023	-3.916	20642	21524	435746
Mbuti	Arara	Xavante	Chamicuro	-0.002076	-4.145	20468	21373	435746
Mbuti	Arara	Zoro	Chamicuro	-0.002575	-4.385	20322	21438	433287
Mbuti	Arara	Guarani_Kaiowa	Chamicuro	-0.002148	-4.405	20711	21647	435746
Mbuti	Arara	Mixe	Chotuna	0.00189	3.492	21851	21023	437611
Mbuti	Arara	Eten	Chotuna	0.000888	1.652	20894	20506	437490
Mbuti	Arara	Wajapi	Chotuna	0.000826	1.35	21634	21272	437520
Mbuti	Arara	Quechua_Puno	Chotuna	0.000715	1.287	21309	20996	437606
Mbuti	Arara	Narihuala	Chotuna	0.000492	0.992	20987	20772	437606
Mbuti	Arara	Tallan	Chotuna	0.000403	0.802	21040	20864	437610
Mbuti	Arara	Aymara	Chotuna	0.000327	0.525	21058	20916	435937
Mbuti	Arara	Bolivian	Chotuna	0.000215	0.35	20869	20776	436034
Mbuti	Arara	Shawi	Chotuna	6.3e-05	0.103	21038	21010	437177
Mbuti	Arara	Chamicuro	Chotuna	2e-05	0.03	21173	21165	434972
Mbuti	Arara	Sechura	Chotuna	-7.8e-05	-0.131	20776	20810	435847
Mbuti	Arara	Kokama_Colombia	Chotuna	-0.000113	-0.201	21154	21203	437599
Mbuti	Arara	Piapoco	Chotuna	-0.000161	-0.305	21228	21298	437602
Mbuti	Arara	Kokama_Peru	Chotuna	-0.000311	-0.581	21197	21333	437606
Mbuti	Arara	Munduruku	Chotuna	-0.001023	-1.68	20786	21228	431939
Mbuti	Arara	Karitiana	Chotuna	-0.000979	-1.773	21001	21429	437609
Mbuti	Arara	Guarani_Nandeva	Chotuna	-0.001122	-2.103	20988	21479	437612
Mbuti	Arara	Parakana	Chotuna	-0.001252	-2.211	21100	21648	437493
Mbuti	Arara	Gaviao	Chotuna	-0.001417	-2.513	20879	21498	437507
Mbuti	Arara	Asurini	Chotuna	-0.001592	-2.546	20862	21554	434429
Mbuti	Arara	Urubu_Kaapor	Chotuna	-0.001492	-2.657	20951	21604	437590
Mbuti	Arara	Guarani_Mbya	Chotuna	-0.0018	-2.781	20734	21520	436502
Mbuti	Arara	Surui	Chotuna	-0.002017	-3.402	20759	21642	437597
Mbuti	Arara	Xikrin	Chotuna	-0.001915	-3.781	20719	21557	437603
Mbuti	Arara	Apalai	Chotuna	-0.001999	-3.849	20652	21527	437612
Mbuti	Arara	Zoro	Chotuna	-0.00255	-4.05	20659	21768	435101
Mbuti	Arara	Xavante	Chotuna	-0.002037	-4.129	20465	21357	437612
Mbuti	Arara	Guarani_Kaiowa	Chotuna	-0.002113	-4.157	20719	21644	437612
Mbuti	Arara	Mixe	Eten	0.001005	2.383	21550	21109	438291
Mbuti	Arara	Wajapi	Eten	-5.9e-05	-0.113	21491	21517	438197
Mbuti	Arara	Quechua_Puno	Eten	-0.000179	-0.421	21085	21164	438286
Mbuti	Arara	Narihuala	Eten	-0.0004	-1.056	20798	20973	438285
Mbuti	Arara	Aymara	Eten	-0.000549	-1.061	20959	21199	436587
Mbuti	Arara	Bolivian	Eten	-0.000686	-1.303	20821	21120	436703
Mbuti	Arara	Tallan	Eten	-0.000487	-1.314	20813	21027	438290
Mbuti	Arara	Chamicuro	Eten	-0.000839	-1.489	21000	21365	435624
Mbuti	Arara	Shawi	Eten	-0.000825	-1.533	20947	21309	437853
Mbuti	Arara	Chotuna	Eten	-0.000888	-1.652	20506	20894	437490
Mbuti	Arara	Sechura	Eten	-0.000981	-1.978	20440	20868	436503
Mbuti	Arara	Kokama_Colombia	Eten	-0.00101	-2.23	20935	21377	438279
Mbuti	Arara	Piapoco	Eten	-0.001052	-2.486	20987	21448	438282
Mbuti	Arara	Kokama_Peru	Eten	-0.001199	-2.863	20937	21463	438284
Mbuti	Arara	Munduruku	Eten	-0.00191	-3.837	20451	21277	432586
Mbuti	Arara	Karitiana	Eten	-0.001865	-4.432	20821	21639	438289
Mbuti	Arara	Asurini	Eten	-0.002465	-4.546	20698	21770	435081
Mbuti	Arara	Parakana	Eten	-0.002153	-4.681	20864	21807	438173
Mbuti	Arara	Guarani_Nandeva	Eten	-0.002026	-4.716	20908	21796	438292
Mbuti	Arara	Guarani_Mbya	Eten	-0.002682	-4.835	20608	21780	437174
Mbuti	Arara	Urubu_Kaapor	Eten	-0.002384	-5.157	20641	21686	438270
Mbuti	Arara	Gaviao	Eten	-0.002306	-5.224	20732	21742	438184
Mbuti	Arara	Surui	Eten	-0.002915	-5.812	20613	21891	438277
Mbuti	Arara	Zoro	Eten	-0.003445	-6.863	20243	21744	435765
Mbuti	Arara	Xikrin	Eten	-0.002803	-6.962	20580	21808	438283
Mbuti	Arara	Apalai	Eten	-0.002892	-7.149	20537	21805	438292
Mbuti	Arara	Xavante	Eten	-0.002936	-7.605	20296	21583	438292
Mbuti	Arara	Guarani_Kaiowa	Eten	-0.003016	-7.616	20574	21895	438292
Mbuti	Arara	Mixe	Gaviao	0.003308	7.635	22199	20749	438322
Mbuti	Arara	Eten	Gaviao	0.002306	5.224	21742	20732	438184
Mbuti	Arara	Quechua_Puno	Gaviao	0.002127	4.808	21789	20856	438317
Mbuti	Arara	Narihuala	Gaviao	0.001905	4.702	21714	20879	438315
Mbuti	Arara	Tallan	Gaviao	0.001818	4.561	21706	20909	438319
Mbuti	Arara	Wajapi	Gaviao	0.002238	4.381	21684	20703	438230
Mbuti	Arara	Aymara	Gaviao	0.001762	3.286	21576	20807	436604
Mbuti	Arara	Piapoco	Gaviao	0.001252	3.081	21349	20801	438313
Mbuti	Arara	Bolivian	Gaviao	0.001625	3.049	21556	20846	436738
Mbuti	Arara	Kokama_Colombia	Gaviao	0.001291	2.794	21424	20858	438311
Mbuti	Arara	Shawi	Gaviao	0.001463	2.794	21440	20799	437883
Mbuti	Arara	Kokama_Peru	Gaviao	0.00111	2.642	21354	20868	438314
Mbuti	Arara	Chamicuro	Gaviao	0.001461	2.614	21436	20799	435638
Mbuti	Arara	Chotuna	Gaviao	0.001417	2.513	21498	20879	437507
Mbuti	Arara	Sechura	Gaviao	0.001318	2.494	21493	20918	436523
Mbuti	Arara	Karitiana	Gaviao	0.000438	1.051	20813	20621	438320
Mbuti	Arara	Munduruku	Gaviao	0.000384	0.755	20788	20622	432619
Mbuti	Arara	Guarani_Nandeva	Gaviao	0.000281	0.698	21121	20997	438323
Mbuti	Arara	Parakana	Gaviao	0.000157	0.338	21003	20934	438205
Mbuti	Arara	Urubu_Kaapor	Gaviao	-7.6e-05	-0.168	20927	20960	438301
Mbuti	Arara	Asurini	Gaviao	-0.000129	-0.245	20734	20790	435124
Mbuti	Arara	Guarani_Mbya	Gaviao	-0.000376	-0.691	20749	20914	437211
Mbuti	Arara	Surui	Gaviao	-0.000609	-1.288	20512	20779	438308
Mbuti	Arara	Xikrin	Gaviao	-0.000499	-1.3	20855	21074	438314
Mbuti	Arara	Apalai	Gaviao	-0.000588	-1.447	20812	21069	438323
Mbuti	Arara	Xavante	Gaviao	-0.000629	-1.73	20667	20943	438323
Mbuti	Arara	Guarani_Kaiowa	Gaviao	-0.000708	-1.92	20781	21092	438323
Mbuti	Arara	Zoro	Gaviao	-0.001138	-2.317	19769	20265	435802
Mbuti	Arara	Mixe	Guarani_Kaiowa	0.004018	11.087	22349	20588	438430
Mbuti	Arara	Narihuala	Guarani_Kaiowa	0.002614	7.837	21880	20734	438423
Mbuti	Arara	Eten	Guarani_Kaiowa	0.003016	7.616	21895	20574	438292
Mbuti	Arara	Tallan	Guarani_Kaiowa	0.002528	7.615	21845	20737	438427
Mbuti	Arara	Quechua_Puno	Guarani_Kaiowa	0.002834	7.497	21873	20631	438425
Mbuti	Arara	Wajapi	Guarani_Kaiowa	0.002954	6.312	21924	20629	438336
Mbuti	Arara	Piapoco	Guarani_Kaiowa	0.001962	5.569	21457	20596	438421
Mbuti	Arara	Kokama_Colombia	Guarani_Kaiowa	0.002001	5.394	21497	20620	438417
Mbuti	Arara	Kokama_Peru	Guarani_Kaiowa	0.001816	5.329	21438	20642	438422
Mbuti	Arara	Aymara	Guarani_Kaiowa	0.002465	5.054	21788	20712	436708
Mbuti	Arara	Bolivian	Guarani_Kaiowa	0.002343	4.931	21694	20671	436840
Mbuti	Arara	Shawi	Guarani_Kaiowa	0.002181	4.558	21536	20581	437990
Mbuti	Arara	Chamicuro	Guarani_Kaiowa	0.002148	4.405	21647	20711	435746
Mbuti	Arara	Sechura	Guarani_Kaiowa	0.002045	4.356	21628	20735	436628
Mbuti	Arara	Chotuna	Guarani_Kaiowa	0.002113	4.157	21644	20719	437612
Mbuti	Arara	Karitiana	Guarani_Kaiowa	0.001148	3.324	21243	20740	438428
Mbuti	Arara	Guarani_Nandeva	Guarani_Kaiowa	0.000989	3.103	20821	20387	438431
Mbuti	Arara	Munduruku	Guarani_Kaiowa	0.001088	2.406	20901	20430	432717
Mbuti	Arara	Parakana	Guarani_Kaiowa	0.000865	2.217	21122	20743	438312
Mbuti	Arara	Gaviao	Guarani_Kaiowa	0.000708	1.92	21092	20781	438323
Mbuti	Arara	Urubu_Kaapor	Guarani_Kaiowa	0.00063	1.64	20936	20660	438409
Mbuti	Arara	Asurini	Guarani_Kaiowa	0.000552	1.158	20877	20637	435215
Mbuti	Arara	Xikrin	Guarani_Kaiowa	0.000213	0.744	20778	20684	438422
Mbuti	Arara	Guarani_Mbya	Guarani_Kaiowa	0.000322	0.717	20156	20015	437311
Mbuti	Arara	Apalai	Guarani_Kaiowa	0.000121	0.371	21018	20965	438431
Mbuti	Arara	Xavante	Guarani_Kaiowa	7.8e-05	0.288	20593	20559	438431
Mbuti	Arara	Surui	Guarani_Kaiowa	0.000101	0.24	20948	20904	438416
Mbuti	Arara	Zoro	Guarani_Kaiowa	-0.000429	-0.935	20570	20757	435900
Mbuti	Arara	Mixe	Guarani_Mbya	0.003701	6.783	22290	20672	437310
Mbuti	Arara	Eten	Guarani_Mbya	0.002682	4.835	21780	20608	437174
Mbuti	Arara	Quechua_Puno	Guarani_Mbya	0.002515	4.522	21751	20651	437305
Mbuti	Arara	Narihuala	Guarani_Mbya	0.002295	4.281	21856	20852	437303
Mbuti	Arara	Tallan	Guarani_Mbya	0.002216	4.228	21748	20779	437307
Mbuti	Arara	Wajapi	Guarani_Mbya	0.002611	4.146	21837	20695	437227
Mbuti	Arara	Aymara	Guarani_Mbya	0.002143	3.346	21733	20800	435615
Mbuti	Arara	Bolivian	Guarani_Mbya	0.002011	3.208	21654	20777	435739
Mbuti	Arara	Piapoco	Guarani_Mbya	0.001638	3.061	21398	20682	437301
Mbuti	Arara	Kokama_Colombia	Guarani_Mbya	0.001679	3.057	21394	20660	437298
Mbuti	Arara	Shawi	Guarani_Mbya	0.001853	2.957	21281	20471	436878
Mbuti	Arara	Sechura	Guarani_Mbya	0.00172	2.821	21615	20866	435521
Mbuti	Arara	Kokama_Peru	Guarani_Mbya	0.001497	2.807	21226	20571	437302
Mbuti	Arara	Chamicuro	Guarani_Mbya	0.001826	2.804	21534	20740	434662
Mbuti	Arara	Chotuna	Guarani_Mbya	0.0018	2.781	21520	20734	436502
Mbuti	Arara	Karitiana	Guarani_Mbya	0.000822	1.562	21199	20839	437308
Mbuti	Arara	Guarani_Nandeva	Guarani_Mbya	0.000666	1.35	20235	19944	437311
Mbuti	Arara	Munduruku	Guarani_Mbya	0.000743	1.253	20858	20537	431687
Mbuti	Arara	Parakana	Guarani_Mbya	0.000538	1.022	20949	20714	437200
Mbuti	Arara	Gaviao	Guarani_Mbya	0.000376	0.691	20914	20749	437211
Mbuti	Arara	Urubu_Kaapor	Guarani_Mbya	0.000296	0.527	20727	20598	437289
Mbuti	Arara	Asurini	Guarani_Mbya	0.000195	0.31	20677	20593	434146
Mbuti	Arara	Xikrin	Guarani_Mbya	-0.000111	-0.226	20760	20809	437302
Mbuti	Arara	Surui	Guarani_Mbya	-0.000222	-0.382	20743	20840	437296
Mbuti	Arara	Apalai	Guarani_Mbya	-0.0002	-0.388	20888	20976	437311
Mbuti	Arara	Xavante	Guarani_Mbya	-0.000248	-0.505	20643	20751	437311
Mbuti	Arara	Guarani_Kaiowa	Guarani_Mbya	-0.000322	-0.717	20015	20156	437311
Mbuti	Arara	Zoro	Guarani_Mbya	-0.00078	-1.328	20491	20830	434814
Mbuti	Arara	Mixe	Guarani_Nandeva	0.003029	7.32	22184	20856	438430
Mbuti	Arara	Eten	Guarani_Nandeva	0.002026	4.716	21796	20908	438292
Mbuti	Arara	Quechua_Puno	Guarani_Nandeva	0.001845	4.35	21784	20975	438425
Mbuti	Arara	Narihuala	Guarani_Nandeva	0.001624	4.227	21740	21027	438423
Mbuti	Arara	Tallan	Guarani_Nandeva	0.001538	4.156	21685	21011	438427
Mbuti	Arara	Wajapi	Guarani_Nandeva	0.001962	3.83	21821	20960	438336
Mbuti	Arara	Aymara	Guarani_Nandeva	0.001474	2.913	21581	20938	436708
Mbuti	Arara	Bolivian	Guarani_Nandeva	0.001352	2.611	21645	21054	436840
Mbuti	Arara	Piapoco	Guarani_Nandeva	0.000974	2.407	21334	20907	438421
Mbuti	Arara	Kokama_Colombia	Guarani_Nandeva	0.001012	2.342	21412	20968	438417
Mbuti	Arara	Shawi	Guarani_Nandeva	0.001192	2.296	21386	20864	437990
Mbuti	Arara	Chamicuro	Guarani_Nandeva	0.001155	2.181	21585	21081	435746
Mbuti	Arara	Kokama_Peru	Guarani_Nandeva	0.000826	2.165	21342	20979	438422
Mbuti	Arara	Sechura	Guarani_Nandeva	0.001059	2.108	21461	20999	436628
Mbuti	Arara	Chotuna	Guarani_Nandeva	0.001122	2.103	21479	20988	437612
Mbuti	Arara	Karitiana	Guarani_Nandeva	0.000159	0.406	21184	21114	438428
Mbuti	Arara	Munduruku	Guarani_Nandeva	9.8e-05	0.201	20840	20798	432717
Mbuti	Arara	Parakana	Guarani_Nandeva	-0.000125	-0.296	21004	21059	438312
Mbuti	Arara	Gaviao	Guarani_Nandeva	-0.000281	-0.698	20997	21121	438323
Mbuti	Arara	Urubu_Kaapor	Guarani_Nandeva	-0.000359	-0.812	20931	21088	438409
Mbuti	Arara	Asurini	Guarani_Nandeva	-0.000432	-0.867	20758	20946	435215
Mbuti	Arara	Guarani_Mbya	Guarani_Nandeva	-0.000666	-1.35	19944	20235	437311
Mbuti	Arara	Surui	Guarani_Nandeva	-0.000887	-1.926	20779	21168	438416
Mbuti	Arara	Xikrin	Guarani_Nandeva	-0.000776	-2.19	20744	21085	438422
Mbuti	Arara	Apalai	Guarani_Nandeva	-0.000868	-2.353	20782	21162	438431
Mbuti	Arara	Xavante	Guarani_Nandeva	-0.000911	-2.61	20517	20917	438431
Mbuti	Arara	Zoro	Guarani_Nandeva	-0.001429	-2.902	20520	21143	435900
Mbuti	Arara	Guarani_Kaiowa	Guarani_Nandeva	-0.000989	-3.103	20387	20821	438431
Mbuti	Arara	Mixe	Karitiana	0.00287	6.843	22125	20867	438427
Mbuti	Arara	Eten	Karitiana	0.001865	4.432	21639	20821	438289
Mbuti	Arara	Quechua_Puno	Karitiana	0.001685	3.896	21717	20979	438422
Mbuti	Arara	Narihuala	Karitiana	0.001465	3.716	21615	20973	438420
Mbuti	Arara	Wajapi	Karitiana	0.001804	3.623	21640	20849	438333
Mbuti	Arara	Tallan	Karitiana	0.00138	3.559	21605	21000	438424
Mbuti	Arara	Aymara	Karitiana	0.001314	2.501	21497	20923	436706
Mbuti	Arara	Bolivian	Karitiana	0.001191	2.337	21484	20964	436837
Mbuti	Arara	Kokama_Colombia	Karitiana	0.000852	2.046	21244	20870	438414
Mbuti	Arara	Piapoco	Karitiana	0.000814	2.007	21243	20886	438418
Mbuti	Arara	Shawi	Karitiana	0.001036	1.956	21370	20917	437987
Mbuti	Arara	Chamicuro	Karitiana	0.001006	1.883	21427	20989	435743
Mbuti	Arara	Chotuna	Karitiana	0.000979	1.773	21429	21001	437609
Mbuti	Arara	Kokama_Peru	Karitiana	0.000668	1.735	21259	20967	438419
Mbuti	Arara	Sechura	Karitiana	0.000898	1.721	21408	21016	436625
Mbuti	Arara	Munduruku	Karitiana	-6.4e-05	-0.129	20656	20683	432714
Mbuti	Arara	Guarani_Nandeva	Karitiana	-0.000159	-0.406	21114	21184	438428
Mbuti	Arara	Parakana	Karitiana	-0.000285	-0.682	20933	21058	438309
Mbuti	Arara	Gaviao	Karitiana	-0.000438	-1.051	20621	20813	438320
Mbuti	Arara	Asurini	Karitiana	-0.000596	-1.134	20897	21156	435212
Mbuti	Arara	Urubu_Kaapor	Karitiana	-0.000521	-1.176	20791	21020	438406
Mbuti	Arara	Guarani_Mbya	Karitiana	-0.000822	-1.562	20839	21199	437308
Mbuti	Arara	Surui	Karitiana	-0.001046	-2.311	20523	20982	438413
Mbuti	Arara	Xikrin	Karitiana	-0.000936	-2.595	20737	21147	438419
Mbuti	Arara	Apalai	Karitiana	-0.001027	-2.665	20783	21233	438428
Mbuti	Arara	Xavante	Karitiana	-0.00107	-3.076	20486	20955	438428
Mbuti	Arara	Zoro	Karitiana	-0.001575	-3.275	20154	20840	435897
Mbuti	Arara	Guarani_Kaiowa	Karitiana	-0.001148	-3.324	20740	21243	438428
Mbuti	Arara	Mixe	Kichwa	0.001877	5.114	21918	21094	438430
Mbuti	Arara	Eten	Kichwa	0.000873	2.212	21369	20987	438292
Mbuti	Arara	Quechua_Puno	Kichwa	0.000694	1.853	21463	21159	438425
Mbuti	Arara	Wajapi	Kichwa	0.000812	1.67	21684	21328	438336
Mbuti	Arara	Narihuala	Kichwa	0.000473	1.441	21338	21131	438423
Mbuti	Arara	Tallan	Kichwa	0.000387	1.16	21349	21179	438427
Mbuti	Arara	Aymara	Kichwa	0.00032	0.692	21179	21039	436708
Mbuti	Arara	Bolivian	Kichwa	0.0002	0.425	21209	21121	436840
Mbuti	Arara	Shawi	Kichwa	4e-05	0.082	21141	21123	437990
Mbuti	Arara	Chamicuro	Kichwa	1.3e-05	0.027	21243	21237	435746
Mbuti	Arara	Chotuna	Kichwa	-2.1e-05	-0.042	21288	21297	437612
Mbuti	Arara	Sechura	Kichwa	-8.9e-05	-0.198	21014	21053	436628
Mbuti	Arara	Kokama_Colombia	Kichwa	-0.000139	-0.375	21054	21115	438417
Mbuti	Arara	Piapoco	Kichwa	-0.000179	-0.485	21048	21126	438421
Mbuti	Arara	Kokama_Peru	Kichwa	-0.000325	-0.927	21080	21223	438422
Mbuti	Arara	Munduruku	Kichwa	-0.001056	-2.304	20696	21153	432717
Mbuti	Arara	Karitiana	Kichwa	-0.000992	-2.683	20935	21369	438428
Mbuti	Arara	Parakana	Kichwa	-0.001279	-3.151	21037	21598	438312
Mbuti	Arara	Guarani_Nandeva	Kichwa	-0.001151	-3.184	21009	21514	438431
Mbuti	Arara	Asurini	Kichwa	-0.001592	-3.194	20886	21579	435215
Mbuti	Arara	Gaviao	Kichwa	-0.001433	-3.495	20988	21616	438323
Mbuti	Arara	Guarani_Mbya	Kichwa	-0.001812	-3.607	20757	21550	437311
Mbuti	Arara	Urubu_Kaapor	Kichwa	-0.00151	-3.724	20824	21486	438409
Mbuti	Arara	Surui	Kichwa	-0.002038	-4.655	20752	21646	438416
Mbuti	Arara	Zoro	Kichwa	-0.00257	-5.551	20435	21555	435900
Mbuti	Arara	Apalai	Kichwa	-0.002019	-5.73	20747	21632	438431
Mbuti	Arara	Xikrin	Kichwa	-0.001928	-5.891	20735	21580	438422
Mbuti	Arara	Xavante	Kichwa	-0.002062	-6.588	20506	21410	438431
Mbuti	Arara	Guarani_Kaiowa	Kichwa	-0.002141	-6.713	20741	21680	438431
Mbuti	Arara	Mixe	Kokama_Colombia	0.002017	4.632	21853	20969	438416
Mbuti	Arara	Eten	Kokama_Colombia	0.00101	2.23	21377	20935	438279
Mbuti	Arara	Quechua_Puno	Kokama_Colombia	0.000833	1.931	21437	21072	438412
Mbuti	Arara	Wajapi	Kokama_Colombia	0.000954	1.796	21482	21064	438322
Mbuti	Arara	Narihuala	Kokama_Colombia	0.000612	1.51	21385	21116	438409
Mbuti	Arara	Tallan	Kokama_Colombia	0.000526	1.361	21356	21125	438415
Mbuti	Arara	Aymara	Kokama_Colombia	0.000455	0.885	21174	20976	436697
Mbuti	Arara	Bolivian	Kokama_Colombia	0.000333	0.631	21209	21064	436826
Mbuti	Arara	Shawi	Kokama_Colombia	0.00018	0.356	20923	20844	437979
Mbuti	Arara	Chamicuro	Kokama_Colombia	0.000153	0.29	20924	20858	435735
Mbuti	Arara	Chotuna	Kokama_Colombia	0.000113	0.201	21203	21154	437599
Mbuti	Arara	Sechura	Kokama_Colombia	4.9e-05	0.094	21128	21107	436618
Mbuti	Arara	Piapoco	Kokama_Colombia	-4e-05	-0.095	20973	20991	438407
Mbuti	Arara	Kokama_Peru	Kokama_Colombia	-0.000187	-0.492	20643	20725	438409
Mbuti	Arara	Munduruku	Kokama_Colombia	-0.000903	-1.833	20627	21017	432703
Mbuti	Arara	Karitiana	Kokama_Colombia	-0.000852	-2.046	20870	21244	438414
Mbuti	Arara	Guarani_Nandeva	Kokama_Colombia	-0.001012	-2.342	20968	21412	438417
Mbuti	Arara	Parakana	Kokama_Colombia	-0.001141	-2.449	21040	21540	438298
Mbuti	Arara	Asurini	Kokama_Colombia	-0.001461	-2.595	20766	21402	435202
Mbuti	Arara	Gaviao	Kokama_Colombia	-0.001291	-2.794	20858	21424	438311
Mbuti	Arara	Urubu_Kaapor	Kokama_Colombia	-0.001371	-3.025	20682	21283	438395
Mbuti	Arara	Guarani_Mbya	Kokama_Colombia	-0.001679	-3.057	20660	21394	437298
Mbuti	Arara	Surui	Kokama_Colombia	-0.0019	-3.802	20658	21491	438402
Mbuti	Arara	Xikrin	Kokama_Colombia	-0.001789	-4.455	20681	21465	438408
Mbuti	Arara	Apalai	Kokama_Colombia	-0.001882	-4.815	20590	21415	438417
Mbuti	Arara	Zoro	Kokama_Colombia	-0.002433	-4.836	20274	21335	435888
Mbuti	Arara	Xavante	Kokama_Colombia	-0.001923	-4.981	20463	21307	438417
Mbuti	Arara	Guarani_Kaiowa	Kokama_Colombia	-0.002001	-5.394	20620	21497	438417
Mbuti	Arara	Mixe	Kokama_Peru	0.002202	5.462	21941	20975	438421
Mbuti	Arara	Eten	Kokama_Peru	0.001199	2.863	21463	20937	438284
Mbuti	Arara	Quechua_Puno	Kokama_Peru	0.001018	2.524	21525	21078	438416
Mbuti	Arara	Wajapi	Kokama_Peru	0.001136	2.337	21639	21141	438327
Mbuti	Arara	Narihuala	Kokama_Peru	0.000798	2.088	21437	21087	438415
Mbuti	Arara	Tallan	Kokama_Peru	0.000712	1.945	21425	21113	438420
Mbuti	Arara	Aymara	Kokama_Peru	0.000648	1.291	21260	20977	436702
Mbuti	Arara	Bolivian	Kokama_Peru	0.000515	1.027	21290	21065	436831
Mbuti	Arara	Shawi	Kokama_Peru	0.000367	0.738	20931	20770	437984
Mbuti	Arara	Chamicuro	Kokama_Peru	0.000343	0.696	20708	20558	435740
Mbuti	Arara	Chotuna	Kokama_Peru	0.000311	0.581	21333	21197	437606
Mbuti	Arara	Kokama_Colombia	Kokama_Peru	0.000187	0.492	20725	20643	438409
Mbuti	Arara	Sechura	Kokama_Peru	0.000225	0.442	21231	21133	436625
Mbuti	Arara	Piapoco	Kokama_Peru	0.000146	0.369	21068	21004	438412
Mbuti	Arara	Munduruku	Kokama_Peru	-0.000719	-1.458	20729	21040	432709
Mbuti	Arara	Karitiana	Kokama_Peru	-0.000668	-1.735	20967	21259	438419
Mbuti	Arara	Parakana	Kokama_Peru	-0.00095	-2.144	21034	21451	438303
Mbuti	Arara	Guarani_Nandeva	Kokama_Peru	-0.000826	-2.165	20979	21342	438422
Mbuti	Arara	Asurini	Kokama_Peru	-0.00128	-2.416	20834	21391	435207
Mbuti	Arara	Gaviao	Kokama_Peru	-0.00111	-2.642	20868	21354	438314
Mbuti	Arara	Urubu_Kaapor	Kokama_Peru	-0.001186	-2.689	20827	21346	438400
Mbuti	Arara	Guarani_Mbya	Kokama_Peru	-0.001497	-2.807	20571	21226	437302
Mbuti	Arara	Surui	Kokama_Peru	-0.001716	-3.763	20719	21471	438407
Mbuti	Arara	Xikrin	Kokama_Peru	-0.001603	-4.377	20754	21457	438413
Mbuti	Arara	Apalai	Kokama_Peru	-0.001694	-4.553	20638	21381	438422
Mbuti	Arara	Zoro	Kokama_Peru	-0.002249	-4.775	20324	21304	435891
Mbuti	Arara	Xavante	Kokama_Peru	-0.001737	-4.942	20473	21234	438422
Mbuti	Arara	Guarani_Kaiowa	Kokama_Peru	-0.001816	-5.329	20642	21438	438422
Mbuti	Arara	Wajapi	Mixe	-0.001062	-2.049	21546	22011	438335
Mbuti	Arara	Eten	Mixe	-0.001005	-2.383	21109	21550	438291
Mbuti	Arara	Quechua_Puno	Mixe	-0.001183	-2.868	21109	21628	438424
Mbuti	Arara	Aymara	Mixe	-0.00156	-3.105	20999	21680	436707
Mbuti	Arara	Bolivian	Mixe	-0.001669	-3.308	20895	21624	436839
Mbuti	Arara	Shawi	Mixe	-0.001834	-3.469	20999	21802	437989
Mbuti	Arara	Chotuna	Mixe	-0.00189	-3.492	21023	21851	437611
Mbuti	Arara	Chamicuro	Mixe	-0.001865	-3.516	21045	21858	435745
Mbuti	Arara	Narihuala	Mixe	-0.001404	-3.868	21175	21790	438422
Mbuti	Arara	Sechura	Mixe	-0.001979	-3.948	20812	21677	436627
Mbuti	Arara	Tallan	Mixe	-0.00149	-3.971	21150	21804	438426
Mbuti	Arara	Kokama_Colombia	Mixe	-0.002017	-4.632	20969	21853	438416
Mbuti	Arara	Piapoco	Mixe	-0.002055	-4.91	20997	21898	438420
Mbuti	Arara	Kokama_Peru	Mixe	-0.002202	-5.462	20975	21941	438421
Mbuti	Arara	Munduruku	Mixe	-0.002897	-5.77	20517	21771	432716
Mbuti	Arara	Asurini	Mixe	-0.003456	-6.696	20637	22141	435214
Mbuti	Arara	Guarani_Mbya	Mixe	-0.003701	-6.783	20672	22290	437310
Mbuti	Arara	Karitiana	Mixe	-0.00287	-6.843	20867	22125	438427
Mbuti	Arara	Parakana	Mixe	-0.00315	-7.179	20825	22206	438311
Mbuti	Arara	Guarani_Nandeva	Mixe	-0.003029	-7.32	20856	22184	438430
Mbuti	Arara	Gaviao	Mixe	-0.003308	-7.635	20749	22199	438322
Mbuti	Arara	Urubu_Kaapor	Mixe	-0.003388	-7.733	20735	22221	438408
Mbuti	Arara	Surui	Mixe	-0.003918	-8.286	20581	22298	438415
Mbuti	Arara	Zoro	Mixe	-0.004454	-8.951	20317	22258	435899
Mbuti	Arara	Apalai	Mixe	-0.003897	-9.719	20596	22304	438430
Mbuti	Arara	Xikrin	Mixe	-0.003805	-10.312	20526	22194	438421
Mbuti	Arara	Xavante	Mixe	-0.003939	-10.785	20316	22043	438430
Mbuti	Arara	Guarani_Kaiowa	Mixe	-0.004018	-11.087	20588	22349	438430
Mbuti	Arara	Mixe	Munduruku	0.002897	5.77	21771	20517	432716
Mbuti	Arara	Eten	Munduruku	0.00191	3.837	21277	20451	432586
Mbuti	Arara	Quechua_Puno	Munduruku	0.001758	3.565	21463	20703	432711
Mbuti	Arara	Narihuala	Munduruku	0.001501	3.135	21371	20721	432710
Mbuti	Arara	Wajapi	Munduruku	0.00182	3.119	21375	20588	432640
Mbuti	Arara	Tallan	Munduruku	0.001429	3.039	21320	20702	432713
Mbuti	Arara	Aymara	Munduruku	0.001363	2.342	21345	20758	431051
Mbuti	Arara	Bolivian	Munduruku	0.00128	2.214	21190	20637	431223
Mbuti	Arara	Kokama_Colombia	Munduruku	0.000903	1.833	21017	20627	432703
Mbuti	Arara	Shawi	Munduruku	0.001097	1.82	21057	20583	432290
Mbuti	Arara	Chamicuro	Munduruku	0.001076	1.81	21182	20719	430154
Mbuti	Arara	Piapoco	Munduruku	0.000869	1.758	20930	20554	432707
Mbuti	Arara	Sechura	Munduruku	0.000975	1.711	21085	20665	431002
Mbuti	Arara	Chotuna	Munduruku	0.001023	1.68	21228	20786	431939
Mbuti	Arara	Kokama_Peru	Munduruku	0.000719	1.458	21040	20729	432709
Mbuti	Arara	Karitiana	Munduruku	6.4e-05	0.129	20683	20656	432714
Mbuti	Arara	Guarani_Nandeva	Munduruku	-9.8e-05	-0.201	20798	20840	432717
Mbuti	Arara	Parakana	Munduruku	-0.000236	-0.455	20579	20681	432610
Mbuti	Arara	Gaviao	Munduruku	-0.000384	-0.755	20622	20788	432619
Mbuti	Arara	Urubu_Kaapor	Munduruku	-0.000455	-0.899	20455	20652	432696
Mbuti	Arara	Asurini	Munduruku	-0.000579	-0.964	20619	20868	429777
Mbuti	Arara	Guarani_Mbya	Munduruku	-0.000743	-1.253	20537	20858	431687
Mbuti	Arara	Surui	Munduruku	-0.000964	-1.793	20398	20815	432702
Mbuti	Arara	Xikrin	Munduruku	-0.000907	-1.945	20521	20913	432709
Mbuti	Arara	Apalai	Munduruku	-0.000987	-2.041	20442	20869	432717
Mbuti	Arara	Xavante	Munduruku	-0.00101	-2.233	20318	20754	432717
Mbuti	Arara	Guarani_Kaiowa	Munduruku	-0.001088	-2.406	20430	20901	432717
Mbuti	Arara	Zoro	Munduruku	-0.001534	-2.699	20156	20816	430317
Mbuti	Arara	Mixe	Muniche	0.002259	5.347	21944	20954	438343
Mbuti	Arara	Eten	Muniche	0.001257	3.008	21332	20781	438210
Mbuti	Arara	Quechua_Puno	Muniche	0.001076	2.591	21462	20991	438340
Mbuti	Arara	Wajapi	Muniche	0.001194	2.304	21591	21068	438249
Mbuti	Arara	Narihuala	Muniche	0.000855	2.204	21406	21031	438338
Mbuti	Arara	Tallan	Muniche	0.00077	2	21363	21025	438341
Mbuti	Arara	Aymara	Muniche	0.000704	1.311	21411	21103	436643
Mbuti	Arara	Bolivian	Muniche	0.000591	1.099	21279	21021	436755
Mbuti	Arara	Shawi	Muniche	0.000424	0.828	20567	20382	437907
Mbuti	Arara	Chamicuro	Muniche	0.000389	0.746	20931	20762	435682
Mbuti	Arara	Chotuna	Muniche	0.000363	0.662	21160	21002	437536
Mbuti	Arara	Kokama_Colombia	Muniche	0.000243	0.566	20914	20808	438331
Mbuti	Arara	Sechura	Muniche	0.000279	0.535	21203	21081	436550
Mbuti	Arara	Piapoco	Muniche	0.000206	0.491	21065	20974	438334
Mbuti	Arara	Kokama_Peru	Muniche	5.8e-05	0.143	20896	20871	438335
Mbuti	Arara	Munduruku	Muniche	-0.000643	-1.28	20704	20982	432639
Mbuti	Arara	Karitiana	Muniche	-0.000612	-1.4	21017	21285	438341
Mbuti	Arara	Guarani_Nandeva	Muniche	-0.00077	-1.854	20982	21320	438344
Mbuti	Arara	Parakana	Muniche	-0.000893	-1.977	21042	21433	438225
Mbuti	Arara	Asurini	Muniche	-0.001209	-2.338	20706	21232	435134
Mbuti	Arara	Gaviao	Muniche	-0.001049	-2.449	20940	21399	438238
Mbuti	Arara	Urubu_Kaapor	Muniche	-0.001129	-2.515	20755	21250	438322
Mbuti	Arara	Guarani_Mbya	Muniche	-0.001419	-2.571	20754	21375	437229
Mbuti	Arara	Surui	Muniche	-0.001658	-3.273	20747	21474	438329
Mbuti	Arara	Xikrin	Muniche	-0.001549	-3.941	20789	21468	438335
Mbuti	Arara	Apalai	Muniche	-0.001639	-4.057	20625	21344	438344
Mbuti	Arara	Zoro	Muniche	-0.002193	-4.454	20405	21360	435818
Mbuti	Arara	Xavante	Muniche	-0.001682	-4.513	20549	21286	438344
Mbuti	Arara	Guarani_Kaiowa	Muniche	-0.00176	-4.635	20704	21475	438344
Mbuti	Arara	Mixe	Narihuala	0.001404	3.868	21790	21175	438422
Mbuti	Arara	Eten	Narihuala	0.0004	1.056	20973	20798	438285
Mbuti	Arara	Wajapi	Narihuala	0.000339	0.685	21737	21588	438328
Mbuti	Arara	Quechua_Puno	Narihuala	0.000221	0.561	21289	21192	438417
Mbuti	Arara	Tallan	Narihuala	-8.6e-05	-0.278	20801	20839	438420
Mbuti	Arara	Aymara	Narihuala	-0.00015	-0.314	21037	21103	436702
Mbuti	Arara	Bolivian	Narihuala	-0.000271	-0.548	21087	21206	436832
Mbuti	Arara	Shawi	Narihuala	-0.000427	-0.846	21124	21311	437982
Mbuti	Arara	Chamicuro	Narihuala	-0.000465	-0.885	21224	21427	435742
Mbuti	Arara	Chotuna	Narihuala	-0.000492	-0.992	20772	20987	437606
Mbuti	Arara	Sechura	Narihuala	-0.00058	-1.27	20542	20795	436620
Mbuti	Arara	Kokama_Colombia	Narihuala	-0.000612	-1.51	21116	21385	438409
Mbuti	Arara	Piapoco	Narihuala	-0.000651	-1.703	21083	21369	438413
Mbuti	Arara	Kokama_Peru	Narihuala	-0.000798	-2.088	21087	21437	438415
Mbuti	Arara	Munduruku	Narihuala	-0.001501	-3.135	20721	21371	432710
Mbuti	Arara	Karitiana	Narihuala	-0.001465	-3.716	20973	21615	438420
Mbuti	Arara	Parakana	Narihuala	-0.00175	-4.083	21036	21803	438304
Mbuti	Arara	Asurini	Narihuala	-0.002075	-4.118	20784	21687	435208
Mbuti	Arara	Guarani_Nandeva	Narihuala	-0.001624	-4.227	21027	21740	438423
Mbuti	Arara	Guarani_Mbya	Narihuala	-0.002295	-4.281	20852	21856	437303
Mbuti	Arara	Gaviao	Narihuala	-0.001905	-4.702	20879	21714	438315
Mbuti	Arara	Urubu_Kaapor	Narihuala	-0.001984	-4.755	20815	21684	438401
Mbuti	Arara	Surui	Narihuala	-0.002512	-5.37	20705	21806	438408
Mbuti	Arara	Zoro	Narihuala	-0.003043	-6.172	20448	21775	435892
Mbuti	Arara	Xikrin	Narihuala	-0.002401	-6.866	20781	21834	438414
Mbuti	Arara	Apalai	Narihuala	-0.002492	-6.924	20746	21838	438423
Mbuti	Arara	Xavante	Narihuala	-0.002535	-7.551	20505	21617	438423
Mbuti	Arara	Guarani_Kaiowa	Narihuala	-0.002614	-7.837	20734	21880	438423
Mbuti	Arara	Mixe	Parakana	0.00315	7.179	22206	20825	438311
Mbuti	Arara	Eten	Parakana	0.002153	4.681	21807	20864	438173
Mbuti	Arara	Quechua_Puno	Parakana	0.001972	4.26	21838	20973	438306
Mbuti	Arara	Narihuala	Parakana	0.00175	4.083	21803	21036	438304
Mbuti	Arara	Tallan	Parakana	0.001665	4.004	21748	21018	438308
Mbuti	Arara	Wajapi	Parakana	0.002092	3.997	21770	20854	438221
Mbuti	Arara	Aymara	Parakana	0.001611	2.855	21658	20955	436590
Mbuti	Arara	Bolivian	Parakana	0.001461	2.693	21716	21078	436726
Mbuti	Arara	Piapoco	Parakana	0.001098	2.502	21386	20905	438302
Mbuti	Arara	Shawi	Parakana	0.001316	2.479	21390	20814	437871
Mbuti	Arara	Kokama_Colombia	Parakana	0.001141	2.449	21540	21040	438298
Mbuti	Arara	Sechura	Parakana	0.00119	2.291	21499	20979	436516
Mbuti	Arara	Chamicuro	Parakana	0.001283	2.277	21558	20999	435638
Mbuti	Arara	Chotuna	Parakana	0.001252	2.211	21648	21100	437493
Mbuti	Arara	Kokama_Peru	Parakana	0.00095	2.144	21451	21034	438303
Mbuti	Arara	Karitiana	Parakana	0.000285	0.682	21058	20933	438309
Mbuti	Arara	Munduruku	Parakana	0.000236	0.455	20681	20579	432610
Mbuti	Arara	Guarani_Nandeva	Parakana	0.000125	0.296	21059	21004	438312
Mbuti	Arara	Gaviao	Parakana	-0.000157	-0.338	20934	21003	438205
Mbuti	Arara	Urubu_Kaapor	Parakana	-0.000235	-0.503	20832	20935	438290
Mbuti	Arara	Asurini	Parakana	-0.000309	-0.573	20694	20829	435112
Mbuti	Arara	Guarani_Mbya	Parakana	-0.000538	-1.022	20714	20949	437200
Mbuti	Arara	Surui	Parakana	-0.000763	-1.525	20689	21024	438298
Mbuti	Arara	Xikrin	Parakana	-0.000652	-1.652	20649	20934	438303
Mbuti	Arara	Apalai	Parakana	-0.000739	-1.718	20887	21211	438312
Mbuti	Arara	Xavante	Parakana	-0.000787	-1.975	20623	20967	438312
Mbuti	Arara	Guarani_Kaiowa	Parakana	-0.000865	-2.217	20743	21122	438312
Mbuti	Arara	Zoro	Parakana	-0.001289	-2.56	20383	20945	435784
Mbuti	Arara	Mixe	Piapoco	0.002055	4.91	21898	20997	438420
Mbuti	Arara	Eten	Piapoco	0.001052	2.486	21448	20987	438282
Mbuti	Arara	Quechua_Puno	Piapoco	0.000873	2.135	21437	21055	438415
Mbuti	Arara	Wajapi	Piapoco	0.000988	1.95	21496	21063	438326
Mbuti	Arara	Narihuala	Piapoco	0.000651	1.703	21369	21083	438413
Mbuti	Arara	Tallan	Piapoco	0.000565	1.552	21368	21120	438417
Mbuti	Arara	Aymara	Piapoco	0.000509	0.964	21288	21065	436698
Mbuti	Arara	Bolivian	Piapoco	0.000363	0.694	21388	21229	436832
Mbuti	Arara	Shawi	Piapoco	0.000217	0.421	21055	20960	437981
Mbuti	Arara	Chamicuro	Piapoco	0.000189	0.369	21083	21001	435736
Mbuti	Arara	Chotuna	Piapoco	0.000161	0.305	21298	21228	437602
Mbuti	Arara	Sechura	Piapoco	8.8e-05	0.175	21171	21133	436618
Mbuti	Arara	Kokama_Colombia	Piapoco	4e-05	0.095	20991	20973	438407
Mbuti	Arara	Kokama_Peru	Piapoco	-0.000146	-0.369	21004	21068	438412
Mbuti	Arara	Munduruku	Piapoco	-0.000869	-1.758	20554	20930	432707
Mbuti	Arara	Karitiana	Piapoco	-0.000814	-2.007	20886	21243	438418
Mbuti	Arara	Guarani_Nandeva	Piapoco	-0.000974	-2.407	20907	21334	438421
Mbuti	Arara	Parakana	Piapoco	-0.001098	-2.502	20905	21386	438302
Mbuti	Arara	Asurini	Piapoco	-0.001387	-2.585	20795	21399	435206
Mbuti	Arara	Urubu_Kaapor	Piapoco	-0.001333	-3.026	20719	21303	438399
Mbuti	Arara	Guarani_Mbya	Piapoco	-0.001638	-3.061	20682	21398	437301
Mbuti	Arara	Gaviao	Piapoco	-0.001252	-3.081	20801	21349	438313
Mbuti	Arara	Surui	Piapoco	-0.001861	-4.134	20561	21377	438406
Mbuti	Arara	Xikrin	Piapoco	-0.00175	-4.647	20701	21469	438412
Mbuti	Arara	Apalai	Piapoco	-0.001841	-4.735	20593	21400	438421
Mbuti	Arara	Zoro	Piapoco	-0.002402	-4.759	20375	21422	435890
Mbuti	Arara	Xavante	Piapoco	-0.001885	-5.227	20433	21260	438421
Mbuti	Arara	Guarani_Kaiowa	Piapoco	-0.001962	-5.569	20596	21457	438421
Mbuti	Arara	Mixe	Quechua_Puno	0.001183	2.868	21628	21109	438424
Mbuti	Arara	Eten	Quechua_Puno	0.000179	0.421	21164	21085	438286
Mbuti	Arara	Wajapi	Quechua_Puno	0.000119	0.233	21596	21544	438330
Mbuti	Arara	Narihuala	Quechua_Puno	-0.000221	-0.561	21192	21289	438417
Mbuti	Arara	Tallan	Quechua_Puno	-0.000307	-0.786	21125	21259	438421
Mbuti	Arara	Aymara	Quechua_Puno	-0.00038	-0.801	20344	20510	436704
Mbuti	Arara	Bolivian	Quechua_Puno	-0.000501	-1.037	20372	20591	436835
Mbuti	Arara	Chamicuro	Quechua_Puno	-0.000679	-1.222	21240	21536	435745
Mbuti	Arara	Shawi	Quechua_Puno	-0.000644	-1.232	21128	21410	437987
Mbuti	Arara	Chotuna	Quechua_Puno	-0.000715	-1.287	20996	21309	437606
Mbuti	Arara	Sechura	Quechua_Puno	-0.000794	-1.579	20885	21232	436625
Mbuti	Arara	Kokama_Colombia	Quechua_Puno	-0.000833	-1.931	21072	21437	438412
Mbuti	Arara	Piapoco	Quechua_Puno	-0.000873	-2.135	21055	21437	438415
Mbuti	Arara	Kokama_Peru	Quechua_Puno	-0.001018	-2.524	21078	21525	438416
Mbuti	Arara	Munduruku	Quechua_Puno	-0.001758	-3.565	20703	21463	432711
Mbuti	Arara	Karitiana	Quechua_Puno	-0.001685	-3.896	20979	21717	438422
Mbuti	Arara	Asurini	Quechua_Puno	-0.002293	-4.246	20801	21799	435209
Mbuti	Arara	Parakana	Quechua_Puno	-0.001972	-4.26	20973	21838	438306
Mbuti	Arara	Guarani_Nandeva	Quechua_Puno	-0.001845	-4.35	20975	21784	438425
Mbuti	Arara	Guarani_Mbya	Quechua_Puno	-0.002515	-4.522	20651	21751	437305
Mbuti	Arara	Gaviao	Quechua_Puno	-0.002127	-4.808	20856	21789	438317
Mbuti	Arara	Urubu_Kaapor	Quechua_Puno	-0.002204	-4.89	20688	21654	438403
Mbuti	Arara	Surui	Quechua_Puno	-0.002732	-5.493	20636	21834	438410
Mbuti	Arara	Zoro	Quechua_Puno	-0.003271	-6.509	20414	21840	435894
Mbuti	Arara	Apalai	Quechua_Puno	-0.002713	-6.608	20687	21877	438425
Mbuti	Arara	Xikrin	Quechua_Puno	-0.002621	-6.756	20737	21886	438416
Mbuti	Arara	Xavante	Quechua_Puno	-0.002756	-7.42	20432	21640	438425
Mbuti	Arara	Guarani_Kaiowa	Quechua_Puno	-0.002834	-7.497	20631	21873	438425
Mbuti	Arara	Mixe	Sechura	0.001979	3.948	21677	20812	436627
Mbuti	Arara	Eten	Sechura	0.000981	1.978	20868	20440	436503
Mbuti	Arara	Quechua_Puno	Sechura	0.000794	1.579	21232	20885	436625
Mbuti	Arara	Wajapi	Sechura	0.000896	1.503	21629	21238	436537
Mbuti	Arara	Narihuala	Sechura	0.00058	1.27	20795	20542	436620
Mbuti	Arara	Tallan	Sechura	0.000487	1.09	20855	20642	436626
Mbuti	Arara	Aymara	Sechura	0.000415	0.694	20991	20811	434961
Mbuti	Arara	Bolivian	Sechura	0.000302	0.504	21122	20991	435063
Mbuti	Arara	Shawi	Sechura	0.000129	0.222	21109	21053	436203
Mbuti	Arara	Chamicuro	Sechura	9.5e-05	0.15	21266	21225	434029
Mbuti	Arara	Chotuna	Sechura	7.8e-05	0.131	20810	20776	435847
Mbuti	Arara	Kokama_Colombia	Sechura	-4.9e-05	-0.094	21107	21128	436618
Mbuti	Arara	Piapoco	Sechura	-8.8e-05	-0.175	21133	21171	436618
Mbuti	Arara	Kokama_Peru	Sechura	-0.000225	-0.442	21133	21231	436625
Mbuti	Arara	Munduruku	Sechura	-0.000975	-1.711	20665	21085	431002
Mbuti	Arara	Karitiana	Sechura	-0.000898	-1.721	21016	21408	436625
Mbuti	Arara	Guarani_Nandeva	Sechura	-0.001059	-2.108	20999	21461	436628
Mbuti	Arara	Parakana	Sechura	-0.00119	-2.291	20979	21499	436516
Mbuti	Arara	Asurini	Sechura	-0.001484	-2.377	20947	21591	433495
Mbuti	Arara	Gaviao	Sechura	-0.001318	-2.494	20918	21493	436523
Mbuti	Arara	Urubu_Kaapor	Sechura	-0.001422	-2.688	20754	21375	436606
Mbuti	Arara	Guarani_Mbya	Sechura	-0.00172	-2.821	20866	21615	435521
Mbuti	Arara	Surui	Sechura	-0.001943	-3.52	20682	21531	436613
Mbuti	Arara	Apalai	Sechura	-0.001926	-4.007	20706	21547	436628
Mbuti	Arara	Xikrin	Sechura	-0.001841	-4.016	20685	21489	436619
Mbuti	Arara	Zoro	Sechura	-0.002467	-4.272	20471	21542	434144
Mbuti	Arara	Xavante	Sechura	-0.001974	-4.279	20474	21336	436628
Mbuti	Arara	Guarani_Kaiowa	Sechura	-0.002045	-4.356	20735	21628	436628
Mbuti	Arara	Mixe	Shawi	0.001834	3.469	21802	20999	437989
Mbuti	Arara	Eten	Shawi	0.000825	1.533	21309	20947	437853
Mbuti	Arara	Wajapi	Shawi	0.000766	1.265	21517	21182	437897
Mbuti	Arara	Quechua_Puno	Shawi	0.000644	1.232	21410	21128	437987
Mbuti	Arara	Narihuala	Shawi	0.000427	0.846	21311	21124	437982
Mbuti	Arara	Tallan	Shawi	0.00034	0.698	21199	21050	437987
Mbuti	Arara	Aymara	Shawi	0.000264	0.436	21277	21162	436289
Mbuti	Arara	Bolivian	Shawi	0.000136	0.223	21226	21167	436402
Mbuti	Arara	Chamicuro	Shawi	-4e-05	-0.062	20949	20966	435324
Mbuti	Arara	Chotuna	Shawi	-6.3e-05	-0.103	21010	21038	437177
Mbuti	Arara	Sechura	Shawi	-0.000129	-0.222	21053	21109	436203
Mbuti	Arara	Kokama_Colombia	Shawi	-0.00018	-0.356	20844	20923	437979
Mbuti	Arara	Piapoco	Shawi	-0.000217	-0.421	20960	21055	437981
Mbuti	Arara	Kokama_Peru	Shawi	-0.000367	-0.738	20770	20931	437984
Mbuti	Arara	Munduruku	Shawi	-0.001097	-1.82	20583	21057	432290
Mbuti	Arara	Karitiana	Shawi	-0.001036	-1.956	20917	21370	437987
Mbuti	Arara	Guarani_Nandeva	Shawi	-0.001192	-2.296	20864	21386	437990
Mbuti	Arara	Parakana	Shawi	-0.001316	-2.479	20814	21390	437871
Mbuti	Arara	Asurini	Shawi	-0.001641	-2.591	20807	21520	434787
Mbuti	Arara	Gaviao	Shawi	-0.001463	-2.794	20799	21440	437883
Mbuti	Arara	Urubu_Kaapor	Shawi	-0.001553	-2.896	20776	21456	437968
Mbuti	Arara	Guarani_Mbya	Shawi	-0.001853	-2.957	20471	21281	436878
Mbuti	Arara	Surui	Shawi	-0.002082	-3.729	20667	21579	437975
Mbuti	Arara	Apalai	Shawi	-0.002056	-4.058	20511	21411	437990
Mbuti	Arara	Xikrin	Shawi	-0.001971	-4.122	20620	21483	437981
Mbuti	Arara	Xavante	Shawi	-0.002103	-4.315	20438	21359	437990
Mbuti	Arara	Guarani_Kaiowa	Shawi	-0.002181	-4.558	20581	21536	437990
Mbuti	Arara	Zoro	Shawi	-0.002619	-4.584	20257	21398	435463
Mbuti	Arara	Mixe	Surui	0.003918	8.286	22298	20581	438415
Mbuti	Arara	Eten	Surui	0.002915	5.812	21891	20613	438277
Mbuti	Arara	Quechua_Puno	Surui	0.002732	5.493	21834	20636	438410
Mbuti	Arara	Narihuala	Surui	0.002512	5.37	21806	20705	438408
Mbuti	Arara	Tallan	Surui	0.002426	5.26	21796	20732	438412
Mbuti	Arara	Wajapi	Surui	0.002851	5.007	21754	20504	438321
Mbuti	Arara	Aymara	Surui	0.002366	4.149	21694	20661	436694
Mbuti	Arara	Piapoco	Surui	0.001861	4.134	21377	20561	438406
Mbuti	Arara	Bolivian	Surui	0.002219	3.986	21809	20839	436826
Mbuti	Arara	Kokama_Colombia	Surui	0.0019	3.802	21491	20658	438402
Mbuti	Arara	Kokama_Peru	Surui	0.001716	3.763	21471	20719	438407
Mbuti	Arara	Shawi	Surui	0.002082	3.729	21579	20667	437975
Mbuti	Arara	Sechura	Surui	0.001943	3.52	21531	20682	436613
Mbuti	Arara	Chamicuro	Surui	0.002062	3.502	21638	20739	435731
Mbuti	Arara	Chotuna	Surui	0.002017	3.402	21642	20759	437597
Mbuti	Arara	Karitiana	Surui	0.001046	2.311	20982	20523	438413
Mbuti	Arara	Guarani_Nandeva	Surui	0.000887	1.926	21168	20779	438416
Mbuti	Arara	Munduruku	Surui	0.000964	1.793	20815	20398	432702
Mbuti	Arara	Parakana	Surui	0.000763	1.525	21024	20689	438298
Mbuti	Arara	Gaviao	Surui	0.000609	1.288	20779	20512	438308
Mbuti	Arara	Urubu_Kaapor	Surui	0.000529	1.039	21054	20823	438394
Mbuti	Arara	Asurini	Surui	0.000433	0.759	20972	20783	435201
Mbuti	Arara	Guarani_Mbya	Surui	0.000222	0.382	20840	20743	437296
Mbuti	Arara	Xikrin	Surui	0.000112	0.259	20910	20861	438407
Mbuti	Arara	Apalai	Surui	2e-05	0.044	20935	20926	438416
Mbuti	Arara	Xavante	Surui	-2.2e-05	-0.054	20659	20669	438416
Mbuti	Arara	Guarani_Kaiowa	Surui	-0.000101	-0.24	20904	20948	438416
Mbuti	Arara	Zoro	Surui	-0.000536	-0.994	20143	20376	435887
Mbuti	Arara	Mixe	Tallan	0.00149	3.971	21804	21150	438426
Mbuti	Arara	Eten	Tallan	0.000487	1.314	21027	20813	438290
Mbuti	Arara	Wajapi	Tallan	0.000429	0.856	21713	21525	438332
Mbuti	Arara	Quechua_Puno	Tallan	0.000307	0.786	21259	21125	438421
Mbuti	Arara	Narihuala	Tallan	8.6e-05	0.278	20839	20801	438420
Mbuti	Arara	Aymara	Tallan	-7.5e-05	-0.155	21033	21066	436705
Mbuti	Arara	Bolivian	Tallan	-0.00019	-0.388	21058	21141	436836
Mbuti	Arara	Shawi	Tallan	-0.00034	-0.698	21050	21199	437987
Mbuti	Arara	Chamicuro	Tallan	-0.000361	-0.715	21221	21379	435744
Mbuti	Arara	Chotuna	Tallan	-0.000403	-0.802	20864	21040	437610
Mbuti	Arara	Sechura	Tallan	-0.000487	-1.09	20642	20855	436626
Mbuti	Arara	Kokama_Colombia	Tallan	-0.000526	-1.361	21125	21356	438415
Mbuti	Arara	Piapoco	Tallan	-0.000565	-1.552	21120	21368	438417
Mbuti	Arara	Kokama_Peru	Tallan	-0.000712	-1.945	21113	21425	438420
Mbuti	Arara	Munduruku	Tallan	-0.001429	-3.039	20702	21320	432713
Mbuti	Arara	Karitiana	Tallan	-0.00138	-3.559	21000	21605	438424
Mbuti	Arara	Asurini	Tallan	-0.001977	-3.996	20852	21712	435212
Mbuti	Arara	Parakana	Tallan	-0.001665	-4.004	21018	21748	438308
Mbuti	Arara	Guarani_Nandeva	Tallan	-0.001538	-4.156	21011	21685	438427
Mbuti	Arara	Guarani_Mbya	Tallan	-0.002216	-4.228	20779	21748	437307
Mbuti	Arara	Gaviao	Tallan	-0.001818	-4.561	20909	21706	438319
Mbuti	Arara	Urubu_Kaapor	Tallan	-0.001898	-4.642	20777	21609	438405
Mbuti	Arara	Surui	Tallan	-0.002426	-5.26	20732	21796	438412
Mbuti	Arara	Zoro	Tallan	-0.002948	-5.993	20464	21749	435896
Mbuti	Arara	Apalai	Tallan	-0.002406	-6.821	20718	21773	438427
Mbuti	Arara	Xikrin	Tallan	-0.002315	-6.948	20750	21765	438418
Mbuti	Arara	Xavante	Tallan	-0.002449	-7.376	20494	21567	438427
Mbuti	Arara	Guarani_Kaiowa	Tallan	-0.002528	-7.615	20737	21845	438427
Mbuti	Arara	Mixe	Urubu_Kaapor	0.003388	7.733	22221	20735	438408
Mbuti	Arara	Eten	Urubu_Kaapor	0.002384	5.157	21686	20641	438270
Mbuti	Arara	Quechua_Puno	Urubu_Kaapor	0.002204	4.89	21654	20688	438403
Mbuti	Arara	Narihuala	Urubu_Kaapor	0.001984	4.755	21684	20815	438401
Mbuti	Arara	Tallan	Urubu_Kaapor	0.001898	4.642	21609	20777	438405
Mbuti	Arara	Wajapi	Urubu_Kaapor	0.002324	4.402	21737	20719	438314
Mbuti	Arara	Aymara	Urubu_Kaapor	0.00183	3.319	21570	20771	436687
Mbuti	Arara	Bolivian	Urubu_Kaapor	0.001693	3.134	21524	20784	436818
Mbuti	Arara	Piapoco	Urubu_Kaapor	0.001333	3.026	21303	20719	438399
Mbuti	Arara	Kokama_Colombia	Urubu_Kaapor	0.001371	3.025	21283	20682	438395
Mbuti	Arara	Shawi	Urubu_Kaapor	0.001553	2.896	21456	20776	437968
Mbuti	Arara	Chamicuro	Urubu_Kaapor	0.001528	2.701	21536	20871	435725
Mbuti	Arara	Kokama_Peru	Urubu_Kaapor	0.001186	2.689	21346	20827	438400
Mbuti	Arara	Sechura	Urubu_Kaapor	0.001422	2.688	21375	20754	436606
Mbuti	Arara	Chotuna	Urubu_Kaapor	0.001492	2.657	21604	20951	437590
Mbuti	Arara	Karitiana	Urubu_Kaapor	0.000521	1.176	21020	20791	438406
Mbuti	Arara	Munduruku	Urubu_Kaapor	0.000455	0.899	20652	20455	432696
Mbuti	Arara	Guarani_Nandeva	Urubu_Kaapor	0.000359	0.812	21088	20931	438409
Mbuti	Arara	Parakana	Urubu_Kaapor	0.000235	0.503	20935	20832	438290
Mbuti	Arara	Gaviao	Urubu_Kaapor	7.6e-05	0.168	20960	20927	438301
Mbuti	Arara	Asurini	Urubu_Kaapor	-7.7e-05	-0.142	20696	20730	435193
Mbuti	Arara	Guarani_Mbya	Urubu_Kaapor	-0.000296	-0.527	20598	20727	437289
Mbuti	Arara	Surui	Urubu_Kaapor	-0.000529	-1.039	20823	21054	438394
Mbuti	Arara	Xikrin	Urubu_Kaapor	-0.000418	-1.039	20680	20864	438400
Mbuti	Arara	Apalai	Urubu_Kaapor	-0.00051	-1.235	20763	20986	438409
Mbuti	Arara	Xavante	Urubu_Kaapor	-0.000552	-1.399	20475	20716	438409
Mbuti	Arara	Guarani_Kaiowa	Urubu_Kaapor	-0.00063	-1.64	20660	20936	438409
Mbuti	Arara	Zoro	Urubu_Kaapor	-0.001063	-2.026	20450	20913	435880
Mbuti	Arara	Mixe	Wajapi	0.001062	2.049	22011	21546	438335
Mbuti	Arara	Eten	Wajapi	5.9e-05	0.113	21517	21491	438197
Mbuti	Arara	Quechua_Puno	Wajapi	-0.000119	-0.233	21544	21596	438330
Mbuti	Arara	Narihuala	Wajapi	-0.000339	-0.685	21588	21737	438328
Mbuti	Arara	Aymara	Wajapi	-0.000483	-0.807	21438	21649	436614
Mbuti	Arara	Tallan	Wajapi	-0.000429	-0.856	21525	21713	438332
Mbuti	Arara	Bolivian	Wajapi	-0.000617	-1.065	21292	21561	436750
Mbuti	Arara	Shawi	Wajapi	-0.000766	-1.265	21182	21517	437897
Mbuti	Arara	Chamicuro	Wajapi	-0.000804	-1.286	21178	21528	435654
Mbuti	Arara	Chotuna	Wajapi	-0.000826	-1.35	21272	21634	437520
Mbuti	Arara	Sechura	Wajapi	-0.000896	-1.503	21238	21629	436537
Mbuti	Arara	Kokama_Colombia	Wajapi	-0.000954	-1.796	21064	21482	438322
Mbuti	Arara	Piapoco	Wajapi	-0.000988	-1.95	21063	21496	438326
Mbuti	Arara	Kokama_Peru	Wajapi	-0.001136	-2.337	21141	21639	438327
Mbuti	Arara	Munduruku	Wajapi	-0.00182	-3.119	20588	21375	432640
Mbuti	Arara	Karitiana	Wajapi	-0.001804	-3.623	20849	21640	438333
Mbuti	Arara	Guarani_Nandeva	Wajapi	-0.001962	-3.83	20960	21821	438336
Mbuti	Arara	Parakana	Wajapi	-0.002092	-3.997	20854	21770	438221
Mbuti	Arara	Guarani_Mbya	Wajapi	-0.002611	-4.146	20695	21837	437227
Mbuti	Arara	Asurini	Wajapi	-0.002388	-4.169	20494	21533	435135
Mbuti	Arara	Gaviao	Wajapi	-0.002238	-4.381	20703	21684	438230
Mbuti	Arara	Urubu_Kaapor	Wajapi	-0.002324	-4.402	20719	21737	438314
Mbuti	Arara	Surui	Wajapi	-0.002851	-5.007	20504	21754	438321
Mbuti	Arara	Xikrin	Wajapi	-0.00274	-5.745	20599	21800	438327
Mbuti	Arara	Apalai	Wajapi	-0.002831	-5.95	20557	21798	438336
Mbuti	Arara	Zoro	Wajapi	-0.003403	-6.01	20279	21761	435806
Mbuti	Arara	Xavante	Wajapi	-0.002878	-6.141	20461	21723	438336
Mbuti	Arara	Guarani_Kaiowa	Wajapi	-0.002954	-6.312	20629	21924	438336
Mbuti	Arara	Mixe	Wayku	0.001187	2.318	21667	21147	438013
Mbuti	Arara	Eten	Wayku	0.000176	0.333	21101	21024	437878
Mbuti	Arara	Wajapi	Wayku	0.000115	0.192	21432	21382	437920
Mbuti	Arara	Quechua_Puno	Wayku	-5e-06	-0.009	21219	21221	438009
Mbuti	Arara	Narihuala	Wayku	-0.000224	-0.447	21085	21184	438007
Mbuti	Arara	Aymara	Wayku	-0.000355	-0.596	21182	21337	436303
Mbuti	Arara	Tallan	Wayku	-0.000308	-0.664	21008	21143	438010
Mbuti	Arara	Bolivian	Wayku	-0.000505	-0.868	21071	21291	436433
Mbuti	Arara	Chamicuro	Wayku	-0.000691	-1.101	20853	21153	435350
Mbuti	Arara	Shawi	Wayku	-0.000665	-1.108	20640	20931	437579
Mbuti	Arara	Chotuna	Wayku	-0.000717	-1.163	20847	21160	437208
Mbuti	Arara	Sechura	Wayku	-0.000778	-1.331	20884	21223	436227
Mbuti	Arara	Kokama_Colombia	Wayku	-0.000842	-1.58	20748	21117	438001
Mbuti	Arara	Piapoco	Wayku	-0.000872	-1.685	20739	21121	438005
Mbuti	Arara	Kokama_Peru	Wayku	-0.001022	-2.082	20572	21020	438005
Mbuti	Arara	Munduruku	Wayku	-0.001705	-2.858	20500	21237	432322
Mbuti	Arara	Karitiana	Wayku	-0.001694	-3.31	20740	21482	438011
Mbuti	Arara	Parakana	Wayku	-0.001976	-3.608	20769	21635	437897
Mbuti	Arara	Guarani_Nandeva	Wayku	-0.001854	-3.621	20808	21620	438014
Mbuti	Arara	Asurini	Wayku	-0.002304	-3.788	20711	21713	434811
Mbuti	Arara	Gaviao	Wayku	-0.002124	-3.895	20757	21687	437907
Mbuti	Arara	Guarani_Mbya	Wayku	-0.002521	-4.009	20477	21578	436909
Mbuti	Arara	Urubu_Kaapor	Wayku	-0.002207	-4.075	20582	21548	437992
Mbuti	Arara	Surui	Wayku	-0.002735	-4.858	20527	21725	438000
Mbuti	Arara	Xikrin	Wayku	-0.002625	-5.408	20534	21684	438005
Mbuti	Arara	Apalai	Wayku	-0.002712	-5.529	20393	21581	438014
Mbuti	Arara	Xavante	Wayku	-0.002758	-5.696	20296	21504	438014
Mbuti	Arara	Zoro	Wayku	-0.003264	-5.699	20006	21427	435491
Mbuti	Arara	Guarani_Kaiowa	Wayku	-0.00284	-5.885	20529	21773	438014
Mbuti	Arara	Mixe	Xavante	0.003939	10.785	22043	20316	438430
Mbuti	Arara	Eten	Xavante	0.002936	7.605	21583	20296	438292
Mbuti	Arara	Narihuala	Xavante	0.002535	7.551	21617	20505	438423
Mbuti	Arara	Quechua_Puno	Xavante	0.002756	7.42	21640	20432	438425
Mbuti	Arara	Tallan	Xavante	0.002449	7.376	21567	20494	438427
Mbuti	Arara	Wajapi	Xavante	0.002878	6.141	21723	20461	438336
Mbuti	Arara	Piapoco	Xavante	0.001885	5.227	21260	20433	438421
Mbuti	Arara	Kokama_Colombia	Xavante	0.001923	4.981	21307	20463	438417
Mbuti	Arara	Aymara	Xavante	0.002385	4.959	21422	20381	436708
Mbuti	Arara	Kokama_Peru	Xavante	0.001737	4.942	21234	20473	438422
Mbuti	Arara	Bolivian	Xavante	0.002256	4.849	21435	20449	436840
Mbuti	Arara	Shawi	Xavante	0.002103	4.315	21359	20438	437990
Mbuti	Arara	Sechura	Xavante	0.001974	4.279	21336	20474	436628
Mbuti	Arara	Chamicuro	Xavante	0.002076	4.145	21373	20468	435746
Mbuti	Arara	Chotuna	Xavante	0.002037	4.129	21357	20465	437612
Mbuti	Arara	Karitiana	Xavante	0.00107	3.076	20955	20486	438428
Mbuti	Arara	Guarani_Nandeva	Xavante	0.000911	2.61	20917	20517	438431
Mbuti	Arara	Munduruku	Xavante	0.00101	2.233	20754	20318	432717
Mbuti	Arara	Parakana	Xavante	0.000787	1.975	20967	20623	438312
Mbuti	Arara	Gaviao	Xavante	0.000629	1.73	20943	20667	438323
Mbuti	Arara	Urubu_Kaapor	Xavante	0.000552	1.399	20716	20475	438409
Mbuti	Arara	Asurini	Xavante	0.000491	1.011	20792	20578	435215
Mbuti	Arara	Guarani_Mbya	Xavante	0.000248	0.505	20751	20643	437311
Mbuti	Arara	Xikrin	Xavante	0.000135	0.497	20227	20168	438422
Mbuti	Arara	Apalai	Xavante	4.3e-05	0.127	20670	20652	438431
Mbuti	Arara	Surui	Xavante	2.2e-05	0.054	20669	20659	438416
Mbuti	Arara	Guarani_Kaiowa	Xavante	-7.8e-05	-0.288	20559	20593	438431
Mbuti	Arara	Zoro	Xavante	-0.000505	-1.156	20306	20526	435900
Mbuti	Arara	Mixe	Xikrin	0.003805	10.312	22194	20526	438421
Mbuti	Arara	Eten	Xikrin	0.002803	6.962	21808	20580	438283
Mbuti	Arara	Tallan	Xikrin	0.002315	6.948	21765	20750	438418
Mbuti	Arara	Narihuala	Xikrin	0.002401	6.866	21834	20781	438414
Mbuti	Arara	Quechua_Puno	Xikrin	0.002621	6.756	21886	20737	438416
Mbuti	Arara	Wajapi	Xikrin	0.00274	5.745	21800	20599	438327
Mbuti	Arara	Piapoco	Xikrin	0.00175	4.647	21469	20701	438412
Mbuti	Arara	Aymara	Xikrin	0.002253	4.591	21675	20691	436699
Mbuti	Arara	Kokama_Colombia	Xikrin	0.001789	4.455	21465	20681	438408
Mbuti	Arara	Bolivian	Xikrin	0.002128	4.441	21624	20694	436831
Mbuti	Arara	Kokama_Peru	Xikrin	0.001603	4.377	21457	20754	438413
Mbuti	Arara	Shawi	Xikrin	0.001971	4.122	21483	20620	437981
Mbuti	Arara	Sechura	Xikrin	0.001841	4.016	21489	20685	436619
Mbuti	Arara	Chotuna	Xikrin	0.001915	3.781	21557	20719	437603
Mbuti	Arara	Chamicuro	Xikrin	0.001941	3.775	21531	20685	435737
Mbuti	Arara	Karitiana	Xikrin	0.000936	2.595	21147	20737	438419
Mbuti	Arara	Guarani_Nandeva	Xikrin	0.000776	2.19	21085	20744	438422
Mbuti	Arara	Munduruku	Xikrin	0.000907	1.945	20913	20521	432709
Mbuti	Arara	Parakana	Xikrin	0.000652	1.652	20934	20649	438303
Mbuti	Arara	Gaviao	Xikrin	0.000499	1.3	21074	20855	438314
Mbuti	Arara	Urubu_Kaapor	Xikrin	0.000418	1.039	20864	20680	438400
Mbuti	Arara	Asurini	Xikrin	0.000367	0.758	20604	20444	435206
Mbuti	Arara	Guarani_Mbya	Xikrin	0.000111	0.226	20809	20760	437302
Mbuti	Arara	Surui	Xikrin	-0.000112	-0.259	20861	20910	438407
Mbuti	Arara	Apalai	Xikrin	-9.2e-05	-0.268	20902	20942	438422
Mbuti	Arara	Xavante	Xikrin	-0.000135	-0.497	20168	20227	438422
Mbuti	Arara	Guarani_Kaiowa	Xikrin	-0.000213	-0.744	20684	20778	438422
Mbuti	Arara	Zoro	Xikrin	-0.000625	-1.364	20381	20654	435892
Mbuti	Arara	Mixe	Zoro	0.004454	8.951	22258	20317	435899
Mbuti	Arara	Eten	Zoro	0.003445	6.863	21744	20243	435765
Mbuti	Arara	Quechua_Puno	Zoro	0.003271	6.509	21840	20414	435894
Mbuti	Arara	Narihuala	Zoro	0.003043	6.172	21775	20448	435892
Mbuti	Arara	Wajapi	Zoro	0.003403	6.01	21761	20279	435806
Mbuti	Arara	Tallan	Zoro	0.002948	5.993	21749	20464	435896
Mbuti	Arara	Kokama_Colombia	Zoro	0.002433	4.836	21335	20274	435888
Mbuti	Arara	Bolivian	Zoro	0.002776	4.812	21536	20331	434362
Mbuti	Arara	Aymara	Zoro	0.002913	4.775	21780	20515	434218
Mbuti	Arara	Kokama_Peru	Zoro	0.002249	4.775	21304	20324	435891
Mbuti	Arara	Piapoco	Zoro	0.002402	4.759	21422	20375	435890
Mbuti	Arara	Shawi	Zoro	0.002619	4.584	21398	20257	435463
Mbuti	Arara	Chamicuro	Zoro	0.002575	4.385	21438	20322	433287
Mbuti	Arara	Sechura	Zoro	0.002467	4.272	21542	20471	434144
Mbuti	Arara	Chotuna	Zoro	0.00255	4.05	21768	20659	435101
Mbuti	Arara	Karitiana	Zoro	0.001575	3.275	20840	20154	435897
Mbuti	Arara	Guarani_Nandeva	Zoro	0.001429	2.902	21143	20520	435900
Mbuti	Arara	Munduruku	Zoro	0.001534	2.699	20816	20156	430317
Mbuti	Arara	Parakana	Zoro	0.001289	2.56	20945	20383	435784
Mbuti	Arara	Gaviao	Zoro	0.001138	2.317	20265	19769	435802
Mbuti	Arara	Urubu_Kaapor	Zoro	0.001063	2.026	20913	20450	435880
Mbuti	Arara	Asurini	Zoro	0.000992	1.645	20862	20433	432780
Mbuti	Arara	Xikrin	Zoro	0.000625	1.364	20654	20381	435892
Mbuti	Arara	Guarani_Mbya	Zoro	0.00078	1.328	20830	20491	434814
Mbuti	Arara	Apalai	Zoro	0.000565	1.173	20793	20547	435900
Mbuti	Arara	Xavante	Zoro	0.000505	1.156	20526	20306	435900
Mbuti	Arara	Surui	Zoro	0.000536	0.994	20376	20143	435887
Mbuti	Arara	Guarani_Kaiowa	Zoro	0.000429	0.935	20757	20570	435900
Mbuti	Asurini	Mixe	Apalai	0.002996	6.814	21836	20532	435226
Mbuti	Asurini	Tallan	Apalai	0.002067	5.338	21457	20558	435224
Mbuti	Asurini	Narihuala	Apalai	0.001939	4.897	21468	20624	435220
Mbuti	Asurini	Quechua_Puno	Apalai	0.002139	4.753	21508	20577	435221
Mbuti	Asurini	Eten	Apalai	0.002038	4.591	21415	20528	435093
Mbuti	Asurini	Sechura	Apalai	0.002057	3.743	21324	20433	433507
Mbuti	Asurini	Bolivian	Apalai	0.001892	3.364	21245	20424	433712
Mbuti	Asurini	Chamicuro	Apalai	0.001871	3.22	21222	20412	432630
Mbuti	Asurini	Aymara	Apalai	0.001722	3.111	21287	20540	433530
Mbuti	Asurini	Chotuna	Apalai	0.00171	3.077	21209	20466	434441
Mbuti	Asurini	Wajapi	Apalai	0.001476	2.901	21253	20611	435147
Mbuti	Asurini	Piapoco	Apalai	0.001252	2.88	21053	20508	435218
Mbuti	Asurini	Shawi	Apalai	0.00163	2.879	21090	20382	434799
Mbuti	Asurini	Kokama_Colombia	Apalai	0.00119	2.686	21029	20511	435214
Mbuti	Asurini	Kokama_Peru	Apalai	0.001056	2.518	21007	20547	435219
Mbuti	Asurini	Karitiana	Apalai	0.000627	1.381	20902	20630	435224
Mbuti	Asurini	Munduruku	Apalai	0.000657	1.187	20570	20287	429789
Mbuti	Asurini	Parakana	Apalai	-8.4e-05	-0.176	20800	20836	435124
Mbuti	Asurini	Guarani_Nandeva	Apalai	-0.000145	-0.354	20696	20759	435227
Mbuti	Asurini	Surui	Apalai	-0.000427	-0.873	20619	20805	435213
Mbuti	Asurini	Xavante	Apalai	-0.000329	-0.884	20344	20487	435227
Mbuti	Asurini	Gaviao	Apalai	-0.000551	-1.2	20588	20828	435136
Mbuti	Asurini	Zoro	Apalai	-0.000808	-1.409	20271	20620	432791
Mbuti	Asurini	Urubu_Kaapor	Apalai	-0.000861	-1.846	20455	20830	435205
Mbuti	Asurini	Guarani_Mbya	Apalai	-0.001136	-1.935	20500	20994	434158
Mbuti	Asurini	Guarani_Kaiowa	Apalai	-0.000807	-2.136	20576	20927	435227
Mbuti	Asurini	Arara	Apalai	-0.001045	-2.211	20339	20794	435215
Mbuti	Asurini	Xikrin	Apalai	-0.001657	-4.299	20347	21069	435218
Mbuti	Asurini	Mixe	Arara	0.00404	7.978	22141	20383	435214
Mbuti	Asurini	Tallan	Arara	0.003112	6.78	21712	20358	435212
Mbuti	Asurini	Narihuala	Arara	0.002983	6.524	21687	20389	435208
Mbuti	Asurini	Quechua_Puno	Arara	0.003184	6.26	21799	20413	435209
Mbuti	Asurini	Eten	Arara	0.003083	6.088	21770	20429	435081
Mbuti	Asurini	Sechura	Arara	0.003105	5.093	21591	20245	433495
Mbuti	Asurini	Bolivian	Arara	0.002953	4.771	21524	20243	433700
Mbuti	Asurini	Chamicuro	Arara	0.002924	4.673	21459	20194	432618
Mbuti	Asurini	Aymara	Arara	0.002771	4.518	21493	20292	433519
Mbuti	Asurini	Wajapi	Arara	0.002524	4.492	21533	20434	435135
Mbuti	Asurini	Piapoco	Arara	0.002298	4.477	21399	20399	435206
Mbuti	Asurini	Chotuna	Arara	0.002753	4.395	21554	20358	434429
Mbuti	Asurini	Kokama_Colombia	Arara	0.002235	4.319	21402	20430	435202
Mbuti	Asurini	Kokama_Peru	Arara	0.002101	4.268	21391	20476	435207
Mbuti	Asurini	Shawi	Arara	0.002674	4.146	21520	20358	434787
Mbuti	Asurini	Karitiana	Arara	0.00167	3.203	21156	20429	435212
Mbuti	Asurini	Munduruku	Arara	0.001698	2.778	20868	20139	429777
Mbuti	Asurini	Apalai	Arara	0.001045	2.211	20794	20339	435215
Mbuti	Asurini	Guarani_Nandeva	Arara	0.000901	1.85	20946	20554	435215
Mbuti	Asurini	Parakana	Arara	0.000961	1.803	20829	20411	435112
Mbuti	Asurini	Xavante	Arara	0.000715	1.66	20578	20267	435215
Mbuti	Asurini	Surui	Arara	0.000617	1.103	20783	20515	435201
Mbuti	Asurini	Gaviao	Arara	0.000495	0.953	20790	20574	435124
Mbuti	Asurini	Guarani_Kaiowa	Arara	0.000237	0.521	20637	20534	435215
Mbuti	Asurini	Zoro	Arara	0.000239	0.392	20433	20330	432780
Mbuti	Asurini	Urubu_Kaapor	Arara	0.000184	0.352	20730	20649	435193
Mbuti	Asurini	Guarani_Mbya	Arara	-8.8e-05	-0.143	20593	20631	434146
Mbuti	Asurini	Xikrin	Arara	-0.000613	-1.379	20444	20711	435206
Mbuti	Asurini	Mixe	Aymara	0.001272	2.242	21384	20833	433529
Mbuti	Asurini	Quechua_Puno	Aymara	0.000417	0.796	20276	20095	433526
Mbuti	Asurini	Tallan	Aymara	0.00034	0.655	20898	20751	433527
Mbuti	Asurini	Eten	Aymara	0.000316	0.545	20947	20810	433412
Mbuti	Asurini	Sechura	Aymara	0.000319	0.47	20755	20617	431864
Mbuti	Asurini	Narihuala	Aymara	0.000209	0.391	20894	20804	433524
Mbuti	Asurini	Bolivian	Aymara	0.000159	0.24	20334	20265	432034
Mbuti	Asurini	Chamicuro	Aymara	0.000114	0.169	20934	20884	431022
Mbuti	Asurini	Chotuna	Aymara	-1.8e-05	-0.027	20755	20763	432791
Mbuti	Asurini	Shawi	Aymara	-8.7e-05	-0.129	20954	20992	433124
Mbuti	Asurini	Wajapi	Aymara	-0.000267	-0.411	21243	21359	433451
Mbuti	Asurini	Piapoco	Aymara	-0.000485	-0.869	20816	21027	433521
Mbuti	Asurini	Kokama_Colombia	Aymara	-0.000525	-0.928	20708	20935	433520
Mbuti	Asurini	Kokama_Peru	Aymara	-0.000669	-1.181	20722	21012	433524
Mbuti	Asurini	Munduruku	Aymara	-0.001095	-1.68	20567	21036	428148
Mbuti	Asurini	Karitiana	Aymara	-0.001103	-1.919	20693	21172	433528
Mbuti	Asurini	Parakana	Aymara	-0.001811	-3.071	20638	21423	433428
Mbuti	Asurini	Apalai	Aymara	-0.001722	-3.111	20540	21287	433530
Mbuti	Asurini	Guarani_Nandeva	Aymara	-0.001876	-3.357	20584	21397	433530
Mbuti	Asurini	Surui	Aymara	-0.002164	-3.733	20434	21371	433517
Mbuti	Asurini	Zoro	Aymara	-0.002535	-3.808	20327	21420	431131
Mbuti	Asurini	Gaviao	Aymara	-0.002285	-3.829	20430	21420	433443
Mbuti	Asurini	Xavante	Aymara	-0.002061	-3.878	20195	21088	433530
Mbuti	Asurini	Guarani_Mbya	Aymara	-0.002894	-4.295	20392	21643	432487
Mbuti	Asurini	Urubu_Kaapor	Aymara	-0.002584	-4.306	20379	21500	433509
Mbuti	Asurini	Arara	Aymara	-0.002771	-4.518	20292	21493	433519
Mbuti	Asurini	Guarani_Kaiowa	Aymara	-0.002538	-4.788	20429	21529	433530
Mbuti	Asurini	Xikrin	Aymara	-0.003394	-6.305	20199	21670	433521
Mbuti	Asurini	Mixe	Bolivian	0.001101	1.948	21247	20769	433711
Mbuti	Asurini	Quechua_Puno	Bolivian	0.000254	0.454	20317	20207	433707
Mbuti	Asurini	Tallan	Bolivian	0.000174	0.313	20924	20849	433709
Mbuti	Asurini	Eten	Bolivian	0.000166	0.286	20794	20722	433580
Mbuti	Asurini	Sechura	Bolivian	0.000183	0.273	20841	20762	432015
Mbuti	Asurini	Narihuala	Bolivian	5.4e-05	0.097	20943	20920	433705
Mbuti	Asurini	Chamicuro	Bolivian	-3.1e-05	-0.043	20977	20990	431142
Mbuti	Asurini	Aymara	Bolivian	-0.000159	-0.24	20265	20334	432034
Mbuti	Asurini	Chotuna	Bolivian	-0.000187	-0.272	20603	20684	432938
Mbuti	Asurini	Shawi	Bolivian	-0.000244	-0.348	20913	21018	433287
Mbuti	Asurini	Wajapi	Bolivian	-0.000414	-0.648	21140	21319	433635
Mbuti	Asurini	Piapoco	Bolivian	-0.000627	-1.07	20957	21229	433705
Mbuti	Asurini	Kokama_Colombia	Bolivian	-0.000705	-1.188	20734	21040	433699
Mbuti	Asurini	Kokama_Peru	Bolivian	-0.000842	-1.443	20779	21144	433704
Mbuti	Asurini	Munduruku	Bolivian	-0.001231	-1.837	20389	20916	428355
Mbuti	Asurini	Karitiana	Bolivian	-0.001269	-2.16	20687	21237	433709
Mbuti	Asurini	Parakana	Bolivian	-0.001961	-3.182	20758	21608	433612
Mbuti	Asurini	Apalai	Bolivian	-0.001892	-3.364	20424	21245	433712
Mbuti	Asurini	Guarani_Nandeva	Bolivian	-0.002044	-3.431	20675	21562	433712
Mbuti	Asurini	Surui	Bolivian	-0.002306	-3.642	20584	21584	433699
Mbuti	Asurini	Zoro	Bolivian	-0.002699	-3.917	20093	21257	431322
Mbuti	Asurini	Gaviao	Bolivian	-0.002435	-4.105	20463	21519	433626
Mbuti	Asurini	Xavante	Bolivian	-0.002225	-4.183	20227	21192	433712
Mbuti	Asurini	Urubu_Kaapor	Bolivian	-0.002742	-4.359	20332	21521	433690
Mbuti	Asurini	Guarani_Mbya	Bolivian	-0.003016	-4.501	20353	21658	432661
Mbuti	Asurini	Arara	Bolivian	-0.002953	-4.771	20243	21524	433700
Mbuti	Asurini	Guarani_Kaiowa	Bolivian	-0.002699	-5.001	20366	21537	433712
Mbuti	Asurini	Xikrin	Bolivian	-0.003553	-6.43	20180	21721	433703
Mbuti	Asurini	Mixe	Chamicuro	0.001121	1.944	21456	20971	432629
Mbuti	Asurini	Quechua_Puno	Chamicuro	0.000267	0.437	21215	21099	432629
Mbuti	Asurini	Tallan	Chamicuro	0.000189	0.346	21104	21022	432629
Mbuti	Asurini	Sechura	Chamicuro	0.00019	0.282	21024	20942	430990
Mbuti	Asurini	Eten	Chamicuro	0.000151	0.257	21013	20947	432513
Mbuti	Asurini	Narihuala	Chamicuro	5.9e-05	0.107	21111	21085	432627
Mbuti	Asurini	Bolivian	Chamicuro	3.1e-05	0.043	20990	20977	431142
Mbuti	Asurini	Aymara	Chamicuro	-0.000114	-0.169	20884	20934	431022
Mbuti	Asurini	Chotuna	Chamicuro	-0.000172	-0.24	20860	20935	431888
Mbuti	Asurini	Shawi	Chamicuro	-0.000258	-0.371	20649	20760	432220
Mbuti	Asurini	Wajapi	Chamicuro	-0.000399	-0.633	21015	21188	432553
Mbuti	Asurini	Piapoco	Chamicuro	-0.000622	-1.091	20682	20951	432621
Mbuti	Asurini	Kokama_Colombia	Chamicuro	-0.000692	-1.221	20510	20809	432620
Mbuti	Asurini	Kokama_Peru	Chamicuro	-0.000812	-1.513	20217	20568	432625
Mbuti	Asurini	Munduruku	Chamicuro	-0.001266	-1.836	20454	20994	427305
Mbuti	Asurini	Karitiana	Chamicuro	-0.00125	-2.151	20713	21253	432627
Mbuti	Asurini	Parakana	Chamicuro	-0.001953	-3.101	20605	21449	432536
Mbuti	Asurini	Apalai	Chamicuro	-0.001871	-3.22	20412	21222	432630
Mbuti	Asurini	Guarani_Nandeva	Chamicuro	-0.002001	-3.467	20672	21538	432630
Mbuti	Asurini	Surui	Chamicuro	-0.002313	-3.84	20455	21456	432616
Mbuti	Asurini	Zoro	Chamicuro	-0.002671	-4.068	20014	21163	430256
Mbuti	Asurini	Xavante	Chamicuro	-0.002202	-4.079	20181	21134	432630
Mbuti	Asurini	Gaviao	Chamicuro	-0.002445	-4.118	20347	21405	432539
Mbuti	Asurini	Guarani_Mbya	Chamicuro	-0.002998	-4.165	20279	21573	431594
Mbuti	Asurini	Urubu_Kaapor	Chamicuro	-0.002731	-4.496	20376	21558	432609
Mbuti	Asurini	Arara	Chamicuro	-0.002924	-4.673	20194	21459	432618
Mbuti	Asurini	Guarani_Kaiowa	Chamicuro	-0.002666	-4.83	20369	21522	432630
Mbuti	Asurini	Xikrin	Chamicuro	-0.00353	-6.392	20126	21653	432621
Mbuti	Asurini	Mixe	Chotuna	0.001286	2.183	21477	20919	434440
Mbuti	Asurini	Quechua_Puno	Chotuna	0.000428	0.749	21001	20815	434435
Mbuti	Asurini	Tallan	Chotuna	0.000358	0.646	20839	20684	434440
Mbuti	Asurini	Eten	Chotuna	0.000334	0.582	20603	20458	434322
Mbuti	Asurini	Sechura	Chotuna	0.000335	0.512	20670	20525	432753
Mbuti	Asurini	Narihuala	Chotuna	0.000232	0.421	20734	20633	434436
Mbuti	Asurini	Bolivian	Chotuna	0.000187	0.272	20684	20603	432938
Mbuti	Asurini	Chamicuro	Chotuna	0.000172	0.24	20935	20860	431888
Mbuti	Asurini	Aymara	Chotuna	1.8e-05	0.027	20763	20755	432791
Mbuti	Asurini	Shawi	Chotuna	-7.1e-05	-0.101	20807	20838	434019
Mbuti	Asurini	Wajapi	Chotuna	-0.000241	-0.359	21200	21305	434362
Mbuti	Asurini	Piapoco	Chotuna	-0.000453	-0.766	20976	21173	434432
Mbuti	Asurini	Kokama_Colombia	Chotuna	-0.000516	-0.863	20853	21077	434429
Mbuti	Asurini	Kokama_Peru	Chotuna	-0.00066	-1.131	20902	21189	434435
Mbuti	Asurini	Munduruku	Chotuna	-0.001052	-1.504	20576	21027	429039
Mbuti	Asurini	Karitiana	Chotuna	-0.001079	-1.743	20749	21218	434438
Mbuti	Asurini	Parakana	Chotuna	-0.001785	-2.811	20753	21528	434338
Mbuti	Asurini	Apalai	Chotuna	-0.00171	-3.077	20466	21209	434441
Mbuti	Asurini	Guarani_Nandeva	Chotuna	-0.001844	-3.152	20620	21421	434441
Mbuti	Asurini	Surui	Chotuna	-0.00213	-3.35	20519	21445	434427
Mbuti	Asurini	Zoro	Chotuna	-0.002477	-3.514	20432	21502	432022
Mbuti	Asurini	Gaviao	Chotuna	-0.002254	-3.627	20500	21479	434353
Mbuti	Asurini	Xavante	Chotuna	-0.002038	-3.667	20251	21137	434441
Mbuti	Asurini	Urubu_Kaapor	Chotuna	-0.002572	-3.998	20514	21631	434419
Mbuti	Asurini	Guarani_Mbya	Chotuna	-0.002838	-4.045	20297	21527	433382
Mbuti	Asurini	Arara	Chotuna	-0.002753	-4.395	20358	21554	434429
Mbuti	Asurini	Guarani_Kaiowa	Chotuna	-0.00251	-4.459	20413	21504	434441
Mbuti	Asurini	Xikrin	Chotuna	-0.003372	-6.054	20199	21664	434432
Mbuti	Asurini	Mixe	Eten	0.000959	2.138	21354	20936	435092
Mbuti	Asurini	Quechua_Puno	Eten	0.000104	0.232	20965	20920	435087
Mbuti	Asurini	Tallan	Eten	3e-05	0.077	20766	20753	435091
Mbuti	Asurini	Sechura	Eten	1.1e-05	0.021	20485	20481	433386
Mbuti	Asurini	Narihuala	Eten	-0.0001	-0.252	20690	20734	435086
Mbuti	Asurini	Chamicuro	Eten	-0.000151	-0.257	20947	21013	432513
Mbuti	Asurini	Bolivian	Eten	-0.000166	-0.286	20722	20794	433580
Mbuti	Asurini	Aymara	Eten	-0.000316	-0.545	20810	20947	433412
Mbuti	Asurini	Chotuna	Eten	-0.000334	-0.582	20458	20603	434322
Mbuti	Asurini	Shawi	Eten	-0.000401	-0.68	20889	21064	434667
Mbuti	Asurini	Wajapi	Eten	-0.000559	-1.03	21212	21455	435013
Mbuti	Asurini	Piapoco	Eten	-0.000787	-1.743	20872	21215	435084
Mbuti	Asurini	Kokama_Colombia	Eten	-0.000847	-1.752	20797	21165	435081
Mbuti	Asurini	Kokama_Peru	Eten	-0.000979	-2.303	20814	21240	435085
Mbuti	Asurini	Munduruku	Eten	-0.001374	-2.426	20387	20977	429662
Mbuti	Asurini	Karitiana	Eten	-0.001411	-3.045	20720	21334	435090
Mbuti	Asurini	Parakana	Eten	-0.002123	-4.354	20672	21595	434990
Mbuti	Asurini	Apalai	Eten	-0.002038	-4.591	20528	21415	435093
Mbuti	Asurini	Surui	Eten	-0.002468	-4.787	20531	21605	435079
Mbuti	Asurini	Zoro	Eten	-0.002829	-4.91	20207	21431	432661
Mbuti	Asurini	Guarani_Nandeva	Eten	-0.002183	-4.992	20671	21621	435093
Mbuti	Asurini	Gaviao	Eten	-0.002588	-5.416	20483	21609	435002
Mbuti	Asurini	Guarani_Mbya	Eten	-0.003172	-5.534	20349	21726	434026
Mbuti	Asurini	Urubu_Kaapor	Eten	-0.002901	-5.993	20375	21637	435071
Mbuti	Asurini	Xavante	Eten	-0.002367	-6.013	20233	21263	435093
Mbuti	Asurini	Arara	Eten	-0.003083	-6.088	20429	21770	435081
Mbuti	Asurini	Guarani_Kaiowa	Eten	-0.002847	-7.245	20415	21653	435093
Mbuti	Asurini	Xikrin	Eten	-0.003696	-8.954	20226	21834	435084
Mbuti	Asurini	Mixe	Gaviao	0.003544	7.686	22020	20478	435135
Mbuti	Asurini	Tallan	Gaviao	0.002617	6.079	21682	20543	435133
Mbuti	Asurini	Narihuala	Gaviao	0.002487	5.646	21643	20560	435129
Mbuti	Asurini	Quechua_Puno	Gaviao	0.002691	5.581	21680	20509	435130
Mbuti	Asurini	Eten	Gaviao	0.002588	5.416	21609	20483	435002
[truncated: 27,712 more rows]

## Sheet: B
Pop1_(W)	Pop2_(X)	Pop3_(Y)	Pop4_(Z)	f4	Z	BABA	ABBA	SNPs
Mbuti	Argentina_Aconcagua_Inca_500BP.SG	Apalai	Arara	9.4e-05	0.192	18159	18123	381488
Mbuti	Argentina_Aconcagua_Inca_500BP.SG	Apalai	Asurini	-0.000776	-1.343	18062	18356	378763
Mbuti	Argentina_Aconcagua_Inca_500BP.SG	Apalai	Aymara	0.001107	1.839	18765	18345	380004
Mbuti	Argentina_Aconcagua_Inca_500BP.SG	Apalai	Bolivian	0.001287	2.243	18744	18255	380123
Mbuti	Argentina_Aconcagua_Inca_500BP.SG	Apalai	Chamicuro	-0.000309	-0.523	18320	18437	379181
Mbuti	Argentina_Aconcagua_Inca_500BP.SG	Apalai	Chotuna	0.001532	2.485	18744	18161	380820
Mbuti	Argentina_Aconcagua_Inca_500BP.SG	Apalai	Eten	0.001864	3.755	18955	18244	381406
Mbuti	Argentina_Aconcagua_Inca_500BP.SG	Apalai	Gaviao	-0.000518	-1.084	18178	18375	381405
Mbuti	Argentina_Aconcagua_Inca_500BP.SG	Apalai	Kaiowa	7.6e-05	0.199	18331	18302	381500
Mbuti	Argentina_Aconcagua_Inca_500BP.SG	Apalai	Mbya	0.000329	0.582	18358	18233	380544
Mbuti	Argentina_Aconcagua_Inca_500BP.SG	Apalai	Nandeva	-0.000642	-1.439	18182	18427	381500
Mbuti	Argentina_Aconcagua_Inca_500BP.SG	Apalai	Karitiana	2.5e-05	0.056	18339	18329	381497
Mbuti	Argentina_Aconcagua_Inca_500BP.SG	Apalai	Kichwa	-6.4e-05	-0.152	18535	18559	381500
Mbuti	Argentina_Aconcagua_Inca_500BP.SG	Apalai	Kokama_Colombia	0.000129	0.274	18411	18362	381492
Mbuti	Argentina_Aconcagua_Inca_500BP.SG	Apalai	Kokama_Peru	0.0001	0.237	18375	18337	381497
Mbuti	Argentina_Aconcagua_Inca_500BP.SG	Apalai	Mixe	-0.00112	-2.377	18564	18991	381499
Mbuti	Argentina_Aconcagua_Inca_500BP.SG	Apalai	Munduruku	-0.000405	-0.721	17950	18102	376537
Mbuti	Argentina_Aconcagua_Inca_500BP.SG	Apalai	Muniche	0.000329	0.711	18422	18296	381438
Mbuti	Argentina_Aconcagua_Inca_500BP.SG	Apalai	Narihuala	0.001295	3.133	18913	18419	381495
Mbuti	Argentina_Aconcagua_Inca_500BP.SG	Apalai	Parakana	-0.00094	-1.949	18165	18523	381399
Mbuti	Argentina_Aconcagua_Inca_500BP.SG	Apalai	Piapoco	-0.000396	-0.874	18274	18426	381490
Mbuti	Argentina_Aconcagua_Inca_500BP.SG	Apalai	Quechua_Puno	0.000768	1.609	18804	18511	381498
Mbuti	Argentina_Aconcagua_Inca_500BP.SG	Apalai	Sechura	0.001908	3.136	18836	18111	379964
Mbuti	Argentina_Aconcagua_Inca_500BP.SG	Apalai	Shawi	5.2e-05	0.09	18366	18346	381123
Mbuti	Argentina_Aconcagua_Inca_500BP.SG	Apalai	Surui	-0.000549	-1.055	18146	18356	381488
Mbuti	Argentina_Aconcagua_Inca_500BP.SG	Apalai	Tallan	0.001241	3.039	18882	18409	381499
Mbuti	Argentina_Aconcagua_Inca_500BP.SG	Apalai	Urubu_Kaapor	-0.000411	-0.875	18119	18276	381481
Mbuti	Argentina_Aconcagua_Inca_500BP.SG	Apalai	Wajapi	-0.002646	-4.856	17984	18994	381420
Mbuti	Argentina_Aconcagua_Inca_500BP.SG	Apalai	Wayku	0.000398	0.667	18461	18310	381146
Mbuti	Argentina_Aconcagua_Inca_500BP.SG	Apalai	Xavante	0.0008	2.021	18217	17912	381500
Mbuti	Argentina_Aconcagua_Inca_500BP.SG	Apalai	Xikrin	2.5e-05	0.062	18280	18271	381494
Mbuti	Argentina_Aconcagua_Inca_500BP.SG	Apalai	Zoro	0.000662	1.174	18175	17924	379323
Mbuti	Argentina_ArroyoSeco2_7700BP	Apalai	Arara	-0.00018	-0.487	17968	18036	379587
Mbuti	Argentina_ArroyoSeco2_7700BP	Apalai	Asurini	-0.000482	-1.134	17966	18148	376964
Mbuti	Argentina_ArroyoSeco2_7700BP	Apalai	Aymara	-0.00034	-0.739	18307	18436	378259
Mbuti	Argentina_ArroyoSeco2_7700BP	Apalai	Bolivian	-0.000182	-0.4	18281	18350	378222
Mbuti	Argentina_ArroyoSeco2_7700BP	Apalai	Chamicuro	-0.001008	-2.191	18059	18440	377530
Mbuti	Argentina_ArroyoSeco2_7700BP	Apalai	Chotuna	-0.000701	-1.536	18169	18435	378975
Mbuti	Argentina_ArroyoSeco2_7700BP	Apalai	Eten	-0.000275	-0.754	18330	18434	379519
Mbuti	Argentina_ArroyoSeco2_7700BP	Apalai	Gaviao	-0.000372	-1.003	18050	18191	379509
Mbuti	Argentina_ArroyoSeco2_7700BP	Apalai	Kaiowa	-3e-06	-0.011	18166	18167	379598
Mbuti	Argentina_ArroyoSeco2_7700BP	Apalai	Mbya	5.4e-05	0.118	18128	18107	378665
Mbuti	Argentina_ArroyoSeco2_7700BP	Apalai	Nandeva	-0.000263	-0.79	18094	18194	379598
Mbuti	Argentina_ArroyoSeco2_7700BP	Apalai	Karitiana	-0.000773	-2.238	18059	18352	379595
Mbuti	Argentina_ArroyoSeco2_7700BP	Apalai	Kichwa	-0.000846	-2.538	18216	18537	379598
Mbuti	Argentina_ArroyoSeco2_7700BP	Apalai	Kokama_Colombia	-0.000697	-1.911	18072	18337	379592
Mbuti	Argentina_ArroyoSeco2_7700BP	Apalai	Kokama_Peru	-0.000502	-1.493	18123	18313	379597
Mbuti	Argentina_ArroyoSeco2_7700BP	Apalai	Mixe	-0.0012	-3.528	18394	18850	379597
Mbuti	Argentina_ArroyoSeco2_7700BP	Apalai	Munduruku	-0.000292	-0.636	17841	17951	374794
Mbuti	Argentina_ArroyoSeco2_7700BP	Apalai	Muniche	-0.000364	-0.947	18142	18280	379553
Mbuti	Argentina_ArroyoSeco2_7700BP	Apalai	Narihuala	-0.000342	-1.025	18421	18551	379593
Mbuti	Argentina_ArroyoSeco2_7700BP	Apalai	Parakana	-0.00157	-4.228	17888	18483	379506
Mbuti	Argentina_ArroyoSeco2_7700BP	Apalai	Piapoco	-0.000496	-1.395	18117	18305	379591
Mbuti	Argentina_ArroyoSeco2_7700BP	Apalai	Quechua_Puno	-1.1e-05	-0.029	18476	18480	379595
Mbuti	Argentina_ArroyoSeco2_7700BP	Apalai	Sechura	0.000749	1.669	18470	18186	378193
Mbuti	Argentina_ArroyoSeco2_7700BP	Apalai	Shawi	-0.000506	-1.054	18080	18272	379224
Mbuti	Argentina_ArroyoSeco2_7700BP	Apalai	Surui	0.000164	0.423	18137	18074	379586
Mbuti	Argentina_ArroyoSeco2_7700BP	Apalai	Tallan	-0.000294	-0.896	18384	18496	379598
Mbuti	Argentina_ArroyoSeco2_7700BP	Apalai	Urubu_Kaapor	-0.000229	-0.642	18018	18105	379579
Mbuti	Argentina_ArroyoSeco2_7700BP	Apalai	Wajapi	-0.002144	-4.918	17934	18748	379532
Mbuti	Argentina_ArroyoSeco2_7700BP	Apalai	Wayku	-0.000847	-1.918	18027	18348	379245
Mbuti	Argentina_ArroyoSeco2_7700BP	Apalai	Xavante	0.000475	1.614	18002	17822	379598
Mbuti	Argentina_ArroyoSeco2_7700BP	Apalai	Xikrin	-8.2e-05	-0.264	18099	18130	379591
Mbuti	Argentina_ArroyoSeco2_7700BP	Apalai	Zoro	0.00026	0.584	17948	17850	377559
Mbuti	Argentina_BeagleChannel_Yamana_100BP.SG	Apalai	Arara	-0.000514	-1.172	15490	15660	330385
Mbuti	Argentina_BeagleChannel_Yamana_100BP.SG	Apalai	Asurini	-0.001261	-2.54	15426	15840	328148
Mbuti	Argentina_BeagleChannel_Yamana_100BP.SG	Apalai	Aymara	-0.000504	-0.954	15843	16009	329289
Mbuti	Argentina_BeagleChannel_Yamana_100BP.SG	Apalai	Bolivian	-0.000168	-0.329	15827	15882	329147
Mbuti	Argentina_BeagleChannel_Yamana_100BP.SG	Apalai	Chamicuro	-0.001512	-2.843	15557	16054	328717
Mbuti	Argentina_BeagleChannel_Yamana_100BP.SG	Apalai	Chotuna	2e-05	0.038	15795	15789	329885
Mbuti	Argentina_BeagleChannel_Yamana_100BP.SG	Apalai	Eten	-0.000127	-0.3	15910	15952	330326
Mbuti	Argentina_BeagleChannel_Yamana_100BP.SG	Apalai	Gaviao	-7.9e-05	-0.188	15656	15682	330319
Mbuti	Argentina_BeagleChannel_Yamana_100BP.SG	Apalai	Kaiowa	-7.9e-05	-0.227	15707	15733	330394
Mbuti	Argentina_BeagleChannel_Yamana_100BP.SG	Apalai	Mbya	-0.000305	-0.591	15651	15751	329625
Mbuti	Argentina_BeagleChannel_Yamana_100BP.SG	Apalai	Nandeva	-0.000836	-2.162	15560	15837	330394
Mbuti	Argentina_BeagleChannel_Yamana_100BP.SG	Apalai	Karitiana	-0.000332	-0.805	15677	15787	330391
Mbuti	Argentina_BeagleChannel_Yamana_100BP.SG	Apalai	Kichwa	-0.000746	-1.953	15793	16039	330394
Mbuti	Argentina_BeagleChannel_Yamana_100BP.SG	Apalai	Kokama_Colombia	-9.5e-05	-0.229	15762	15793	330388
Mbuti	Argentina_BeagleChannel_Yamana_100BP.SG	Apalai	Kokama_Peru	-4.5e-05	-0.117	15772	15787	330392
Mbuti	Argentina_BeagleChannel_Yamana_100BP.SG	Apalai	Mixe	-0.001336	-3.179	15914	16355	330393
Mbuti	Argentina_BeagleChannel_Yamana_100BP.SG	Apalai	Munduruku	-0.000594	-1.156	15399	15593	326373
Mbuti	Argentina_BeagleChannel_Yamana_100BP.SG	Apalai	Muniche	-0.000179	-0.418	15734	15793	330364
Mbuti	Argentina_BeagleChannel_Yamana_100BP.SG	Apalai	Narihuala	-0.000299	-0.801	15929	16027	330390
Mbuti	Argentina_BeagleChannel_Yamana_100BP.SG	Apalai	Parakana	-0.001213	-2.75	15549	15949	330312
Mbuti	Argentina_BeagleChannel_Yamana_100BP.SG	Apalai	Piapoco	-0.000222	-0.53	15725	15798	330387
Mbuti	Argentina_BeagleChannel_Yamana_100BP.SG	Apalai	Quechua_Puno	0.00011	0.266	16008	15972	330391
Mbuti	Argentina_BeagleChannel_Yamana_100BP.SG	Apalai	Sechura	-3e-06	-0.005	15849	15850	329190
Mbuti	Argentina_BeagleChannel_Yamana_100BP.SG	Apalai	Shawi	-0.00015	-0.287	15676	15726	330071
Mbuti	Argentina_BeagleChannel_Yamana_100BP.SG	Apalai	Surui	-0.000358	-0.768	15617	15735	330387
Mbuti	Argentina_BeagleChannel_Yamana_100BP.SG	Apalai	Tallan	-0.000105	-0.283	15936	15971	330394
Mbuti	Argentina_BeagleChannel_Yamana_100BP.SG	Apalai	Urubu_Kaapor	0.000164	0.384	15669	15615	330379
Mbuti	Argentina_BeagleChannel_Yamana_100BP.SG	Apalai	Wajapi	-0.002068	-4.42	15541	16225	330334
Mbuti	Argentina_BeagleChannel_Yamana_100BP.SG	Apalai	Wayku	-0.000611	-1.21	15636	15838	330091
Mbuti	Argentina_BeagleChannel_Yamana_100BP.SG	Apalai	Xavante	0.000192	0.566	15524	15461	330394
Mbuti	Argentina_BeagleChannel_Yamana_100BP.SG	Apalai	Xikrin	-0.000206	-0.582	15614	15682	330387
Mbuti	Argentina_BeagleChannel_Yamana_100BP.SG	Apalai	Zoro	0.000736	1.465	15620	15378	328726
Mbuti	Argentina_LagunaChica_6800BP	Apalai	Arara	0.000267	0.506	7564	7521	160351
Mbuti	Argentina_LagunaChica_6800BP	Apalai	Asurini	-0.000363	-0.573	7545	7603	159405
Mbuti	Argentina_LagunaChica_6800BP	Apalai	Aymara	-3e-05	-0.046	7699	7704	159923
Mbuti	Argentina_LagunaChica_6800BP	Apalai	Bolivian	0.000111	0.174	7635	7617	159680
Mbuti	Argentina_LagunaChica_6800BP	Apalai	Chamicuro	-0.000725	-1.124	7600	7716	159724
Mbuti	Argentina_LagunaChica_6800BP	Apalai	Chotuna	0.000683	1.042	7740	7631	160141
Mbuti	Argentina_LagunaChica_6800BP	Apalai	Eten	-0.000469	-0.923	7653	7728	160324
Mbuti	Argentina_LagunaChica_6800BP	Apalai	Gaviao	-0.000152	-0.3	7551	7576	160330
Mbuti	Argentina_LagunaChica_6800BP	Apalai	Kaiowa	8.2e-05	0.187	7614	7600	160355
Mbuti	Argentina_LagunaChica_6800BP	Apalai	Mbya	0.000381	0.582	7634	7573	160041
Mbuti	Argentina_LagunaChica_6800BP	Apalai	Nandeva	-0.000493	-1.057	7550	7629	160355
Mbuti	Argentina_LagunaChica_6800BP	Apalai	Karitiana	-0.000191	-0.365	7587	7617	160353
Mbuti	Argentina_LagunaChica_6800BP	Apalai	Kichwa	0.000119	0.26	7710	7691	160355
Mbuti	Argentina_LagunaChica_6800BP	Apalai	Kokama_Colombia	0.000272	0.516	7627	7584	160354
Mbuti	Argentina_LagunaChica_6800BP	Apalai	Kokama_Peru	-0.000115	-0.243	7615	7634	160355
Mbuti	Argentina_LagunaChica_6800BP	Apalai	Mixe	-0.00101	-2.065	7696	7858	160355
Mbuti	Argentina_LagunaChica_6800BP	Apalai	Munduruku	6.2e-05	0.101	7493	7483	158521
Mbuti	Argentina_LagunaChica_6800BP	Apalai	Muniche	-0.000252	-0.486	7594	7635	160350
Mbuti	Argentina_LagunaChica_6800BP	Apalai	Narihuala	-0.000116	-0.253	7715	7734	160354
Mbuti	Argentina_LagunaChica_6800BP	Apalai	Parakana	-0.000932	-1.671	7519	7669	160333
Mbuti	Argentina_LagunaChica_6800BP	Apalai	Piapoco	0.000219	0.425	7646	7611	160351
Mbuti	Argentina_LagunaChica_6800BP	Apalai	Quechua_Puno	0.00057	1.121	7791	7699	160354
Mbuti	Argentina_LagunaChica_6800BP	Apalai	Sechura	-0.000145	-0.221	7654	7677	159880
Mbuti	Argentina_LagunaChica_6800BP	Apalai	Shawi	-0.000497	-0.771	7563	7643	160201
Mbuti	Argentina_LagunaChica_6800BP	Apalai	Surui	0.001073	1.855	7674	7502	160351
Mbuti	Argentina_LagunaChica_6800BP	Apalai	Tallan	-0.000904	-2.088	7644	7789	160355
Mbuti	Argentina_LagunaChica_6800BP	Apalai	Urubu_Kaapor	0.000429	0.797	7576	7507	160349
Mbuti	Argentina_LagunaChica_6800BP	Apalai	Wajapi	-0.00173	-2.903	7527	7804	160330
Mbuti	Argentina_LagunaChica_6800BP	Apalai	Wayku	-0.001108	-1.741	7518	7696	160206
Mbuti	Argentina_LagunaChica_6800BP	Apalai	Xavante	0.000793	1.991	7541	7414	160355
Mbuti	Argentina_LagunaChica_6800BP	Apalai	Xikrin	0.000506	1.176	7606	7525	160350
Mbuti	Argentina_LagunaChica_6800BP	Apalai	Zoro	0.000232	0.375	7512	7475	159640
Mbuti	Argentina_NorthTierradelFiego_Selknam_100BP.SG	Apalai	Arara	2.8e-05	0.054	17061	17051	361530
Mbuti	Argentina_NorthTierradelFiego_Selknam_100BP.SG	Apalai	Asurini	-0.001145	-1.94	16935	17346	359047
Mbuti	Argentina_NorthTierradelFiego_Selknam_100BP.SG	Apalai	Aymara	-0.000517	-0.86	17328	17514	360262
Mbuti	Argentina_NorthTierradelFiego_Selknam_100BP.SG	Apalai	Bolivian	-0.000713	-1.189	17208	17465	360183
Mbuti	Argentina_NorthTierradelFiego_Selknam_100BP.SG	Apalai	Chamicuro	-0.001429	-2.449	17040	17554	359596
Mbuti	Argentina_NorthTierradelFiego_Selknam_100BP.SG	Apalai	Chotuna	-0.000835	-1.42	17189	17490	360946
Mbuti	Argentina_NorthTierradelFiego_Selknam_100BP.SG	Apalai	Eten	1e-05	0.021	17460	17456	361456
Mbuti	Argentina_NorthTierradelFiego_Selknam_100BP.SG	Apalai	Gaviao	-0.000735	-1.512	17057	17322	361459
Mbuti	Argentina_NorthTierradelFiego_Selknam_100BP.SG	Apalai	Kaiowa	-0.000291	-0.73	17193	17299	361542
Mbuti	Argentina_NorthTierradelFiego_Selknam_100BP.SG	Apalai	Mbya	-0.000287	-0.479	17166	17270	360656
Mbuti	Argentina_NorthTierradelFiego_Selknam_100BP.SG	Apalai	Nandeva	-0.000687	-1.489	17109	17357	361542
Mbuti	Argentina_NorthTierradelFiego_Selknam_100BP.SG	Apalai	Karitiana	-0.000296	-0.632	17210	17317	361540
Mbuti	Argentina_NorthTierradelFiego_Selknam_100BP.SG	Apalai	Kichwa	-0.000724	-1.688	17303	17565	361542
Mbuti	Argentina_NorthTierradelFiego_Selknam_100BP.SG	Apalai	Kokama_Colombia	-0.00056	-1.173	17183	17386	361535
Mbuti	Argentina_NorthTierradelFiego_Selknam_100BP.SG	Apalai	Kokama_Peru	-0.000664	-1.521	17162	17402	361541
Mbuti	Argentina_NorthTierradelFiego_Selknam_100BP.SG	Apalai	Mixe	-0.001678	-3.484	17342	17948	361541
Mbuti	Argentina_NorthTierradelFiego_Selknam_100BP.SG	Apalai	Munduruku	-0.000829	-1.371	16852	17148	357021
Mbuti	Argentina_NorthTierradelFiego_Selknam_100BP.SG	Apalai	Muniche	0.000129	0.266	17307	17260	361495
Mbuti	Argentina_NorthTierradelFiego_Selknam_100BP.SG	Apalai	Narihuala	-0.000393	-0.943	17461	17603	361538
Mbuti	Argentina_NorthTierradelFiego_Selknam_100BP.SG	Apalai	Parakana	-0.001179	-2.284	17046	17473	361458
Mbuti	Argentina_NorthTierradelFiego_Selknam_100BP.SG	Apalai	Piapoco	-0.000785	-1.627	17128	17412	361533
Mbuti	Argentina_NorthTierradelFiego_Selknam_100BP.SG	Apalai	Quechua_Puno	7e-05	0.144	17562	17537	361539
Mbuti	Argentina_NorthTierradelFiego_Selknam_100BP.SG	Apalai	Sechura	8.7e-05	0.155	17400	17369	360185
Mbuti	Argentina_NorthTierradelFiego_Selknam_100BP.SG	Apalai	Shawi	-0.000806	-1.333	17090	17382	361197
Mbuti	Argentina_NorthTierradelFiego_Selknam_100BP.SG	Apalai	Surui	-0.000163	-0.319	17129	17188	361532
Mbuti	Argentina_NorthTierradelFiego_Selknam_100BP.SG	Apalai	Tallan	-0.000172	-0.415	17468	17530	361541
Mbuti	Argentina_NorthTierradelFiego_Selknam_100BP.SG	Apalai	Urubu_Kaapor	0.00074	1.46	17313	17045	361526
Mbuti	Argentina_NorthTierradelFiego_Selknam_100BP.SG	Apalai	Wajapi	-0.00206	-3.903	17039	17784	361474
Mbuti	Argentina_NorthTierradelFiego_Selknam_100BP.SG	Apalai	Wayku	-0.000899	-1.575	17068	17393	361219
Mbuti	Argentina_NorthTierradelFiego_Selknam_100BP.SG	Apalai	Xavante	0.000518	1.36	17081	16894	361542
Mbuti	Argentina_NorthTierradelFiego_Selknam_100BP.SG	Apalai	Xikrin	-0.000278	-0.733	17138	17239	361534
Mbuti	Argentina_NorthTierradelFiego_Selknam_100BP.SG	Apalai	Zoro	0.00073	1.298	17108	16845	359582
Mbuti	Bahamas_Taino.SG	Apalai	Arara	-0.000943	-1.972	20313	20721	431906
Mbuti	Bahamas_Taino.SG	Apalai	Asurini	-0.001395	-2.621	20307	20905	428756
Mbuti	Bahamas_Taino.SG	Apalai	Aymara	-0.002102	-3.61	20482	21387	430251
Mbuti	Bahamas_Taino.SG	Apalai	Bolivian	-0.001691	-3.008	20519	21247	430347
Mbuti	Bahamas_Taino.SG	Apalai	Chamicuro	-0.001022	-1.74	20623	21062	429310
Mbuti	Bahamas_Taino.SG	Apalai	Chotuna	-0.001696	-2.884	20456	21188	431162
Mbuti	Bahamas_Taino.SG	Apalai	Eten	-0.001804	-3.826	20586	21364	431812
Mbuti	Bahamas_Taino.SG	Apalai	Gaviao	-0.001037	-2.167	20475	20923	431814
Mbuti	Bahamas_Taino.SG	Apalai	Kaiowa	-0.000672	-1.837	20575	20866	431918
Mbuti	Bahamas_Taino.SG	Apalai	Mbya	-0.000474	-0.843	20583	20788	430828
Mbuti	Bahamas_Taino.SG	Apalai	Nandeva	-0.000985	-2.247	20494	20920	431918
Mbuti	Bahamas_Taino.SG	Apalai	Karitiana	-0.000997	-2.247	20545	20975	431915
Mbuti	Bahamas_Taino.SG	Apalai	Kichwa	-0.001804	-4.392	20582	21361	431918
Mbuti	Bahamas_Taino.SG	Apalai	Kokama_Colombia	-0.00039	-0.883	20721	20890	431909
Mbuti	Bahamas_Taino.SG	Apalai	Kokama_Peru	-7e-06	-0.017	20792	20795	431915
Mbuti	Bahamas_Taino.SG	Apalai	Mixe	-0.003122	-7.09	20547	21895	431917
Mbuti	Bahamas_Taino.SG	Apalai	Munduruku	-0.000706	-1.311	20252	20553	426268
Mbuti	Bahamas_Taino.SG	Apalai	Muniche	-0.000515	-1.159	20647	20869	431847
Mbuti	Bahamas_Taino.SG	Apalai	Narihuala	-0.002029	-5.099	20640	21516	431913
Mbuti	Bahamas_Taino.SG	Apalai	Parakana	-0.001786	-3.684	20369	21140	431802
Mbuti	Bahamas_Taino.SG	Apalai	Piapoco	-0.000857	-1.84	20612	20982	431908
Mbuti	Bahamas_Taino.SG	Apalai	Quechua_Puno	-0.001889	-4.301	20631	21447	431915
Mbuti	Bahamas_Taino.SG	Apalai	Sechura	-0.001534	-2.699	20536	21196	430184
Mbuti	Bahamas_Taino.SG	Apalai	Shawi	-0.000972	-1.656	20523	20942	431490
Mbuti	Bahamas_Taino.SG	Apalai	Surui	-0.000304	-0.603	20595	20727	431904
Mbuti	Bahamas_Taino.SG	Apalai	Tallan	-0.001811	-4.555	20639	21421	431917
Mbuti	Bahamas_Taino.SG	Apalai	Urubu_Kaapor	-0.000166	-0.356	20597	20669	431897
Mbuti	Bahamas_Taino.SG	Apalai	Wajapi	-0.002519	-4.77	20403	21491	431827
Mbuti	Bahamas_Taino.SG	Apalai	Wayku	-0.000902	-1.63	20584	20973	431518
Mbuti	Bahamas_Taino.SG	Apalai	Xavante	-0.00023	-0.642	20382	20481	431918
Mbuti	Bahamas_Taino.SG	Apalai	Xikrin	-0.000835	-2.217	20489	20850	431910
Mbuti	Bahamas_Taino.SG	Apalai	Zoro	-0.000437	-0.795	20305	20492	429443
Mbuti	Belize_EArchaic	Apalai	Arara	-0.000813	-1.781	10586	10770	226011
Mbuti	Belize_EArchaic	Apalai	Asurini	-0.001055	-1.897	10635	10872	224526
Mbuti	Belize_EArchaic	Apalai	Aymara	-0.00015	-0.258	10883	10917	225313
Mbuti	Belize_EArchaic	Apalai	Bolivian	-0.000901	-1.655	10773	10975	225140
Mbuti	Belize_EArchaic	Apalai	Chamicuro	-0.002058	-3.466	10618	11081	224913
Mbuti	Belize_EArchaic	Apalai	Chotuna	-0.000323	-0.568	10797	10870	225678
Mbuti	Belize_EArchaic	Apalai	Eten	-0.001037	-2.235	10792	11027	225978
Mbuti	Belize_EArchaic	Apalai	Gaviao	-0.000278	-0.598	10717	10779	225970
Mbuti	Belize_EArchaic	Apalai	Kaiowa	-0.000499	-1.358	10736	10849	226018
Mbuti	Belize_EArchaic	Apalai	Mbya	-0.000524	-0.962	10710	10828	225493
Mbuti	Belize_EArchaic	Apalai	Nandeva	-0.000987	-2.368	10675	10898	226018
Mbuti	Belize_EArchaic	Apalai	Karitiana	-0.000508	-1.164	10732	10846	226016
Mbuti	Belize_EArchaic	Apalai	Kichwa	-0.00081	-1.991	10806	10989	226018
Mbuti	Belize_EArchaic	Apalai	Kokama_Colombia	-0.000824	-1.818	10718	10904	226014
Mbuti	Belize_EArchaic	Apalai	Kokama_Peru	-0.000778	-1.943	10713	10889	226017
Mbuti	Belize_EArchaic	Apalai	Mixe	-0.001341	-3.005	10890	11193	226017
Mbuti	Belize_EArchaic	Apalai	Munduruku	-0.000787	-1.375	10529	10705	223295
Mbuti	Belize_EArchaic	Apalai	Muniche	-0.000731	-1.607	10719	10884	225998
Mbuti	Belize_EArchaic	Apalai	Narihuala	-0.001051	-2.573	10820	11058	226014
Mbuti	Belize_EArchaic	Apalai	Parakana	-0.00155	-3.289	10633	10983	225971
Mbuti	Belize_EArchaic	Apalai	Piapoco	-0.000862	-1.927	10695	10890	226012
Mbuti	Belize_EArchaic	Apalai	Quechua_Puno	-0.00092	-2.022	10847	11054	226017
Mbuti	Belize_EArchaic	Apalai	Sechura	-0.000227	-0.392	10814	10865	225247
Mbuti	Belize_EArchaic	Apalai	Shawi	-0.000944	-1.69	10642	10856	225806
Mbuti	Belize_EArchaic	Apalai	Surui	-0.000561	-1.131	10685	10812	226012
Mbuti	Belize_EArchaic	Apalai	Tallan	-0.000807	-2.056	10846	11029	226018
Mbuti	Belize_EArchaic	Apalai	Urubu_Kaapor	-0.000466	-0.982	10665	10771	226010
Mbuti	Belize_EArchaic	Apalai	Wajapi	-0.002518	-4.982	10577	11146	225974
Mbuti	Belize_EArchaic	Apalai	Wayku	-0.000683	-1.205	10694	10848	225814
Mbuti	Belize_EArchaic	Apalai	Xavante	0.000503	1.42	10677	10564	226018
Mbuti	Belize_EArchaic	Apalai	Xikrin	-0.000426	-1.141	10686	10782	226013
Mbuti	Belize_EArchaic	Apalai	Zoro	0.000237	0.444	10632	10579	224865
Mbuti	Brazil_LapaDoSanto_9600BP	Apalai	Arara	0.000241	0.617	16255	16172	343328
Mbuti	Brazil_LapaDoSanto_9600BP	Apalai	Asurini	-0.001025	-2.282	16118	16468	341013
Mbuti	Brazil_LapaDoSanto_9600BP	Apalai	Aymara	-0.000465	-1.012	16490	16649	342193
Mbuti	Brazil_LapaDoSanto_9600BP	Apalai	Bolivian	5.9e-05	0.133	16535	16515	342069
Mbuti	Brazil_LapaDoSanto_9600BP	Apalai	Chamicuro	-0.000572	-1.257	16375	16570	341613
Mbuti	Brazil_LapaDoSanto_9600BP	Apalai	Chotuna	-9.7e-05	-0.204	16506	16539	342792
Mbuti	Brazil_LapaDoSanto_9600BP	Apalai	Eten	-1e-05	-0.026	16590	16593	343273
Mbuti	Brazil_LapaDoSanto_9600BP	Apalai	Gaviao	-9.4e-05	-0.25	16329	16361	343263
Mbuti	Brazil_LapaDoSanto_9600BP	Apalai	Kaiowa	3e-06	0.008	16394	16394	343338
Mbuti	Brazil_LapaDoSanto_9600BP	Apalai	Mbya	-6.7e-05	-0.146	16363	16386	342510
Mbuti	Brazil_LapaDoSanto_9600BP	Apalai	Nandeva	-0.00029	-0.839	16338	16438	343338
Mbuti	Brazil_LapaDoSanto_9600BP	Apalai	Karitiana	-0.000178	-0.49	16406	16467	343335
Mbuti	Brazil_LapaDoSanto_9600BP	Apalai	Kichwa	-0.000341	-1.036	16515	16632	343338
Mbuti	Brazil_LapaDoSanto_9600BP	Apalai	Kokama_Colombia	-0.000217	-0.565	16416	16491	343333
Mbuti	Brazil_LapaDoSanto_9600BP	Apalai	Kokama_Peru	-0.000207	-0.59	16412	16483	343335
Mbuti	Brazil_LapaDoSanto_9600BP	Apalai	Mixe	-0.001384	-3.745	16551	17026	343337
Mbuti	Brazil_LapaDoSanto_9600BP	Apalai	Munduruku	0.000111	0.247	16173	16135	339098
Mbuti	Brazil_LapaDoSanto_9600BP	Apalai	Muniche	-0.000166	-0.431	16417	16474	343301
Mbuti	Brazil_LapaDoSanto_9600BP	Apalai	Narihuala	-0.000337	-1.036	16604	16719	343334
Mbuti	Brazil_LapaDoSanto_9600BP	Apalai	Parakana	-0.000944	-2.43	16220	16544	343262
Mbuti	Brazil_LapaDoSanto_9600BP	Apalai	Piapoco	-0.000317	-0.875	16382	16491	343331
Mbuti	Brazil_LapaDoSanto_9600BP	Apalai	Quechua_Puno	0.000306	0.817	16724	16619	343336
Mbuti	Brazil_LapaDoSanto_9600BP	Apalai	Sechura	-0.000125	-0.264	16506	16549	342105
Mbuti	Brazil_LapaDoSanto_9600BP	Apalai	Shawi	-0.00095	-2.099	16229	16555	343005
Mbuti	Brazil_LapaDoSanto_9600BP	Apalai	Surui	0.000291	0.7	16401	16301	343330
Mbuti	Brazil_LapaDoSanto_9600BP	Apalai	Tallan	-0.000767	-2.41	16506	16769	343338
Mbuti	Brazil_LapaDoSanto_9600BP	Apalai	Urubu_Kaapor	0.000164	0.442	16327	16271	343321
Mbuti	Brazil_LapaDoSanto_9600BP	Apalai	Wajapi	-0.002243	-5.002	16176	16946	343276
Mbuti	Brazil_LapaDoSanto_9600BP	Apalai	Wayku	-1.2e-05	-0.027	16435	16439	343018
Mbuti	Brazil_LapaDoSanto_9600BP	Apalai	Xavante	0.000674	2.285	16278	16047	343338
Mbuti	Brazil_LapaDoSanto_9600BP	Apalai	Xikrin	-0.00012	-0.394	16302	16343	343331
Mbuti	Brazil_LapaDoSanto_9600BP	Apalai	Zoro	0.00106	2.362	16357	15995	341546
Mbuti	Brazil_Laranjal_6700BP	Apalai	Arara	-0.000291	-0.637	11173	11243	238204
Mbuti	Brazil_Laranjal_6700BP	Apalai	Asurini	-0.001407	-2.773	11077	11410	236603
Mbuti	Brazil_Laranjal_6700BP	Apalai	Aymara	-0.000829	-1.525	11342	11538	237429
Mbuti	Brazil_Laranjal_6700BP	Apalai	Bolivian	-0.000494	-0.935	11325	11442	237325
Mbuti	Brazil_Laranjal_6700BP	Apalai	Chamicuro	-0.001126	-2.167	11269	11536	237058
Mbuti	Brazil_Laranjal_6700BP	Apalai	Chotuna	-0.000227	-0.411	11384	11438	237821
Mbuti	Brazil_Laranjal_6700BP	Apalai	Eten	-0.000131	-0.296	11449	11480	238172
Mbuti	Brazil_Laranjal_6700BP	Apalai	Gaviao	-0.000471	-1.102	11242	11355	238162
Mbuti	Brazil_Laranjal_6700BP	Apalai	Kaiowa	4.2e-05	0.114	11335	11326	238212
Mbuti	Brazil_Laranjal_6700BP	Apalai	Mbya	-0.00046	-0.842	11232	11342	237639
Mbuti	Brazil_Laranjal_6700BP	Apalai	Nandeva	-0.000392	-1.005	11281	11374	238212
Mbuti	Brazil_Laranjal_6700BP	Apalai	Karitiana	-0.000237	-0.544	11313	11370	238209
Mbuti	Brazil_Laranjal_6700BP	Apalai	Kichwa	-0.000232	-0.602	11426	11481	238212
Mbuti	Brazil_Laranjal_6700BP	Apalai	Kokama_Colombia	-0.000363	-0.875	11289	11376	238207
Mbuti	Brazil_Laranjal_6700BP	Apalai	Kokama_Peru	-0.000225	-0.574	11317	11371	238211
Mbuti	Brazil_Laranjal_6700BP	Apalai	Mixe	-0.001649	-3.86	11398	11791	238211
Mbuti	Brazil_Laranjal_6700BP	Apalai	Munduruku	-0.000288	-0.555	11116	11183	235245
Mbuti	Brazil_Laranjal_6700BP	Apalai	Muniche	-0.000278	-0.633	11313	11379	238185
Mbuti	Brazil_Laranjal_6700BP	Apalai	Narihuala	-0.000777	-1.998	11408	11593	238210
Mbuti	Brazil_Laranjal_6700BP	Apalai	Parakana	-0.001181	-2.575	11193	11474	238154
Mbuti	Brazil_Laranjal_6700BP	Apalai	Piapoco	-0.000156	-0.366	11329	11366	238207
Mbuti	Brazil_Laranjal_6700BP	Apalai	Quechua_Puno	-0.000745	-1.786	11418	11595	238211
Mbuti	Brazil_Laranjal_6700BP	Apalai	Sechura	0.000179	0.327	11420	11377	237378
Mbuti	Brazil_Laranjal_6700BP	Apalai	Shawi	-0.000642	-1.183	11213	11366	237998
Mbuti	Brazil_Laranjal_6700BP	Apalai	Surui	0.000397	0.824	11333	11238	238205
Mbuti	Brazil_Laranjal_6700BP	Apalai	Tallan	-0.000881	-2.303	11375	11585	238211
Mbuti	Brazil_Laranjal_6700BP	Apalai	Urubu_Kaapor	-0.000295	-0.649	11206	11276	238199
Mbuti	Brazil_Laranjal_6700BP	Apalai	Wajapi	-0.001871	-3.776	11208	11653	238169
Mbuti	Brazil_Laranjal_6700BP	Apalai	Wayku	-0.000709	-1.338	11271	11440	237984
Mbuti	Brazil_Laranjal_6700BP	Apalai	Xavante	0.000579	1.62	11227	11089	238212
Mbuti	Brazil_Laranjal_6700BP	Apalai	Xikrin	-0.000228	-0.633	11257	11311	238208
Mbuti	Brazil_Laranjal_6700BP	Apalai	Zoro	-0.000192	-0.354	11133	11178	236980
Mbuti	Brazil_Moraes_5800BP	Apalai	Arara	-0.000115	-0.189	5709	5723	120578
Mbuti	Brazil_Moraes_5800BP	Apalai	Asurini	0.000533	0.765	5740	5676	119786
Mbuti	Brazil_Moraes_5800BP	Apalai	Aymara	-0.001964	-2.687	5686	5922	120216
Mbuti	Brazil_Moraes_5800BP	Apalai	Bolivian	-0.000727	-1.044	5730	5817	120124
Mbuti	Brazil_Moraes_5800BP	Apalai	Chamicuro	-0.001496	-2.12	5673	5853	120013
Mbuti	Brazil_Moraes_5800BP	Apalai	Chotuna	0.00057	0.818	5823	5755	120397
Mbuti	Brazil_Moraes_5800BP	Apalai	Eten	-0.00092	-1.607	5762	5873	120566
Mbuti	Brazil_Moraes_5800BP	Apalai	Gaviao	-0.000855	-1.486	5676	5779	120560
Mbuti	Brazil_Moraes_5800BP	Apalai	Kaiowa	-0.000153	-0.319	5739	5758	120583
Mbuti	Brazil_Moraes_5800BP	Apalai	Mbya	-0.000711	-1.055	5690	5776	120283
Mbuti	Brazil_Moraes_5800BP	Apalai	Nandeva	-0.000386	-0.723	5714	5761	120583
Mbuti	Brazil_Moraes_5800BP	Apalai	Karitiana	-0.000256	-0.46	5737	5767	120581
Mbuti	Brazil_Moraes_5800BP	Apalai	Kichwa	-0.000948	-1.816	5756	5871	120583
Mbuti	Brazil_Moraes_5800BP	Apalai	Kokama_Colombia	-9.3e-05	-0.169	5754	5765	120581
Mbuti	Brazil_Moraes_5800BP	Apalai	Kokama_Peru	-0.000277	-0.547	5740	5774	120582
Mbuti	Brazil_Moraes_5800BP	Apalai	Mixe	-0.00175	-3.16	5785	5996	120583
Mbuti	Brazil_Moraes_5800BP	Apalai	Munduruku	-0.00105	-1.533	5593	5718	119101
Mbuti	Brazil_Moraes_5800BP	Apalai	Muniche	-0.001589	-2.899	5674	5865	120573
Mbuti	Brazil_Moraes_5800BP	Apalai	Narihuala	-0.000718	-1.446	5794	5881	120580
Mbuti	Brazil_Moraes_5800BP	Apalai	Parakana	-0.001496	-2.578	5662	5843	120552
Mbuti	Brazil_Moraes_5800BP	Apalai	Piapoco	-0.000201	-0.356	5749	5773	120579
Mbuti	Brazil_Moraes_5800BP	Apalai	Quechua_Puno	-0.00031	-0.542	5825	5862	120583
Mbuti	Brazil_Moraes_5800BP	Apalai	Sechura	0.000215	0.308	5808	5782	120206
Mbuti	Brazil_Moraes_5800BP	Apalai	Shawi	-8.7e-05	-0.129	5743	5753	120487
Mbuti	Brazil_Moraes_5800BP	Apalai	Surui	0.000224	0.378	5743	5716	120581
Mbuti	Brazil_Moraes_5800BP	Apalai	Tallan	-0.000876	-1.755	5769	5875	120583
Mbuti	Brazil_Moraes_5800BP	Apalai	Urubu_Kaapor	0.00015	0.262	5731	5713	120580
Mbuti	Brazil_Moraes_5800BP	Apalai	Wajapi	-0.001349	-2.099	5722	5885	120565
Mbuti	Brazil_Moraes_5800BP	Apalai	Wayku	-0.00054	-0.768	5724	5790	120468
Mbuti	Brazil_Moraes_5800BP	Apalai	Xavante	0.000508	1.114	5686	5625	120583
Mbuti	Brazil_Moraes_5800BP	Apalai	Xikrin	0.000189	0.403	5732	5709	120579
Mbuti	Brazil_Moraes_5800BP	Apalai	Zoro	0.000369	0.527	5669	5625	119978
Mbuti	Brazil_Sumidouro_10100BP.SG	Apalai	Arara	0.00024	0.675	20193	20089	432033
Mbuti	Brazil_Sumidouro_10100BP.SG	Apalai	Asurini	-0.000198	-0.484	20198	20284	428882
Mbuti	Brazil_Sumidouro_10100BP.SG	Apalai	Aymara	-0.000191	-0.404	20533	20615	430378
Mbuti	Brazil_Sumidouro_10100BP.SG	Apalai	Bolivian	0.000153	0.336	20566	20501	430473
Mbuti	Brazil_Sumidouro_10100BP.SG	Apalai	Chamicuro	-0.000739	-1.63	20298	20616	429438
Mbuti	Brazil_Sumidouro_10100BP.SG	Apalai	Chotuna	9.2e-05	0.206	20506	20466	431289
Mbuti	Brazil_Sumidouro_10100BP.SG	Apalai	Eten	-0.000213	-0.558	20562	20654	431939
Mbuti	Brazil_Sumidouro_10100BP.SG	Apalai	Gaviao	-0.000342	-0.933	20241	20389	431941
Mbuti	Brazil_Sumidouro_10100BP.SG	Apalai	Kaiowa	0.000636	2.135	20488	20213	432045
Mbuti	Brazil_Sumidouro_10100BP.SG	Apalai	Mbya	0.000328	0.746	20387	20246	430955
Mbuti	Brazil_Sumidouro_10100BP.SG	Apalai	Nandeva	7.3e-05	0.228	20360	20328	432045
Mbuti	Brazil_Sumidouro_10100BP.SG	Apalai	Karitiana	0.000219	0.612	20440	20346	432042
Mbuti	Brazil_Sumidouro_10100BP.SG	Apalai	Kichwa	-0.000214	-0.673	20542	20635	432045
Mbuti	Brazil_Sumidouro_10100BP.SG	Apalai	Kokama_Colombia	-0.000555	-1.594	20281	20521	432036
Mbuti	Brazil_Sumidouro_10100BP.SG	Apalai	Kokama_Peru	0.000142	0.415	20431	20370	432042
Mbuti	Brazil_Sumidouro_10100BP.SG	Apalai	Mixe	-0.001181	-3.265	20603	21113	432044
Mbuti	Brazil_Sumidouro_10100BP.SG	Apalai	Munduruku	-0.00071	-1.613	19886	20188	426392
Mbuti	Brazil_Sumidouro_10100BP.SG	Apalai	Muniche	6.8e-05	0.183	20415	20386	431974
Mbuti	Brazil_Sumidouro_10100BP.SG	Apalai	Narihuala	-0.000374	-1.106	20614	20776	432040
Mbuti	Brazil_Sumidouro_10100BP.SG	Apalai	Parakana	-0.000708	-1.956	20237	20542	431929
Mbuti	Brazil_Sumidouro_10100BP.SG	Apalai	Piapoco	-0.000344	-0.969	20313	20462	432036
Mbuti	Brazil_Sumidouro_10100BP.SG	Apalai	Quechua_Puno	-1e-06	-0.003	20695	20695	432042
Mbuti	Brazil_Sumidouro_10100BP.SG	Apalai	Sechura	-4.2e-05	-0.097	20491	20510	430310
Mbuti	Brazil_Sumidouro_10100BP.SG	Apalai	Shawi	-0.000425	-0.933	20259	20442	431618
Mbuti	Brazil_Sumidouro_10100BP.SG	Apalai	Surui	0.000366	0.909	20369	20211	432031
Mbuti	Brazil_Sumidouro_10100BP.SG	Apalai	Tallan	-0.000162	-0.5	20622	20692	432044
Mbuti	Brazil_Sumidouro_10100BP.SG	Apalai	Urubu_Kaapor	0.000292	0.804	20309	20183	432024
Mbuti	Brazil_Sumidouro_10100BP.SG	Apalai	Wajapi	-0.001646	-4.001	20178	20889	431954
Mbuti	Brazil_Sumidouro_10100BP.SG	Apalai	Wayku	8.5e-05	0.193	20421	20384	431645
Mbuti	Brazil_Sumidouro_10100BP.SG	Apalai	Xavante	0.001138	3.988	20309	19818	432045
Mbuti	Brazil_Sumidouro_10100BP.SG	Apalai	Xikrin	0.000373	1.242	20381	20220	432037
Mbuti	Brazil_Sumidouro_10100BP.SG	Apalai	Zoro	0.001162	2.649	20292	19793	429569
Mbuti	Chile_Conchali_700BP	Apalai	Arara	0.00016	0.376	17274	17216	363591
Mbuti	Chile_Conchali_700BP	Apalai	Asurini	-0.001063	-2.274	17119	17503	361115
Mbuti	Chile_Conchali_700BP	Apalai	Aymara	0.000484	0.984	17712	17537	362359
Mbuti	Chile_Conchali_700BP	Apalai	Bolivian	0.00082	1.746	17690	17393	362246
Mbuti	Chile_Conchali_700BP	Apalai	Chamicuro	-0.001371	-2.753	17207	17703	361745
Mbuti	Chile_Conchali_700BP	Apalai	Chotuna	0.000842	1.722	17688	17382	363014
Mbuti	Chile_Conchali_700BP	Apalai	Eten	0.000353	0.84	17709	17581	363526
Mbuti	Chile_Conchali_700BP	Apalai	Gaviao	-0.000238	-0.573	17323	17410	363523
Mbuti	Chile_Conchali_700BP	Apalai	Kaiowa	0.000122	0.374	17435	17391	363602
Mbuti	Chile_Conchali_700BP	Apalai	Mbya	-0.000243	-0.478	17317	17405	362717
Mbuti	Chile_Conchali_700BP	Apalai	Nandeva	-0.000505	-1.39	17292	17475	363602
Mbuti	Chile_Conchali_700BP	Apalai	Karitiana	-0.000143	-0.365	17404	17456	363599
Mbuti	Chile_Conchali_700BP	Apalai	Kichwa	-0.000236	-0.676	17570	17656	363602
Mbuti	Chile_Conchali_700BP	Apalai	Kokama_Colombia	-9.9e-05	-0.252	17436	17472	363598
Mbuti	Chile_Conchali_700BP	Apalai	Kokama_Peru	0.000246	0.67	17492	17403	363600
Mbuti	Chile_Conchali_700BP	Apalai	Mixe	-0.000741	-1.927	17705	17975	363601
Mbuti	Chile_Conchali_700BP	Apalai	Munduruku	-0.000147	-0.297	17110	17163	359064
Mbuti	Chile_Conchali_700BP	Apalai	Muniche	-0.000188	-0.459	17416	17485	363559
Mbuti	Chile_Conchali_700BP	Apalai	Narihuala	0.000181	0.497	17739	17673	363597
Mbuti	Chile_Conchali_700BP	Apalai	Parakana	-0.001131	-2.704	17200	17611	363517
Mbuti	Chile_Conchali_700BP	Apalai	Piapoco	-8.5e-05	-0.213	17435	17466	363594
Mbuti	Chile_Conchali_700BP	Apalai	Quechua_Puno	0.000708	1.684	17858	17601	363601
Mbuti	Chile_Conchali_700BP	Apalai	Sechura	0.00151	3.034	17852	17305	362284
Mbuti	Chile_Conchali_700BP	Apalai	Shawi	-8.8e-05	-0.172	17384	17416	363259
Mbuti	Chile_Conchali_700BP	Apalai	Surui	-3e-05	-0.067	17358	17369	363593
Mbuti	Chile_Conchali_700BP	Apalai	Tallan	7.3e-05	0.205	17693	17667	363602
Mbuti	Chile_Conchali_700BP	Apalai	Urubu_Kaapor	0.000233	0.571	17362	17277	363585
Mbuti	Chile_Conchali_700BP	Apalai	Wajapi	-0.002624	-5.415	17087	18041	363533
Mbuti	Chile_Conchali_700BP	Apalai	Wayku	-0.000199	-0.391	17389	17461	363271
Mbuti	Chile_Conchali_700BP	Apalai	Xavante	0.00068	2.095	17286	17038	363602
Mbuti	Chile_Conchali_700BP	Apalai	Xikrin	1.1e-05	0.033	17339	17335	363595
Mbuti	Chile_Conchali_700BP	Apalai	Zoro	0.000956	1.993	17327	16981	361700
Mbuti	Chile_LosRieles_12000BP.SG	Apalai	Arara	-0.0003	-0.632	20205	20333	428172
Mbuti	Chile_LosRieles_12000BP.SG	Apalai	Asurini	-0.000806	-1.402	20229	20572	425070
Mbuti	Chile_LosRieles_12000BP.SG	Apalai	Aymara	1.6e-05	0.028	20750	20743	426550
Mbuti	Chile_LosRieles_12000BP.SG	Apalai	Bolivian	-0.00019	-0.312	20649	20730	426620
Mbuti	Chile_LosRieles_12000BP.SG	Apalai	Chamicuro	-0.001962	-3.284	20143	20978	425614
Mbuti	Chile_LosRieles_12000BP.SG	Apalai	Chotuna	9.2e-05	0.152	20661	20621	427440
Mbuti	Chile_LosRieles_12000BP.SG	Apalai	Eten	-0.000606	-1.219	20614	20874	428081
Mbuti	Chile_LosRieles_12000BP.SG	Apalai	Gaviao	-0.000401	-0.798	20379	20551	428081
Mbuti	Chile_LosRieles_12000BP.SG	Apalai	Kaiowa	-8.2e-05	-0.214	20476	20511	428184
Mbuti	Chile_LosRieles_12000BP.SG	Apalai	Mbya	0.000298	0.511	20509	20381	427108
Mbuti	Chile_LosRieles_12000BP.SG	Apalai	Nandeva	-0.000134	-0.304	20463	20521	428184
Mbuti	Chile_LosRieles_12000BP.SG	Apalai	Karitiana	-0.000364	-0.755	20431	20587	428182
Mbuti	Chile_LosRieles_12000BP.SG	Apalai	Kichwa	-0.000117	-0.273	20708	20758	428184
Mbuti	Chile_LosRieles_12000BP.SG	Apalai	Kokama_Colombia	-0.000934	-2.072	20333	20733	428176
Mbuti	Chile_LosRieles_12000BP.SG	Apalai	Kokama_Peru	-0.000343	-0.761	20453	20600	428181
Mbuti	Chile_LosRieles_12000BP.SG	Apalai	Mixe	-0.001424	-3.1	20709	21319	428183
Mbuti	Chile_LosRieles_12000BP.SG	Apalai	Munduruku	-0.000229	-0.402	20152	20249	422597
Mbuti	Chile_LosRieles_12000BP.SG	Apalai	Muniche	-0.000377	-0.77	20463	20625	428115
Mbuti	Chile_LosRieles_12000BP.SG	Apalai	Narihuala	9.1e-05	0.219	20864	20825	428179
Mbuti	Chile_LosRieles_12000BP.SG	Apalai	Parakana	-0.001903	-3.905	20101	20915	428071
Mbuti	Chile_LosRieles_12000BP.SG	Apalai	Piapoco	-0.000298	-0.619	20492	20620	428174
Mbuti	Chile_LosRieles_12000BP.SG	Apalai	Quechua_Puno	0.00024	0.49	20907	20804	428181
Mbuti	Chile_LosRieles_12000BP.SG	Apalai	Sechura	-4e-05	-0.07	20630	20647	426472
Mbuti	Chile_LosRieles_12000BP.SG	Apalai	Shawi	-0.000891	-1.508	20297	20679	427761
Mbuti	Chile_LosRieles_12000BP.SG	Apalai	Surui	0.000145	0.287	20477	20415	428170
Mbuti	Chile_LosRieles_12000BP.SG	Apalai	Tallan	-0.000297	-0.715	20745	20872	428183
Mbuti	Chile_LosRieles_12000BP.SG	Apalai	Urubu_Kaapor	-0.000223	-0.448	20333	20428	428163
Mbuti	Chile_LosRieles_12000BP.SG	Apalai	Wajapi	-0.002423	-4.343	20149	21186	428096
Mbuti	Chile_LosRieles_12000BP.SG	Apalai	Wayku	-0.000587	-0.985	20405	20656	427787
Mbuti	Chile_LosRieles_12000BP.SG	Apalai	Xavante	0.000692	1.815	20371	20074	428184
Mbuti	Chile_LosRieles_12000BP.SG	Apalai	Xikrin	-0.000657	-1.634	20309	20590	428176
Mbuti	Chile_LosRieles_12000BP.SG	Apalai	Zoro	0.000575	1.037	20324	20079	425742
Mbuti	Chile_LosRieles_5100BP	Apalai	Arara	-0.000617	-1.225	14681	14874	311853
Mbuti	Chile_LosRieles_5100BP	Apalai	Asurini	-0.000704	-1.199	14729	14947	309783
Mbuti	Chile_LosRieles_5100BP	Apalai	Aymara	-0.000432	-0.701	15094	15228	310831
Mbuti	Chile_LosRieles_5100BP	Apalai	Bolivian	-0.000682	-1.146	14954	15166	310724
Mbuti	Chile_LosRieles_5100BP	Apalai	Chamicuro	-0.001011	-1.67	14901	15215	310291
Mbuti	Chile_LosRieles_5100BP	Apalai	Chotuna	-0.000313	-0.521	15005	15102	311366
Mbuti	Chile_LosRieles_5100BP	Apalai	Eten	-0.000672	-1.376	15042	15252	311806
Mbuti	Chile_LosRieles_5100BP	Apalai	Gaviao	-0.000795	-1.652	14779	15027	311799
Mbuti	Chile_LosRieles_5100BP	Apalai	Kaiowa	0.000146	0.366	14988	14943	311862
Mbuti	Chile_LosRieles_5100BP	Apalai	Mbya	0.000208	0.353	14969	14904	311098
Mbuti	Chile_LosRieles_5100BP	Apalai	Nandeva	-0.000882	-1.985	14795	15070	311862
Mbuti	Chile_LosRieles_5100BP	Apalai	Karitiana	-0.000287	-0.592	14925	15015	311860
Mbuti	Chile_LosRieles_5100BP	Apalai	Kichwa	-0.000732	-1.707	15005	15233	311862
Mbuti	Chile_LosRieles_5100BP	Apalai	Kokama_Colombia	-0.000657	-1.392	14880	15085	311858
Mbuti	Chile_LosRieles_5100BP	Apalai	Kokama_Peru	-0.000814	-1.857	14868	15121	311860
Mbuti	Chile_LosRieles_5100BP	Apalai	Mixe	-0.001692	-3.738	15039	15567	311861
Mbuti	Chile_LosRieles_5100BP	Apalai	Munduruku	-0.000872	-1.532	14571	14839	308010
Mbuti	Chile_LosRieles_5100BP	Apalai	Muniche	-0.001131	-2.417	14796	15148	311836
Mbuti	Chile_LosRieles_5100BP	Apalai	Narihuala	-0.000349	-0.812	15143	15252	311858
Mbuti	Chile_LosRieles_5100BP	Apalai	Parakana	-0.001534	-3.037	14734	15212	311793
Mbuti	Chile_LosRieles_5100BP	Apalai	Piapoco	-0.001003	-2.127	14801	15114	311855
Mbuti	Chile_LosRieles_5100BP	Apalai	Quechua_Puno	-0.000355	-0.734	15158	15268	311860
Mbuti	Chile_LosRieles_5100BP	Apalai	Sechura	0.000553	0.881	15128	14956	310739
Mbuti	Chile_LosRieles_5100BP	Apalai	Shawi	-0.000478	-0.786	14900	15049	311569
Mbuti	Chile_LosRieles_5100BP	Apalai	Surui	-0.00024	-0.464	14857	14932	311855
Mbuti	Chile_LosRieles_5100BP	Apalai	Tallan	-0.000486	-1.202	15089	15241	311862
Mbuti	Chile_LosRieles_5100BP	Apalai	Urubu_Kaapor	-0.000552	-1.086	14774	14947	311848
Mbuti	Chile_LosRieles_5100BP	Apalai	Wajapi	-0.002281	-4.1	14740	15451	311808
Mbuti	Chile_LosRieles_5100BP	Apalai	Wayku	-0.000784	-1.302	14848	15092	311577
Mbuti	Chile_LosRieles_5100BP	Apalai	Xavante	0.000127	0.337	14734	14695	311862
Mbuti	Chile_LosRieles_5100BP	Apalai	Xikrin	-0.000346	-0.865	14830	14938	311856
Mbuti	Chile_LosRieles_5100BP	Apalai	Zoro	-0.000329	-0.554	14679	14782	310273
Mbuti	Chile_PicaOcho_700BP	Apalai	Arara	-9.3e-05	-0.173	9545	9564	201473
Mbuti	Chile_PicaOcho_700BP	Apalai	Asurini	-0.000309	-0.527	9553	9614	200163
Mbuti	Chile_PicaOcho_700BP	Apalai	Aymara	0.002063	3.186	10033	9619	200853
Mbuti	Chile_PicaOcho_700BP	Apalai	Bolivian	0.002341	3.764	9972	9502	200671
Mbuti	Chile_PicaOcho_700BP	Apalai	Chamicuro	-0.001184	-2.026	9594	9832	200589
Mbuti	Chile_PicaOcho_700BP	Apalai	Chotuna	0.000826	1.331	9779	9613	201197
Mbuti	Chile_PicaOcho_700BP	Apalai	Eten	8.8e-05	0.174	9787	9769	201441
Mbuti	Chile_PicaOcho_700BP	Apalai	Gaviao	-0.00094	-1.992	9510	9699	201436
Mbuti	Chile_PicaOcho_700BP	Apalai	Kaiowa	-0.000377	-0.934	9609	9685	201475
Mbuti	Chile_PicaOcho_700BP	Apalai	Mbya	-0.000718	-1.187	9568	9712	201021
Mbuti	Chile_PicaOcho_700BP	Apalai	Nandeva	-0.001116	-2.406	9516	9741	201475
Mbuti	Chile_PicaOcho_700BP	Apalai	Karitiana	-0.001243	-2.641	9527	9777	201473
Mbuti	Chile_PicaOcho_700BP	Apalai	Kichwa	-0.00044	-1.016	9708	9797	201475
Mbuti	Chile_PicaOcho_700BP	Apalai	Kokama_Colombia	-0.0004	-0.819	9628	9709	201470
Mbuti	Chile_PicaOcho_700BP	Apalai	Kokama_Peru	-0.000456	-1.02	9626	9718	201474
Mbuti	Chile_PicaOcho_700BP	Apalai	Mixe	-0.001485	-3.074	9759	10058	201474
Mbuti	Chile_PicaOcho_700BP	Apalai	Munduruku	-0.000228	-0.382	9503	9548	199067
Mbuti	Chile_PicaOcho_700BP	Apalai	Muniche	-0.000281	-0.565	9645	9702	201457
Mbuti	Chile_PicaOcho_700BP	Apalai	Narihuala	-0.00022	-0.503	9784	9828	201472
Mbuti	Chile_PicaOcho_700BP	Apalai	Parakana	-0.001282	-2.437	9537	9795	201428
Mbuti	Chile_PicaOcho_700BP	Apalai	Piapoco	-0.000372	-0.793	9622	9697	201471
Mbuti	Chile_PicaOcho_700BP	Apalai	Quechua_Puno	0.00247	5.016	10081	9583	201474
Mbuti	Chile_PicaOcho_700BP	Apalai	Sechura	9e-05	0.144	9752	9734	200784
Mbuti	Chile_PicaOcho_700BP	Apalai	Shawi	-0.000464	-0.737	9588	9681	201270
Mbuti	Chile_PicaOcho_700BP	Apalai	Surui	-0.000985	-1.828	9498	9697	201471
Mbuti	Chile_PicaOcho_700BP	Apalai	Tallan	6e-05	0.14	9808	9796	201475
Mbuti	Chile_PicaOcho_700BP	Apalai	Urubu_Kaapor	-0.000706	-1.366	9516	9658	201467
Mbuti	Chile_PicaOcho_700BP	Apalai	Wajapi	-0.002387	-4.351	9471	9952	201451
Mbuti	Chile_PicaOcho_700BP	Apalai	Wayku	6.8e-05	0.109	9654	9640	201298
Mbuti	Chile_PicaOcho_700BP	Apalai	Xavante	0.000363	0.875	9539	9466	201475
Mbuti	Chile_PicaOcho_700BP	Apalai	Xikrin	-0.000872	-2.097	9509	9685	201469
Mbuti	Chile_PicaOcho_700BP	Apalai	Zoro	-0.000131	-0.219	9477	9503	200442
Mbuti	Chile_PuntaSantaAna_7300BP.SG	Apalai	Arara	-0.000169	-0.332	15528	15585	331594
Mbuti	Chile_PuntaSantaAna_7300BP.SG	Apalai	Asurini	-0.001298	-2.234	15422	15850	329249
Mbuti	Chile_PuntaSantaAna_7300BP.SG	Apalai	Aymara	0.000436	0.707	15951	15807	330391
Mbuti	Chile_PuntaSantaAna_7300BP.SG	Apalai	Bolivian	0.000206	0.347	15901	15833	330371
Mbuti	Chile_PuntaSantaAna_7300BP.SG	Apalai	Chamicuro	-0.001638	-2.692	15497	16037	329691
Mbuti	Chile_PuntaSantaAna_7300BP.SG	Apalai	Chotuna	-0.000323	-0.539	15763	15870	331040
Mbuti	Chile_PuntaSantaAna_7300BP.SG	Apalai	Eten	-0.000364	-0.716	15839	15960	331521
Mbuti	Chile_PuntaSantaAna_7300BP.SG	Apalai	Gaviao	-0.000747	-1.536	15541	15789	331523
Mbuti	Chile_PuntaSantaAna_7300BP.SG	Apalai	Kaiowa	-0.000662	-1.618	15610	15830	331604
Mbuti	Chile_PuntaSantaAna_7300BP.SG	Apalai	Mbya	-0.001499	-2.517	15430	15926	330786
Mbuti	Chile_PuntaSantaAna_7300BP.SG	Apalai	Nandeva	-0.001437	-3.155	15472	15948	331604
Mbuti	Chile_PuntaSantaAna_7300BP.SG	Apalai	Karitiana	-0.000682	-1.427	15605	15831	331601
Mbuti	Chile_PuntaSantaAna_7300BP.SG	Apalai	Kichwa	-0.000896	-2.098	15742	16039	331604
Mbuti	Chile_PuntaSantaAna_7300BP.SG	Apalai	Kokama_Colombia	-0.000972	-1.984	15613	15936	331599
Mbuti	Chile_PuntaSantaAna_7300BP.SG	Apalai	Kokama_Peru	-0.000467	-1.017	15670	15825	331602
Mbuti	Chile_PuntaSantaAna_7300BP.SG	Apalai	Mixe	-0.001061	-2.285	15919	16271	331603
Mbuti	Chile_PuntaSantaAna_7300BP.SG	Apalai	Munduruku	-0.001072	-1.782	15279	15630	327330
Mbuti	Chile_PuntaSantaAna_7300BP.SG	Apalai	Muniche	-7.1e-05	-0.143	15732	15755	331552
Mbuti	Chile_PuntaSantaAna_7300BP.SG	Apalai	Narihuala	-0.000315	-0.701	15919	16024	331600
Mbuti	Chile_PuntaSantaAna_7300BP.SG	Apalai	Parakana	-0.001174	-2.208	15533	15922	331518
Mbuti	Chile_PuntaSantaAna_7300BP.SG	Apalai	Piapoco	-0.000575	-1.167	15667	15858	331596
Mbuti	Chile_PuntaSantaAna_7300BP.SG	Apalai	Quechua_Puno	0.000146	0.303	15995	15947	331601
Mbuti	Chile_PuntaSantaAna_7300BP.SG	Apalai	Sechura	0.000451	0.762	15906	15757	330313
Mbuti	Chile_PuntaSantaAna_7300BP.SG	Apalai	Shawi	-0.000734	-1.185	15596	15839	331282
Mbuti	Chile_PuntaSantaAna_7300BP.SG	Apalai	Surui	3e-05	0.056	15651	15641	331593
Mbuti	Chile_PuntaSantaAna_7300BP.SG	Apalai	Tallan	-0.00054	-1.242	15863	16042	331604
Mbuti	Chile_PuntaSantaAna_7300BP.SG	Apalai	Urubu_Kaapor	-0.000377	-0.725	15560	15685	331590
Mbuti	Chile_PuntaSantaAna_7300BP.SG	Apalai	Wajapi	-0.001712	-3.232	15550	16117	331537
Mbuti	Chile_PuntaSantaAna_7300BP.SG	Apalai	Wayku	-0.000669	-1.199	15590	15811	331302
Mbuti	Chile_PuntaSantaAna_7300BP.SG	Apalai	Xavante	0.000267	0.684	15522	15434	331604
Mbuti	Chile_PuntaSantaAna_7300BP.SG	Apalai	Xikrin	-0.000156	-0.385	15626	15678	331598
Mbuti	Chile_PuntaSantaAna_7300BP.SG	Apalai	Zoro	0.000319	0.536	15541	15436	329740
Mbuti	Chile_StraitOfMagellan_Kaweskar_100BP.SG	Apalai	Arara	2.3e-05	0.047	9936	9931	211307
Mbuti	Chile_StraitOfMagellan_Kaweskar_100BP.SG	Apalai	Asurini	-0.00071	-1.271	9902	10051	209871
Mbuti	Chile_StraitOfMagellan_Kaweskar_100BP.SG	Apalai	Aymara	-0.000579	-0.988	10089	10211	210599
Mbuti	Chile_StraitOfMagellan_Kaweskar_100BP.SG	Apalai	Bolivian	5.9e-05	0.103	10130	10117	210525
Mbuti	Chile_StraitOfMagellan_Kaweskar_100BP.SG	Apalai	Chamicuro	-0.001303	-2.19	9930	10204	210276
Mbuti	Chile_StraitOfMagellan_Kaweskar_100BP.SG	Apalai	Chotuna	0.000271	0.455	10136	10079	210997
Mbuti	Chile_StraitOfMagellan_Kaweskar_100BP.SG	Apalai	Eten	0.000209	0.418	10175	10131	211270
Mbuti	Chile_StraitOfMagellan_Kaweskar_100BP.SG	Apalai	Gaviao	-0.000947	-1.992	9901	10101	211271
Mbuti	Chile_StraitOfMagellan_Kaweskar_100BP.SG	Apalai	Kaiowa	6.5e-05	0.17	10032	10018	211316
Mbuti	Chile_StraitOfMagellan_Kaweskar_100BP.SG	Apalai	Mbya	0.000229	0.386	10044	9995	210810
Mbuti	Chile_StraitOfMagellan_Kaweskar_100BP.SG	Apalai	Nandeva	-0.00053	-1.201	9968	10080	211316
Mbuti	Chile_StraitOfMagellan_Kaweskar_100BP.SG	Apalai	Karitiana	0.000239	0.508	10074	10023	211314
Mbuti	Chile_StraitOfMagellan_Kaweskar_100BP.SG	Apalai	Kichwa	-0.000123	-0.291	10126	10152	211316
Mbuti	Chile_StraitOfMagellan_Kaweskar_100BP.SG	Apalai	Kokama_Colombia	5.5e-05	0.118	10069	10058	211310
Mbuti	Chile_StraitOfMagellan_Kaweskar_100BP.SG	Apalai	Kokama_Peru	-0.000325	-0.758	10013	10082	211314
Mbuti	Chile_StraitOfMagellan_Kaweskar_100BP.SG	Apalai	Mixe	-0.00064	-1.395	10210	10345	211316
Mbuti	Chile_StraitOfMagellan_Kaweskar_100BP.SG	Apalai	Munduruku	0.00013	0.23	9920	9893	208734
Mbuti	Chile_StraitOfMagellan_Kaweskar_100BP.SG	Apalai	Muniche	-3.6e-05	-0.075	10040	10047	211294
Mbuti	Chile_StraitOfMagellan_Kaweskar_100BP.SG	Apalai	Narihuala	4.9e-05	0.113	10203	10193	211314
Mbuti	Chile_StraitOfMagellan_Kaweskar_100BP.SG	Apalai	Parakana	-0.001149	-2.421	9929	10171	211268
Mbuti	Chile_StraitOfMagellan_Kaweskar_100BP.SG	Apalai	Piapoco	7.6e-05	0.167	10074	10058	211310
Mbuti	Chile_StraitOfMagellan_Kaweskar_100BP.SG	Apalai	Quechua_Puno	0.000533	1.186	10235	10123	211313
Mbuti	Chile_StraitOfMagellan_Kaweskar_100BP.SG	Apalai	Sechura	0.000796	1.326	10194	10027	210516
Mbuti	Chile_StraitOfMagellan_Kaweskar_100BP.SG	Apalai	Shawi	-8e-05	-0.134	10027	10044	211108
Mbuti	Chile_StraitOfMagellan_Kaweskar_100BP.SG	Apalai	Surui	0.000571	1.097	10056	9935	211308
Mbuti	Chile_StraitOfMagellan_Kaweskar_100BP.SG	Apalai	Tallan	0.000326	0.78	10209	10140	211315
Mbuti	Chile_StraitOfMagellan_Kaweskar_100BP.SG	Apalai	Urubu_Kaapor	0.000274	0.568	10004	9946	211305
Mbuti	Chile_StraitOfMagellan_Kaweskar_100BP.SG	Apalai	Wajapi	-0.001895	-3.504	9923	10324	211282
Mbuti	Chile_StraitOfMagellan_Kaweskar_100BP.SG	Apalai	Wayku	0.000157	0.28	10069	10036	211104
Mbuti	Chile_StraitOfMagellan_Kaweskar_100BP.SG	Apalai	Xavante	0.000663	1.741	9949	9809	211316
Mbuti	Chile_StraitOfMagellan_Kaweskar_100BP.SG	Apalai	Xikrin	-4.4e-05	-0.116	9971	9981	211311
Mbuti	Chile_StraitOfMagellan_Kaweskar_100BP.SG	Apalai	Zoro	0.000581	1.021	9946	9824	210268
Mbuti	Chile_WesternArchipelago_Ayayema_4700BP.SG	Apalai	Arara	0.000224	0.432	20537	20440	431996
Mbuti	Chile_WesternArchipelago_Ayayema_4700BP.SG	Apalai	Asurini	-0.000978	-1.677	20351	20770	428847
Mbuti	Chile_WesternArchipelago_Ayayema_4700BP.SG	Apalai	Aymara	0.000464	0.742	21045	20845	430343
Mbuti	Chile_WesternArchipelago_Ayayema_4700BP.SG	Apalai	Bolivian	0.000268	0.426	20908	20793	430437
Mbuti	Chile_WesternArchipelago_Ayayema_4700BP.SG	Apalai	Chamicuro	-0.000842	-1.378	20595	20957	429401
Mbuti	Chile_WesternArchipelago_Ayayema_4700BP.SG	Apalai	Chotuna	0.000749	1.295	20994	20670	431252
Mbuti	Chile_WesternArchipelago_Ayayema_4700BP.SG	Apalai	Eten	0.000392	0.809	21017	20847	431902
Mbuti	Chile_WesternArchipelago_Ayayema_4700BP.SG	Apalai	Gaviao	-0.00035	-0.714	20565	20716	431904
Mbuti	Chile_WesternArchipelago_Ayayema_4700BP.SG	Apalai	Kaiowa	0.000344	0.842	20753	20605	432008
Mbuti	Chile_WesternArchipelago_Ayayema_4700BP.SG	Apalai	Mbya	0.000346	0.578	20703	20554	430918
Mbuti	Chile_WesternArchipelago_Ayayema_4700BP.SG	Apalai	Nandeva	-0.0005	-1.106	20562	20778	432008
Mbuti	Chile_WesternArchipelago_Ayayema_4700BP.SG	Apalai	Karitiana	-0.00011	-0.226	20701	20748	432005
Mbuti	Chile_WesternArchipelago_Ayayema_4700BP.SG	Apalai	Kichwa	0.000148	0.325	20980	20916	432008
Mbuti	Chile_WesternArchipelago_Ayayema_4700BP.SG	Apalai	Kokama_Colombia	4.7e-05	0.095	20770	20750	431999
Mbuti	Chile_WesternArchipelago_Ayayema_4700BP.SG	Apalai	Kokama_Peru	0.000538	1.189	20879	20647	432005
Mbuti	Chile_WesternArchipelago_Ayayema_4700BP.SG	Apalai	Mixe	-0.001121	-2.308	20968	21453	432007
Mbuti	Chile_WesternArchipelago_Ayayema_4700BP.SG	Apalai	Munduruku	-0.000558	-0.979	20244	20482	426358
Mbuti	Chile_WesternArchipelago_Ayayema_4700BP.SG	Apalai	Muniche	0.000151	0.304	20748	20683	431937
Mbuti	Chile_WesternArchipelago_Ayayema_4700BP.SG	Apalai	Narihuala	0.000393	0.91	21125	20955	432003
Mbuti	Chile_WesternArchipelago_Ayayema_4700BP.SG	Apalai	Parakana	-0.001176	-2.218	20462	20970	431892
Mbuti	Chile_WesternArchipelago_Ayayema_4700BP.SG	Apalai	Piapoco	0.000617	1.303	20881	20614	431998
Mbuti	Chile_WesternArchipelago_Ayayema_4700BP.SG	Apalai	Quechua_Puno	0.000614	1.267	21142	20876	432005
Mbuti	Chile_WesternArchipelago_Ayayema_4700BP.SG	Apalai	Sechura	0.001448	2.391	21187	20564	430273
Mbuti	Chile_WesternArchipelago_Ayayema_4700BP.SG	Apalai	Shawi	0.000106	0.178	20726	20680	431580
Mbuti	Chile_WesternArchipelago_Ayayema_4700BP.SG	Apalai	Surui	0.000708	1.299	20778	20472	431994
Mbuti	Chile_WesternArchipelago_Ayayema_4700BP.SG	Apalai	Tallan	0.000158	0.369	21035	20967	432007
Mbuti	Chile_WesternArchipelago_Ayayema_4700BP.SG	Apalai	Urubu_Kaapor	0.000492	0.982	20665	20452	431987
Mbuti	Chile_WesternArchipelago_Ayayema_4700BP.SG	Apalai	Wajapi	-0.002006	-3.632	20436	21302	431917
Mbuti	Chile_WesternArchipelago_Ayayema_4700BP.SG	Apalai	Wayku	-0.000361	-0.66	20619	20775	431608
Mbuti	Chile_WesternArchipelago_Ayayema_4700BP.SG	Apalai	Xavante	0.000517	1.313	20507	20284	432008
Mbuti	Chile_WesternArchipelago_Ayayema_4700BP.SG	Apalai	Xikrin	-3.1e-05	-0.077	20603	20617	432000
Mbuti	Chile_WesternArchipelago_Ayayema_4700BP.SG	Apalai	Zoro	6.5e-05	0.111	20393	20365	429534
Mbuti	Chile_WesternArchipelago_Kaweskar_800BP.SG	Apalai	Arara	-0.000206	-0.51	20332	20421	431735
Mbuti	Chile_WesternArchipelago_Kaweskar_800BP.SG	Apalai	Asurini	-0.00089	-1.764	20307	20689	428588
Mbuti	Chile_WesternArchipelago_Kaweskar_800BP.SG	Apalai	Aymara	-0.000408	-0.781	20726	20902	430081
Mbuti	Chile_WesternArchipelago_Kaweskar_800BP.SG	Apalai	Bolivian	-0.000177	-0.347	20699	20775	430177
Mbuti	Chile_WesternArchipelago_Kaweskar_800BP.SG	Apalai	Chamicuro	-0.001289	-2.574	20410	20964	429142
Mbuti	Chile_WesternArchipelago_Kaweskar_800BP.SG	Apalai	Chotuna	-6.4e-05	-0.126	20714	20742	430991
Mbuti	Chile_WesternArchipelago_Kaweskar_800BP.SG	Apalai	Eten	-5.4e-05	-0.124	20842	20865	431641
Mbuti	Chile_WesternArchipelago_Kaweskar_800BP.SG	Apalai	Gaviao	-0.000705	-1.711	20372	20676	431643
Mbuti	Chile_WesternArchipelago_Kaweskar_800BP.SG	Apalai	Kaiowa	-0.00013	-0.387	20553	20609	431747
Mbuti	Chile_WesternArchipelago_Kaweskar_800BP.SG	Apalai	Mbya	1.6e-05	0.03	20553	20546	430657
Mbuti	Chile_WesternArchipelago_Kaweskar_800BP.SG	Apalai	Nandeva	-0.000827	-2.143	20389	20746	431747
Mbuti	Chile_WesternArchipelago_Kaweskar_800BP.SG	Apalai	Karitiana	2.5e-05	0.062	20611	20600	431744
Mbuti	Chile_WesternArchipelago_Kaweskar_800BP.SG	Apalai	Kichwa	-0.000538	-1.41	20713	20945	431747
Mbuti	Chile_WesternArchipelago_Kaweskar_800BP.SG	Apalai	Kokama_Colombia	-0.000311	-0.749	20592	20726	431738
Mbuti	Chile_WesternArchipelago_Kaweskar_800BP.SG	Apalai	Kokama_Peru	-0.00035	-0.92	20565	20716	431744
Mbuti	Chile_WesternArchipelago_Kaweskar_800BP.SG	Apalai	Mixe	-0.00142	-3.493	20786	21400	431746
Mbuti	Chile_WesternArchipelago_Kaweskar_800BP.SG	Apalai	Munduruku	3.4e-05	0.067	20282	20267	426101
Mbuti	Chile_WesternArchipelago_Kaweskar_800BP.SG	Apalai	Muniche	-0.000165	-0.396	20593	20664	431676
Mbuti	Chile_WesternArchipelago_Kaweskar_800BP.SG	Apalai	Narihuala	-0.000387	-1.048	20849	21016	431742
Mbuti	Chile_WesternArchipelago_Kaweskar_800BP.SG	Apalai	Parakana	-0.001612	-3.802	20261	20957	431632
Mbuti	Chile_WesternArchipelago_Kaweskar_800BP.SG	Apalai	Piapoco	-0.000482	-1.18	20510	20718	431737
Mbuti	Chile_WesternArchipelago_Kaweskar_800BP.SG	Apalai	Quechua_Puno	-1e-06	-0.004	20927	20927	431744
Mbuti	Chile_WesternArchipelago_Kaweskar_800BP.SG	Apalai	Sechura	0.000389	0.776	20835	20668	430014
Mbuti	Chile_WesternArchipelago_Kaweskar_800BP.SG	Apalai	Shawi	-0.000835	-1.59	20434	20794	431319
Mbuti	Chile_WesternArchipelago_Kaweskar_800BP.SG	Apalai	Surui	0.000149	0.341	20566	20501	431733
Mbuti	Chile_WesternArchipelago_Kaweskar_800BP.SG	Apalai	Tallan	-0.00011	-0.299	20884	20931	431746
Mbuti	Chile_WesternArchipelago_Kaweskar_800BP.SG	Apalai	Urubu_Kaapor	-0.00013	-0.303	20464	20520	431726
Mbuti	Chile_WesternArchipelago_Kaweskar_800BP.SG	Apalai	Wajapi	-0.002407	-4.896	20263	21303	431657
Mbuti	Chile_WesternArchipelago_Kaweskar_800BP.SG	Apalai	Wayku	-0.00034	-0.684	20551	20697	431347
Mbuti	Chile_WesternArchipelago_Kaweskar_800BP.SG	Apalai	Xavante	0.000416	1.255	20398	20219	431747
Mbuti	Chile_WesternArchipelago_Kaweskar_800BP.SG	Apalai	Xikrin	-0.00049	-1.407	20437	20649	431739
Mbuti	Chile_WesternArchipelago_Kaweskar_800BP.SG	Apalai	Zoro	-0.000952	-1.914	20074	20483	429273
Mbuti	Chile_Yamana_BeagleChannel_800BP.SG	Apalai	Arara	-0.00029	-0.639	20268	20393	431656
Mbuti	Chile_Yamana_BeagleChannel_800BP.SG	Apalai	Asurini	-0.000875	-1.852	20272	20647	428515
Mbuti	Chile_Yamana_BeagleChannel_800BP.SG	Apalai	Aymara	-0.000486	-0.924	20684	20893	430006
Mbuti	Chile_Yamana_BeagleChannel_800BP.SG	Apalai	Bolivian	7.4e-05	0.136	20734	20702	430099
Mbuti	Chile_Yamana_BeagleChannel_800BP.SG	Apalai	Chamicuro	-0.00155	-2.953	20321	20986	429062
Mbuti	Chile_Yamana_BeagleChannel_800BP.SG	Apalai	Chotuna	-0.000155	-0.297	20627	20694	430912
Mbuti	Chile_Yamana_BeagleChannel_800BP.SG	Apalai	Eten	-8.8e-05	-0.202	20805	20843	431562
Mbuti	Chile_Yamana_BeagleChannel_800BP.SG	Apalai	Gaviao	-0.000272	-0.647	20439	20556	431565
Mbuti	Chile_Yamana_BeagleChannel_800BP.SG	Apalai	Kaiowa	5.2e-05	0.153	20562	20540	431668
Mbuti	Chile_Yamana_BeagleChannel_800BP.SG	Apalai	Mbya	-8.5e-05	-0.167	20516	20553	430581
Mbuti	Chile_Yamana_BeagleChannel_800BP.SG	Apalai	Nandeva	-0.00048	-1.251	20429	20637	431668
Mbuti	Chile_Yamana_BeagleChannel_800BP.SG	Apalai	Karitiana	-0.000102	-0.247	20556	20600	431665
Mbuti	Chile_Yamana_BeagleChannel_800BP.SG	Apalai	Kichwa	-0.000311	-0.81	20746	20880	431668
Mbuti	Chile_Yamana_BeagleChannel_800BP.SG	Apalai	Kokama_Colombia	-2.4e-05	-0.056	20617	20628	431659
Mbuti	Chile_Yamana_BeagleChannel_800BP.SG	Apalai	Kokama_Peru	-0.000113	-0.298	20579	20627	431665
Mbuti	Chile_Yamana_BeagleChannel_800BP.SG	Apalai	Mixe	-0.00144	-3.457	20756	21378	431667
Mbuti	Chile_Yamana_BeagleChannel_800BP.SG	Apalai	Munduruku	-0.000401	-0.766	20173	20344	426021
Mbuti	Chile_Yamana_BeagleChannel_800BP.SG	Apalai	Muniche	-4.8e-05	-0.114	20582	20602	431597
Mbuti	Chile_Yamana_BeagleChannel_800BP.SG	Apalai	Narihuala	-0.000383	-1.018	20801	20966	431663
Mbuti	Chile_Yamana_BeagleChannel_800BP.SG	Apalai	Parakana	-0.001447	-3.443	20272	20896	431552
Mbuti	Chile_Yamana_BeagleChannel_800BP.SG	Apalai	Piapoco	-2.8e-05	-0.068	20597	20609	431658
Mbuti	Chile_Yamana_BeagleChannel_800BP.SG	Apalai	Quechua_Puno	0.000237	0.568	20960	20857	431665
Mbuti	Chile_Yamana_BeagleChannel_800BP.SG	Apalai	Sechura	-0.000582	-1.125	20585	20835	429935
Mbuti	Chile_Yamana_BeagleChannel_800BP.SG	Apalai	Shawi	-0.000524	-0.953	20443	20669	431241
Mbuti	Chile_Yamana_BeagleChannel_800BP.SG	Apalai	Surui	0.000117	0.26	20499	20449	431654
Mbuti	Chile_Yamana_BeagleChannel_800BP.SG	Apalai	Tallan	-0.000349	-0.924	20771	20921	431667
Mbuti	Chile_Yamana_BeagleChannel_800BP.SG	Apalai	Urubu_Kaapor	0.000416	0.982	20539	20359	431647
Mbuti	Chile_Yamana_BeagleChannel_800BP.SG	Apalai	Wajapi	-0.002166	-4.577	20294	21229	431578
Mbuti	Chile_Yamana_BeagleChannel_800BP.SG	Apalai	Wayku	-0.000388	-0.757	20517	20685	431268
Mbuti	Chile_Yamana_BeagleChannel_800BP.SG	Apalai	Xavante	0.000307	0.92	20321	20189	431668
Mbuti	Chile_Yamana_BeagleChannel_800BP.SG	Apalai	Xikrin	-0.000219	-0.657	20434	20528	431660
Mbuti	Chile_Yamana_BeagleChannel_800BP.SG	Apalai	Zoro	0.000493	0.984	20344	20132	429196
Mbuti	Peru_Cuncaicha_4200BP	Apalai	Arara	-0.001507	-2.951	13748	14192	294990
Mbuti	Peru_Cuncaicha_4200BP	Apalai	Asurini	-0.001656	-2.796	13793	14279	293086
Mbuti	Peru_Cuncaicha_4200BP	Apalai	Aymara	0.00271	4.391	14758	13961	294065
Mbuti	Peru_Cuncaicha_4200BP	Apalai	Bolivian	0.001247	2.114	14427	14060	293889
Mbuti	Peru_Cuncaicha_4200BP	Apalai	Chamicuro	-0.001392	-2.272	13998	14407	293588
Mbuti	Peru_Cuncaicha_4200BP	Apalai	Chotuna	6.5e-05	0.104	14219	14200	294555
Mbuti	Peru_Cuncaicha_4200BP	Apalai	Eten	-0.000299	-0.599	14250	14338	294935
Mbuti	Peru_Cuncaicha_4200BP	Apalai	Gaviao	-0.001021	-1.98	13921	14222	294936
Mbuti	Peru_Cuncaicha_4200BP	Apalai	Kaiowa	-0.000558	-1.407	14025	14190	294999
Mbuti	Peru_Cuncaicha_4200BP	Apalai	Mbya	-0.000823	-1.351	13961	14203	294312
Mbuti	Peru_Cuncaicha_4200BP	Apalai	Nandeva	-0.000993	-2.202	13959	14251	294999
Mbuti	Peru_Cuncaicha_4200BP	Apalai	Karitiana	-0.00072	-1.502	14038	14250	294996
Mbuti	Peru_Cuncaicha_4200BP	Apalai	Kichwa	-0.000212	-0.489	14248	14310	294999
Mbuti	Peru_Cuncaicha_4200BP	Apalai	Kokama_Colombia	-0.000784	-1.68	14020	14252	294993
Mbuti	Peru_Cuncaicha_4200BP	Apalai	Kokama_Peru	-0.000689	-1.5	14052	14255	294998
Mbuti	Peru_Cuncaicha_4200BP	Apalai	Mixe	-0.001546	-3.208	14240	14696	294998
Mbuti	Peru_Cuncaicha_4200BP	Apalai	Munduruku	-0.000355	-0.577	13871	13975	291402
Mbuti	Peru_Cuncaicha_4200BP	Apalai	Muniche	-0.000816	-1.601	14025	14265	294974
Mbuti	Peru_Cuncaicha_4200BP	Apalai	Narihuala	-9.9e-05	-0.232	14332	14362	294995
Mbuti	Peru_Cuncaicha_4200BP	Apalai	Parakana	-0.002205	-4.266	13802	14453	294934
Mbuti	Peru_Cuncaicha_4200BP	Apalai	Piapoco	-0.000628	-1.253	14042	14227	294993
Mbuti	Peru_Cuncaicha_4200BP	Apalai	Quechua_Puno	0.001916	3.845	14678	14112	294997
Mbuti	Peru_Cuncaicha_4200BP	Apalai	Sechura	0.000182	0.299	14272	14219	293983
Mbuti	Peru_Cuncaicha_4200BP	Apalai	Shawi	0.000102	0.172	14152	14121	294718
Mbuti	Peru_Cuncaicha_4200BP	Apalai	Surui	-0.000414	-0.743	14009	14131	294992
Mbuti	Peru_Cuncaicha_4200BP	Apalai	Tallan	-0.000392	-0.883	14281	14396	294999
Mbuti	Peru_Cuncaicha_4200BP	Apalai	Urubu_Kaapor	-9e-06	-0.017	14046	14049	294987
Mbuti	Peru_Cuncaicha_4200BP	Apalai	Wajapi	-0.002472	-4.497	13875	14604	294954
Mbuti	Peru_Cuncaicha_4200BP	Apalai	Wayku	0.000276	0.444	14160	14079	294729
Mbuti	Peru_Cuncaicha_4200BP	Apalai	Xavante	-9.7e-05	-0.248	13897	13926	294999
Mbuti	Peru_Cuncaicha_4200BP	Apalai	Xikrin	-0.000519	-1.253	13972	14125	294994
Mbuti	Peru_Cuncaicha_4200BP	Apalai	Zoro	-0.000143	-0.245	13889	13931	293552
Mbuti	Peru_Cuncaicha_9000BP	Apalai	Arara	0.000346	0.694	13769	13668	290971
Mbuti	Peru_Cuncaicha_9000BP	Apalai	Asurini	-0.000723	-1.218	13672	13881	289117
Mbuti	Peru_Cuncaicha_9000BP	Apalai	Aymara	0.001319	2.117	14243	13860	290037
Mbuti	Peru_Cuncaicha_9000BP	Apalai	Bolivian	0.001196	1.992	14137	13790	289898
Mbuti	Peru_Cuncaicha_9000BP	Apalai	Chamicuro	-0.000782	-1.25	13794	14021	289577
Mbuti	Peru_Cuncaicha_9000BP	Apalai	Chotuna	0.000362	0.585	14011	13906	290537
Mbuti	Peru_Cuncaicha_9000BP	Apalai	Eten	4.3e-05	0.084	14040	14027	290918
Mbuti	Peru_Cuncaicha_9000BP	Apalai	Gaviao	-0.0002	-0.406	13785	13844	290918
Mbuti	Peru_Cuncaicha_9000BP	Apalai	Kaiowa	0.000178	0.443	13886	13834	290980
Mbuti	Peru_Cuncaicha_9000BP	Apalai	Mbya	3.7e-05	0.06	13830	13819	290304
Mbuti	Peru_Cuncaicha_9000BP	Apalai	Nandeva	9.3e-05	0.21	13859	13831	290980
Mbuti	Peru_Cuncaicha_9000BP	Apalai	Karitiana	-0.000802	-1.616	13718	13951	290977
Mbuti	Peru_Cuncaicha_9000BP	Apalai	Kichwa	0.000434	0.981	14086	13960	290980
Mbuti	Peru_Cuncaicha_9000BP	Apalai	Kokama_Colombia	-0.000707	-1.437	13777	13983	290973
Mbuti	Peru_Cuncaicha_9000BP	Apalai	Kokama_Peru	-0.000394	-0.87	13828	13943	290978
Mbuti	Peru_Cuncaicha_9000BP	Apalai	Mixe	-0.001168	-2.42	14039	14379	290979
Mbuti	Peru_Cuncaicha_9000BP	Apalai	Munduruku	0.000386	0.649	13718	13607	287442
Mbuti	Peru_Cuncaicha_9000BP	Apalai	Muniche	-5.9e-05	-0.118	13881	13898	290950
Mbuti	Peru_Cuncaicha_9000BP	Apalai	Narihuala	0.000101	0.228	14121	14092	290976
Mbuti	Peru_Cuncaicha_9000BP	Apalai	Parakana	-0.00038	-0.756	13807	13918	290929
Mbuti	Peru_Cuncaicha_9000BP	Apalai	Piapoco	-0.000303	-0.605	13839	13927	290973
Mbuti	Peru_Cuncaicha_9000BP	Apalai	Quechua_Puno	0.001643	3.288	14366	13888	290978
Mbuti	Peru_Cuncaicha_9000BP	Apalai	Sechura	0.000758	1.258	14098	13878	289995
Mbuti	Peru_Cuncaicha_9000BP	Apalai	Shawi	6.7e-05	0.104	13874	13855	290702
Mbuti	Peru_Cuncaicha_9000BP	Apalai	Surui	0.000553	1.034	13901	13740	290972
Mbuti	Peru_Cuncaicha_9000BP	Apalai	Tallan	0.000288	0.675	14126	14042	290979
Mbuti	Peru_Cuncaicha_9000BP	Apalai	Urubu_Kaapor	-6.5e-05	-0.127	13764	13783	290965
Mbuti	Peru_Cuncaicha_9000BP	Apalai	Wajapi	-0.001634	-2.931	13728	14203	290926
Mbuti	Peru_Cuncaicha_9000BP	Apalai	Wayku	0.000583	0.934	13967	13798	290715
Mbuti	Peru_Cuncaicha_9000BP	Apalai	Xavante	0.000607	1.492	13744	13568	290980
Mbuti	Peru_Cuncaicha_9000BP	Apalai	Xikrin	-0.000114	-0.271	13772	13806	290973
Mbuti	Peru_Cuncaicha_9000BP	Apalai	Zoro	0.000178	0.303	13689	13638	289589
Mbuti	Peru_Kaillachuro_Unknown.SG	Apalai	Arara	-0.000165	-0.301	5725	5745	122426
Mbuti	Peru_Kaillachuro_Unknown.SG	Apalai	Asurini	-0.000569	-0.884	5736	5805	121552
Mbuti	Peru_Kaillachuro_Unknown.SG	Apalai	Aymara	0.002816	4.005	6055	5711	121977
Mbuti	Peru_Kaillachuro_Unknown.SG	Apalai	Bolivian	0.002156	3.101	5996	5733	122003
Mbuti	Peru_Kaillachuro_Unknown.SG	Apalai	Chamicuro	-0.000736	-1.075	5789	5878	121669
Mbuti	Peru_Kaillachuro_Unknown.SG	Apalai	Chotuna	0.002024	3.062	5952	5705	122211
Mbuti	Peru_Kaillachuro_Unknown.SG	Apalai	Eten	0.000322	0.598	5869	5829	122398
Mbuti	Peru_Kaillachuro_Unknown.SG	Apalai	Gaviao	-0.000314	-0.617	5746	5785	122397
Mbuti	Peru_Kaillachuro_Unknown.SG	Apalai	Kaiowa	0.000499	1.165	5815	5754	122429
Mbuti	Peru_Kaillachuro_Unknown.SG	Apalai	Mbya	0.000536	0.78	5808	5743	122125
Mbuti	Peru_Kaillachuro_Unknown.SG	Apalai	Nandeva	0.000241	0.493	5809	5779	122429
Mbuti	Peru_Kaillachuro_Unknown.SG	Apalai	Karitiana	-5.7e-05	-0.108	5779	5786	122428
Mbuti	Peru_Kaillachuro_Unknown.SG	Apalai	Kichwa	0.000228	0.481	5879	5851	122429
Mbuti	Peru_Kaillachuro_Unknown.SG	Apalai	Kokama_Colombia	-0.000381	-0.72	5793	5839	122427
Mbuti	Peru_Kaillachuro_Unknown.SG	Apalai	Kokama_Peru	0.000286	0.583	5824	5789	122428
Mbuti	Peru_Kaillachuro_Unknown.SG	Apalai	Mixe	-0.001459	-2.813	5848	6027	122429
Mbuti	Peru_Kaillachuro_Unknown.SG	Apalai	Munduruku	-0.000865	-1.314	5661	5766	120788
Mbuti	Peru_Kaillachuro_Unknown.SG	Apalai	Muniche	5.5e-05	0.1	5818	5812	122408
Mbuti	Peru_Kaillachuro_Unknown.SG	Apalai	Narihuala	0.000148	0.326	5905	5887	122426
Mbuti	Peru_Kaillachuro_Unknown.SG	Apalai	Parakana	-0.0005	-0.904	5755	5817	122398
Mbuti	Peru_Kaillachuro_Unknown.SG	Apalai	Piapoco	0.000303	0.565	5839	5802	122426
Mbuti	Peru_Kaillachuro_Unknown.SG	Apalai	Quechua_Puno	0.002634	4.919	6065	5743	122429
Mbuti	Peru_Kaillachuro_Unknown.SG	Apalai	Sechura	0.001282	2.063	5903	5746	121946
Mbuti	Peru_Kaillachuro_Unknown.SG	Apalai	Shawi	-9.9e-05	-0.145	5758	5770	122293
Mbuti	Peru_Kaillachuro_Unknown.SG	Apalai	Surui	0.000215	0.381	5790	5764	122426
Mbuti	Peru_Kaillachuro_Unknown.SG	Apalai	Tallan	0.00068	1.48	5917	5833	122429
Mbuti	Peru_Kaillachuro_Unknown.SG	Apalai	Urubu_Kaapor	0.000944	1.639	5833	5718	122419
Mbuti	Peru_Kaillachuro_Unknown.SG	Apalai	Wajapi	-0.001839	-3.121	5739	5964	122398
Mbuti	Peru_Kaillachuro_Unknown.SG	Apalai	Wayku	0.001005	1.571	5884	5761	122332
Mbuti	Peru_Kaillachuro_Unknown.SG	Apalai	Xavante	0.000637	1.56	5739	5661	122429
Mbuti	Peru_Kaillachuro_Unknown.SG	Apalai	Xikrin	-0.000179	-0.408	5757	5778	122427
Mbuti	Peru_Kaillachuro_Unknown.SG	Apalai	Zoro	-0.000195	-0.318	5710	5734	121703
Mbuti	Peru_LaGalgada_4100BP	Apalai	Arara	-0.000216	-0.463	17058	17135	358010
Mbuti	Peru_LaGalgada_4100BP	Apalai	Asurini	-0.000998	-1.679	16976	17331	355540
Mbuti	Peru_LaGalgada_4100BP	Apalai	Aymara	0.001452	2.421	17765	17247	356771
Mbuti	Peru_LaGalgada_4100BP	Apalai	Bolivian	0.001825	3.168	17753	17102	356721
Mbuti	Peru_LaGalgada_4100BP	Apalai	Chamicuro	-0.001573	-2.632	17026	17586	356113
Mbuti	Peru_LaGalgada_4100BP	Apalai	Chotuna	0.000986	1.703	17546	17193	357442
Mbuti	Peru_LaGalgada_4100BP	Apalai	Eten	0.001313	2.714	17733	17263	357944
Mbuti	Peru_LaGalgada_4100BP	Apalai	Gaviao	-0.000737	-1.578	17059	17323	357944
Mbuti	Peru_LaGalgada_4100BP	Apalai	Kaiowa	-0.000599	-1.587	17141	17356	358021
Mbuti	Peru_LaGalgada_4100BP	Apalai	Mbya	-0.000971	-1.712	17036	17383	357157
Mbuti	Peru_LaGalgada_4100BP	Apalai	Nandeva	-0.000997	-2.234	17051	17408	358021
Mbuti	Peru_LaGalgada_4100BP	Apalai	Karitiana	-0.00039	-0.872	17209	17348	358018
Mbuti	Peru_LaGalgada_4100BP	Apalai	Kichwa	-0.0002	-0.497	17420	17492	358021
Mbuti	Peru_LaGalgada_4100BP	Apalai	Kokama_Colombia	-0.000855	-1.949	17134	17440	358016
Mbuti	Peru_LaGalgada_4100BP	Apalai	Kokama_Peru	-0.000327	-0.742	17238	17355	358019
Mbuti	Peru_LaGalgada_4100BP	Apalai	Mixe	-0.001078	-2.425	17482	17868	358020
Mbuti	Peru_LaGalgada_4100BP	Apalai	Munduruku	0.000219	0.385	17052	16975	353504
Mbuti	Peru_LaGalgada_4100BP	Apalai	Muniche	-0.000474	-1.033	17227	17397	357978
Mbuti	Peru_LaGalgada_4100BP	Apalai	Narihuala	0.000734	1.794	17686	17423	358017
Mbuti	Peru_LaGalgada_4100BP	Apalai	Parakana	-0.001365	-2.851	17022	17511	357945
Mbuti	Peru_LaGalgada_4100BP	Apalai	Piapoco	-0.000807	-1.759	17156	17445	358015
Mbuti	Peru_LaGalgada_4100BP	Apalai	Quechua_Puno	0.001368	2.954	17820	17331	358018
Mbuti	Peru_LaGalgada_4100BP	Apalai	Sechura	0.001581	2.636	17674	17110	356717
Mbuti	Peru_LaGalgada_4100BP	Apalai	Shawi	-0.000199	-0.359	17199	17270	357671
Mbuti	Peru_LaGalgada_4100BP	Apalai	Surui	-0.000262	-0.506	17146	17239	358011
Mbuti	Peru_LaGalgada_4100BP	Apalai	Tallan	0.001057	2.543	17715	17337	358020
Mbuti	Peru_LaGalgada_4100BP	Apalai	Urubu_Kaapor	-0.000139	-0.287	17133	17182	358006
Mbuti	Peru_LaGalgada_4100BP	Apalai	Wajapi	-0.002163	-4.064	17040	17814	357960
Mbuti	Peru_LaGalgada_4100BP	Apalai	Wayku	0.000227	0.405	17338	17257	357703
Mbuti	Peru_LaGalgada_4100BP	Apalai	Xavante	0.000282	0.752	17050	16949	358021
Mbuti	Peru_LaGalgada_4100BP	Apalai	Xikrin	-0.000399	-1.037	17118	17260	358014
Mbuti	Peru_LaGalgada_4100BP	Apalai	Zoro	-3.9e-05	-0.07	16965	16979	356149
Mbuti	Peru_Laramate_900BP	Apalai	Arara	-0.000586	-1.645	18181	18407	384979
Mbuti	Peru_Laramate_900BP	Apalai	Asurini	-0.001424	-3.406	18101	18646	382313
Mbuti	Peru_Laramate_900BP	Apalai	Aymara	0.001994	4.568	19129	18364	383629
Mbuti	Peru_Laramate_900BP	Apalai	Bolivian	0.001989	4.761	19063	18301	383571
Mbuti	Peru_Laramate_900BP	Apalai	Chamicuro	-0.000925	-2.175	18390	18744	382927
Mbuti	Peru_Laramate_900BP	Apalai	Chotuna	0.000987	2.297	18804	18425	384352
Mbuti	Peru_Laramate_900BP	Apalai	Eten	0.000514	1.443	18827	18629	384907
Mbuti	Peru_Laramate_900BP	Apalai	Gaviao	-0.000589	-1.695	18308	18534	384906
Mbuti	Peru_Laramate_900BP	Apalai	Kaiowa	-0.000114	-0.383	18467	18511	384991
Mbuti	Peru_Laramate_900BP	Apalai	Mbya	-0.00032	-0.71	18390	18513	384045
Mbuti	Peru_Laramate_900BP	Apalai	Nandeva	-0.000834	-2.624	18304	18625	384991
Mbuti	Peru_Laramate_900BP	Apalai	Karitiana	-0.000701	-2.063	18384	18653	384988
Mbuti	Peru_Laramate_900BP	Apalai	Kichwa	-0.000412	-1.355	18622	18781	384991
Mbuti	Peru_Laramate_900BP	Apalai	Kokama_Colombia	-0.000299	-0.873	18476	18591	384984
Mbuti	Peru_Laramate_900BP	Apalai	Kokama_Peru	-0.000376	-1.17	18448	18593	384989
Mbuti	Peru_Laramate_900BP	Apalai	Mixe	-0.001151	-3.385	18717	19160	384990
Mbuti	Peru_Laramate_900BP	Apalai	Munduruku	-0.001281	-3.049	17943	18430	380137
Mbuti	Peru_Laramate_900BP	Apalai	Muniche	-0.000198	-0.562	18478	18554	384941
Mbuti	Peru_Laramate_900BP	Apalai	Narihuala	0.000437	1.423	18881	18713	384986
Mbuti	Peru_Laramate_900BP	Apalai	Parakana	-0.001519	-4.096	18216	18801	384898
Mbuti	Peru_Laramate_900BP	Apalai	Piapoco	-0.000454	-1.287	18429	18604	384983
Mbuti	Peru_Laramate_900BP	Apalai	Quechua_Puno	0.001644	4.576	19157	18524	384989
Mbuti	Peru_Laramate_900BP	Apalai	Sechura	0.000614	1.435	18757	18522	383561
Mbuti	Peru_Laramate_900BP	Apalai	Shawi	-0.00041	-0.974	18405	18562	384613
Mbuti	Peru_Laramate_900BP	Apalai	Surui	9.2e-05	0.227	18452	18417	384981
Mbuti	Peru_Laramate_900BP	Apalai	Tallan	0.000271	0.869	18820	18716	384990
Mbuti	Peru_Laramate_900BP	Apalai	Urubu_Kaapor	-0.000561	-1.645	18253	18469	384971
Mbuti	Peru_Laramate_900BP	Apalai	Wajapi	-0.002579	-6.127	18140	19133	384918
Mbuti	Peru_Laramate_900BP	Apalai	Wayku	0.000183	0.411	18547	18476	384638
Mbuti	Peru_Laramate_900BP	Apalai	Xavante	0.000297	1.031	18277	18162	384991
Mbuti	Peru_Laramate_900BP	Apalai	Xikrin	-0.000385	-1.32	18342	18491	384985
Mbuti	Peru_Laramate_900BP	Apalai	Zoro	0.000183	0.439	18247	18177	382916
Mbuti	Peru_Lauricocha_3500BP	Apalai	Arara	-0.000372	-0.743	12350	12448	263187
Mbuti	Peru_Lauricocha_3500BP	Apalai	Asurini	-0.000568	-0.939	12422	12571	261497
Mbuti	Peru_Lauricocha_3500BP	Apalai	Aymara	0.001746	2.692	12979	12521	262308
Mbuti	Peru_Lauricocha_3500BP	Apalai	Bolivian	0.001391	2.239	12867	12502	262302
Mbuti	Peru_Lauricocha_3500BP	Apalai	Chamicuro	-0.000353	-0.564	12588	12681	261908
Mbuti	Peru_Lauricocha_3500BP	Apalai	Chotuna	0.001509	2.415	12842	12446	262781
Mbuti	Peru_Lauricocha_3500BP	Apalai	Eten	0.001562	3.146	12916	12505	263141
Mbuti	Peru_Lauricocha_3500BP	Apalai	Gaviao	0.000289	0.568	12532	12456	263138
Mbuti	Peru_Lauricocha_3500BP	Apalai	Kaiowa	0.000113	0.274	12562	12532	263195
Mbuti	Peru_Lauricocha_3500BP	Apalai	Mbya	0.000678	1.106	12616	12438	262563
Mbuti	Peru_Lauricocha_3500BP	Apalai	Nandeva	-0.000448	-0.981	12474	12592	263195
Mbuti	Peru_Lauricocha_3500BP	Apalai	Karitiana	-0.000423	-0.862	12501	12612	263193
Mbuti	Peru_Lauricocha_3500BP	Apalai	Kichwa	8.9e-05	0.205	12712	12689	263195
Mbuti	Peru_Lauricocha_3500BP	Apalai	Kokama_Colombia	-0.000189	-0.376	12563	12612	263191
Mbuti	Peru_Lauricocha_3500BP	Apalai	Kokama_Peru	4.8e-05	0.104	12606	12593	263193
Mbuti	Peru_Lauricocha_3500BP	Apalai	Mixe	-0.001375	-2.876	12688	13050	263194
Mbuti	Peru_Lauricocha_3500BP	Apalai	Munduruku	-0.000431	-0.689	12286	12397	259962
Mbuti	Peru_Lauricocha_3500BP	Apalai	Muniche	0.000157	0.312	12608	12566	263162
Mbuti	Peru_Lauricocha_3500BP	Apalai	Narihuala	0.000944	2.159	12898	12650	263192
Mbuti	Peru_Lauricocha_3500BP	Apalai	Parakana	-0.000704	-1.437	12444	12629	263122
Mbuti	Peru_Lauricocha_3500BP	Apalai	Piapoco	-3.2e-05	-0.064	12594	12603	263191
Mbuti	Peru_Lauricocha_3500BP	Apalai	Quechua_Puno	0.001732	3.513	13011	12555	263194
Mbuti	Peru_Lauricocha_3500BP	Apalai	Sechura	0.00147	2.42	12839	12454	262260
Mbuti	Peru_Lauricocha_3500BP	Apalai	Shawi	0.000252	0.4	12614	12548	262928
Mbuti	Peru_Lauricocha_3500BP	Apalai	Surui	0.000277	0.518	12544	12471	263188
Mbuti	Peru_Lauricocha_3500BP	Apalai	Tallan	0.000449	0.991	12804	12686	263195
Mbuti	Peru_Lauricocha_3500BP	Apalai	Urubu_Kaapor	-0.000374	-0.708	12422	12520	263183
Mbuti	Peru_Lauricocha_3500BP	Apalai	Wajapi	-0.002002	-3.629	12383	12910	263154
Mbuti	Peru_Lauricocha_3500BP	Apalai	Wayku	-0.000369	-0.601	12510	12607	262966
Mbuti	Peru_Lauricocha_3500BP	Apalai	Xavante	0.000788	1.966	12456	12249	263195
Mbuti	Peru_Lauricocha_3500BP	Apalai	Xikrin	0.000302	0.762	12534	12454	263188
Mbuti	Peru_Lauricocha_3500BP	Apalai	Zoro	-0.000338	-0.559	12312	12401	261856
Mbuti	Peru_Lauricocha_5800BP	Apalai	Arara	-0.000183	-0.341	12526	12574	264570
Mbuti	Peru_Lauricocha_5800BP	Apalai	Asurini	-0.000342	-0.56	12528	12618	262794
Mbuti	Peru_Lauricocha_5800BP	Apalai	Aymara	0.002631	4.128	13184	12490	263707
Mbuti	Peru_Lauricocha_5800BP	Apalai	Bolivian	0.00176	2.93	13036	12572	263687
Mbuti	Peru_Lauricocha_5800BP	Apalai	Chamicuro	-0.001575	-2.457	12527	12942	263202
Mbuti	Peru_Lauricocha_5800BP	Apalai	Chotuna	0.001763	2.82	12993	12527	264167
Mbuti	Peru_Lauricocha_5800BP	Apalai	Eten	0.000513	1.012	12901	12765	264515
Mbuti	Peru_Lauricocha_5800BP	Apalai	Gaviao	0.000372	0.743	12685	12587	264530
Mbuti	Peru_Lauricocha_5800BP	Apalai	Kaiowa	0.000591	1.363	12759	12603	264578
Mbuti	Peru_Lauricocha_5800BP	Apalai	Mbya	0.001026	1.585	12822	12551	263932
Mbuti	Peru_Lauricocha_5800BP	Apalai	Nandeva	-0.000444	-0.949	12602	12720	264578
Mbuti	Peru_Lauricocha_5800BP	Apalai	Karitiana	5.1e-05	0.101	12700	12686	264575
Mbuti	Peru_Lauricocha_5800BP	Apalai	Kichwa	0.000119	0.26	12835	12804	264578
Mbuti	Peru_Lauricocha_5800BP	Apalai	Kokama_Colombia	1.9e-05	0.038	12708	12703	264576
Mbuti	Peru_Lauricocha_5800BP	Apalai	Kokama_Peru	0.000172	0.355	12736	12690	264576
Mbuti	Peru_Lauricocha_5800BP	Apalai	Mixe	-0.000333	-0.68	12938	13026	264578
Mbuti	Peru_Lauricocha_5800BP	Apalai	Munduruku	-0.001104	-1.804	12312	12601	261371
Mbuti	Peru_Lauricocha_5800BP	Apalai	Muniche	-6.8e-05	-0.136	12685	12703	264547
Mbuti	Peru_Lauricocha_5800BP	Apalai	Narihuala	0.000744	1.702	12989	12793	264576
Mbuti	Peru_Lauricocha_5800BP	Apalai	Parakana	-0.001736	-3.368	12409	12868	264524
Mbuti	Peru_Lauricocha_5800BP	Apalai	Piapoco	-0.000643	-1.257	12622	12792	264573
Mbuti	Peru_Lauricocha_5800BP	Apalai	Quechua_Puno	0.001361	2.667	13088	12727	264577
Mbuti	Peru_Lauricocha_5800BP	Apalai	Sechura	0.00116	1.85	12947	12642	263654
Mbuti	Peru_Lauricocha_5800BP	Apalai	Shawi	-0.000654	-1.047	12580	12752	264307
Mbuti	Peru_Lauricocha_5800BP	Apalai	Surui	0.00078	1.405	12742	12535	264573
Mbuti	Peru_Lauricocha_5800BP	Apalai	Tallan	0.000694	1.523	12968	12785	264578
Mbuti	Peru_Lauricocha_5800BP	Apalai	Urubu_Kaapor	0.000196	0.368	12610	12559	264566
Mbuti	Peru_Lauricocha_5800BP	Apalai	Wajapi	-0.002139	-3.838	12477	13042	264529
Mbuti	Peru_Lauricocha_5800BP	Apalai	Wayku	0.000264	0.422	12743	12673	264349
Mbuti	Peru_Lauricocha_5800BP	Apalai	Xavante	0.000667	1.652	12573	12396	264578
Mbuti	Peru_Lauricocha_5800BP	Apalai	Xikrin	0.000169	0.403	12635	12591	264570
Mbuti	Peru_Lauricocha_5800BP	Apalai	Zoro	0.000732	1.19	12597	12404	263269
Mbuti	Peru_Lauricocha_8600BP	Apalai	Arara	-0.000751	-1.683	19124	19430	408283
Mbuti	Peru_Lauricocha_8600BP	Apalai	Asurini	-6.6e-05	-0.136	19368	19395	405425
Mbuti	Peru_Lauricocha_8600BP	Apalai	Aymara	0.001639	3.116	20087	19420	406793
Mbuti	Peru_Lauricocha_8600BP	Apalai	Bolivian	0.001483	2.885	19975	19372	406859
Mbuti	Peru_Lauricocha_8600BP	Apalai	Chamicuro	-0.001285	-2.37	19272	19794	405974
Mbuti	Peru_Lauricocha_8600BP	Apalai	Chotuna	0.000588	1.12	19741	19501	407595
Mbuti	Peru_Lauricocha_8600BP	Apalai	Eten	0.000964	2.274	19917	19524	408210
Mbuti	Peru_Lauricocha_8600BP	Apalai	Gaviao	-1.6e-05	-0.04	19432	19439	408199
Mbuti	Peru_Lauricocha_8600BP	Apalai	Kaiowa	-0.000154	-0.451	19434	19497	408295
Mbuti	Peru_Lauricocha_8600BP	Apalai	Mbya	-0.000613	-1.196	19300	19549	407278
Mbuti	Peru_Lauricocha_8600BP	Apalai	Nandeva	-0.000813	-2.087	19285	19617	408295
Mbuti	Peru_Lauricocha_8600BP	Apalai	Karitiana	-0.000496	-1.246	19389	19592	408292
Mbuti	Peru_Lauricocha_8600BP	Apalai	Kichwa	-0.000301	-0.804	19644	19767	408295
Mbuti	Peru_Lauricocha_8600BP	Apalai	Kokama_Colombia	-0.000215	-0.514	19516	19604	408287
Mbuti	Peru_Lauricocha_8600BP	Apalai	Kokama_Peru	-1.2e-05	-0.032	19545	19549	408293
Mbuti	Peru_Lauricocha_8600BP	Apalai	Mixe	-0.000705	-1.699	19796	20084	408294
Mbuti	Peru_Lauricocha_8600BP	Apalai	Munduruku	-0.000337	-0.657	19115	19251	403073
Mbuti	Peru_Lauricocha_8600BP	Apalai	Muniche	-0.000111	-0.267	19490	19535	408235
Mbuti	Peru_Lauricocha_8600BP	Apalai	Narihuala	0.000192	0.54	19849	19771	408290
Mbuti	Peru_Lauricocha_8600BP	Apalai	Parakana	-0.000971	-2.298	19285	19682	408192
Mbuti	Peru_Lauricocha_8600BP	Apalai	Piapoco	-0.000476	-1.149	19424	19619	408286
Mbuti	Peru_Lauricocha_8600BP	Apalai	Quechua_Puno	0.001476	3.539	20124	19521	408292
Mbuti	Peru_Lauricocha_8600BP	Apalai	Sechura	0.000506	0.947	19741	19535	406716
Mbuti	Peru_Lauricocha_8600BP	Apalai	Shawi	-0.000547	-1.113	19377	19600	407882
Mbuti	Peru_Lauricocha_8600BP	Apalai	Surui	-0.000392	-0.844	19340	19500	408285
Mbuti	Peru_Lauricocha_8600BP	Apalai	Tallan	0.000149	0.418	19810	19749	408294
Mbuti	Peru_Lauricocha_8600BP	Apalai	Urubu_Kaapor	-6.9e-05	-0.158	19335	19363	408276
Mbuti	Peru_Lauricocha_8600BP	Apalai	Wajapi	-0.002078	-4.322	19221	20069	408217
Mbuti	Peru_Lauricocha_8600BP	Apalai	Wayku	0.000409	0.787	19623	19457	407925
Mbuti	Peru_Lauricocha_8600BP	Apalai	Xavante	0.000236	0.71	19243	19147	408295
Mbuti	Peru_Lauricocha_8600BP	Apalai	Xikrin	-0.00035	-0.961	19343	19486	408287
Mbuti	Peru_Lauricocha_8600BP	Apalai	Zoro	0.000284	0.583	19223	19108	406040
Mbuti	Peru_RioUncallane_1800BP.SG	Apalai	Arara	-0.000155	-0.446	20465	20532	432142
Mbuti	Peru_RioUncallane_1800BP.SG	Apalai	Asurini	-0.000987	-2.474	20387	20810	428991
Mbuti	Peru_RioUncallane_1800BP.SG	Apalai	Aymara	0.003077	7.101	21685	20361	430486
Mbuti	Peru_RioUncallane_1800BP.SG	Apalai	Bolivian	0.003094	7.638	21626	20293	430582
Mbuti	Peru_RioUncallane_1800BP.SG	Apalai	Chamicuro	-0.000824	-1.937	20624	20978	429546
Mbuti	Peru_RioUncallane_1800BP.SG	Apalai	Chotuna	0.000735	1.816	21023	20706	431398
Mbuti	Peru_RioUncallane_1800BP.SG	Apalai	Eten	0.000142	0.406	21002	20941	432048
Mbuti	Peru_RioUncallane_1800BP.SG	Apalai	Gaviao	-0.000216	-0.659	20588	20681	432050
Mbuti	Peru_RioUncallane_1800BP.SG	Apalai	Kaiowa	0.000163	0.57	20741	20670	432154
Mbuti	Peru_RioUncallane_1800BP.SG	Apalai	Mbya	0.000116	0.274	20688	20638	431064
Mbuti	Peru_RioUncallane_1800BP.SG	Apalai	Nandeva	-0.00075	-2.392	20522	20846	432154
Mbuti	Peru_RioUncallane_1800BP.SG	Apalai	Karitiana	-0.000434	-1.281	20642	20830	432151
Mbuti	Peru_RioUncallane_1800BP.SG	Apalai	Kichwa	-0.000292	-0.955	20892	21018	432154
Mbuti	Peru_RioUncallane_1800BP.SG	Apalai	Kokama_Colombia	-4.2e-05	-0.124	20766	20784	432145
Mbuti	Peru_RioUncallane_1800BP.SG	Apalai	Kokama_Peru	-0.000157	-0.513	20729	20797	432151
Mbuti	Peru_RioUncallane_1800BP.SG	Apalai	Mixe	-0.00109	-3.264	20967	21438	432153
Mbuti	Peru_RioUncallane_1800BP.SG	Apalai	Munduruku	-0.000661	-1.594	20266	20548	426500
Mbuti	Peru_RioUncallane_1800BP.SG	Apalai	Muniche	-0.000142	-0.412	20732	20793	432083
Mbuti	Peru_RioUncallane_1800BP.SG	Apalai	Narihuala	0.000176	0.594	21102	21025	432149
Mbuti	Peru_RioUncallane_1800BP.SG	Apalai	Parakana	-0.001302	-3.824	20450	21012	432038
Mbuti	Peru_RioUncallane_1800BP.SG	Apalai	Piapoco	-0.000307	-0.889	20668	20801	432144
Mbuti	Peru_RioUncallane_1800BP.SG	Apalai	Quechua_Puno	0.003421	10.019	21860	20382	432151
Mbuti	Peru_RioUncallane_1800BP.SG	Apalai	Sechura	0.000993	2.47	21097	20669	430419
Mbuti	Peru_RioUncallane_1800BP.SG	Apalai	Shawi	-0.000219	-0.528	20686	20780	431726
Mbuti	Peru_RioUncallane_1800BP.SG	Apalai	Surui	0.000205	0.521	20690	20601	432140
Mbuti	Peru_RioUncallane_1800BP.SG	Apalai	Tallan	7.4e-05	0.241	21036	21004	432153
Mbuti	Peru_RioUncallane_1800BP.SG	Apalai	Urubu_Kaapor	3e-05	0.085	20599	20586	432133
Mbuti	Peru_RioUncallane_1800BP.SG	Apalai	Wajapi	-0.0024	-5.941	20370	21407	432063
Mbuti	Peru_RioUncallane_1800BP.SG	Apalai	Wayku	-0.000104	-0.249	20727	20772	431754
Mbuti	Peru_RioUncallane_1800BP.SG	Apalai	Xavante	0.000407	1.515	20487	20312	432154
Mbuti	Peru_RioUncallane_1800BP.SG	Apalai	Xikrin	-0.000313	-1.07	20567	20703	432146
Mbuti	Peru_RioUncallane_1800BP.SG	Apalai	Zoro	0.000334	0.821	20468	20325	429676
Mbuti	Peru_SoroMikayaPatjxa_6800BP.SG	Apalai	Arara	0.001915	2.158	1211	1161	26240
Mbuti	Peru_SoroMikayaPatjxa_6800BP.SG	Apalai	Asurini	-0.000634	-0.615	1189	1205	26045
Mbuti	Peru_SoroMikayaPatjxa_6800BP.SG	Apalai	Aymara	0.002921	2.776	1247	1171	26130
Mbuti	Peru_SoroMikayaPatjxa_6800BP.SG	Apalai	Bolivian	0.001454	1.426	1230	1192	26146
Mbuti	Peru_SoroMikayaPatjxa_6800BP.SG	Apalai	Chamicuro	-0.001611	-1.517	1194	1236	26066
Mbuti	Peru_SoroMikayaPatjxa_6800BP.SG	Apalai	Chotuna	0.000973	0.91	1226	1201	26193
Mbuti	Peru_SoroMikayaPatjxa_6800BP.SG	Apalai	Eten	-0.001597	-1.849	1198	1240	26236
Mbuti	Peru_SoroMikayaPatjxa_6800BP.SG	Apalai	Gaviao	0.000426	0.502	1209	1198	26235
Mbuti	Peru_SoroMikayaPatjxa_6800BP.SG	Apalai	Kaiowa	-0.000769	-1.119	1193	1213	26241
Mbuti	Peru_SoroMikayaPatjxa_6800BP.SG	Apalai	Mbya	0.000127	0.12	1203	1200	26169
Mbuti	Peru_SoroMikayaPatjxa_6800BP.SG	Apalai	Nandeva	-0.000158	-0.201	1189	1193	26241
Mbuti	Peru_SoroMikayaPatjxa_6800BP.SG	Apalai	Karitiana	-0.000583	-0.7	1196	1211	26241
Mbuti	Peru_SoroMikayaPatjxa_6800BP.SG	Apalai	Kichwa	-0.000662	-0.884	1213	1230	26241
Mbuti	Peru_SoroMikayaPatjxa_6800BP.SG	Apalai	Kokama_Colombia	-0.001445	-1.67	1200	1238	26240
Mbuti	Peru_SoroMikayaPatjxa_6800BP.SG	Apalai	Kokama_Peru	-8e-05	-0.102	1200	1203	26241
Mbuti	Peru_SoroMikayaPatjxa_6800BP.SG	Apalai	Mixe	-0.001362	-1.623	1222	1258	26241
Mbuti	Peru_SoroMikayaPatjxa_6800BP.SG	Apalai	Munduruku	-0.000456	-0.457	1178	1190	25886
Mbuti	Peru_SoroMikayaPatjxa_6800BP.SG	Apalai	Muniche	-0.000616	-0.721	1198	1214	26239
Mbuti	Peru_SoroMikayaPatjxa_6800BP.SG	Apalai	Narihuala	-0.000182	-0.237	1219	1224	26241
Mbuti	Peru_SoroMikayaPatjxa_6800BP.SG	Apalai	Parakana	-0.001798	-2.041	1180	1227	26234
Mbuti	Peru_SoroMikayaPatjxa_6800BP.SG	Apalai	Piapoco	-0.001156	-1.437	1185	1215	26240
Mbuti	Peru_SoroMikayaPatjxa_6800BP.SG	Apalai	Quechua_Puno	0.001548	1.87	1246	1205	26241
Mbuti	Peru_SoroMikayaPatjxa_6800BP.SG	Apalai	Sechura	-0.001474	-1.403	1192	1231	26140
Mbuti	Peru_SoroMikayaPatjxa_6800BP.SG	Apalai	Shawi	-0.001717	-1.627	1180	1225	26216
Mbuti	Peru_SoroMikayaPatjxa_6800BP.SG	Apalai	Surui	0.000739	0.822	1207	1187	26240
Mbuti	Peru_SoroMikayaPatjxa_6800BP.SG	Apalai	Tallan	-0.000459	-0.612	1216	1228	26241
Mbuti	Peru_SoroMikayaPatjxa_6800BP.SG	Apalai	Urubu_Kaapor	-0.00144	-1.592	1174	1212	26239
Mbuti	Peru_SoroMikayaPatjxa_6800BP.SG	Apalai	Wajapi	-0.00208	-2.238	1187	1242	26232
Mbuti	Peru_SoroMikayaPatjxa_6800BP.SG	Apalai	Wayku	0.000738	0.712	1216	1196	26208
Mbuti	Peru_SoroMikayaPatjxa_6800BP.SG	Apalai	Xavante	0.000231	0.341	1189	1183	26241
Mbuti	Peru_SoroMikayaPatjxa_6800BP.SG	Apalai	Xikrin	-0.000465	-0.651	1190	1203	26239
Mbuti	Peru_SoroMikayaPatjxa_6800BP.SG	Apalai	Zoro	0.001257	1.215	1198	1165	26083
Mbuti	Peru_Lima_1450BP_EIP	Apalai	Arara	-0.000605	-1.194	6807	6895	144747
Mbuti	Peru_Lima_1450BP_EIP	Apalai	Asurini	-0.001125	-1.885	6804	6965	143881
Mbuti	Peru_Lima_1450BP_EIP	Apalai	Aymara	0.000949	1.495	7090	6953	144284
Mbuti	Peru_Lima_1450BP_EIP	Apalai	Bolivian	0.000577	0.959	7020	6937	144256
Mbuti	Peru_Lima_1450BP_EIP	Apalai	Chamicuro	-0.00147	-2.421	6849	7061	144047
Mbuti	Peru_Lima_1450BP_EIP	Apalai	Chotuna	0.00053	0.846	6996	6920	144513
Mbuti	Peru_Lima_1450BP_EIP	Apalai	Eten	0.000933	1.831	7069	6934	144725
Mbuti	Peru_Lima_1450BP_EIP	Apalai	Gaviao	-0.000662	-1.334	6836	6931	144720
Mbuti	Peru_Lima_1450BP_EIP	Apalai	Kaiowa	-0.000763	-1.867	6865	6975	144753
Mbuti	Peru_Lima_1450BP_EIP	Apalai	Mbya	-0.000106	-0.176	6898	6913	144423
Mbuti	Peru_Lima_1450BP_EIP	Apalai	Nandeva	-0.001363	-3.168	6801	6999	144753
Mbuti	Peru_Lima_1450BP_EIP	Apalai	Karitiana	-0.00031	-0.63	6881	6926	144752
Mbuti	Peru_Lima_1450BP_EIP	Apalai	Kichwa	-0.000342	-0.787	6956	7006	144753
Mbuti	Peru_Lima_1450BP_EIP	Apalai	Kokama_Colombia	-0.000453	-0.92	6875	6941	144751
Mbuti	Peru_Lima_1450BP_EIP	Apalai	Kokama_Peru	-0.000881	-1.872	6859	6986	144752
Mbuti	Peru_Lima_1450BP_EIP	Apalai	Mixe	-0.001576	-3.28	6975	7203	144753
Mbuti	Peru_Lima_1450BP_EIP	Apalai	Munduruku	-0.001432	-2.476	6707	6912	143059
Mbuti	Peru_Lima_1450BP_EIP	Apalai	Muniche	0.000532	1.112	6939	6862	144742
Mbuti	Peru_Lima_1450BP_EIP	Apalai	Narihuala	0.000354	0.802	7050	6998	144751
Mbuti	Peru_Lima_1450BP_EIP	Apalai	Parakana	-0.001272	-2.51	6816	7000	144710
Mbuti	Peru_Lima_1450BP_EIP	Apalai	Piapoco	-0.001351	-2.688	6843	7038	144749
Mbuti	Peru_Lima_1450BP_EIP	Apalai	Quechua_Puno	0.000131	0.285	7046	7027	144752
Mbuti	Peru_Lima_1450BP_EIP	Apalai	Sechura	0.001869	3.058	7118	6849	144249
Mbuti	Peru_Lima_1450BP_EIP	Apalai	Shawi	0.000279	0.463	6923	6882	144615
Mbuti	Peru_Lima_1450BP_EIP	Apalai	Surui	-0.000216	-0.392	6840	6872	144750
Mbuti	Peru_Lima_1450BP_EIP	Apalai	Tallan	0.000848	1.943	7091	6969	144753
Mbuti	Peru_Lima_1450BP_EIP	Apalai	Urubu_Kaapor	-0.001029	-2.047	6805	6954	144747
Mbuti	Peru_Lima_1450BP_EIP	Apalai	Wajapi	-0.003228	-5.981	6737	7204	144726
Mbuti	Peru_Lima_1450BP_EIP	Apalai	Wayku	-0.000477	-0.774	6877	6946	144636
Mbuti	Peru_Lima_1450BP_EIP	Apalai	Xavante	0.000341	0.82	6823	6774	144753
Mbuti	Peru_Lima_1450BP_EIP	Apalai	Xikrin	-0.001064	-2.576	6798	6952	144752
Mbuti	Peru_Lima_1450BP_EIP	Apalai	Zoro	-0.000222	-0.369	6787	6818	143988
Mbuti	Bolivia_Tiwanaku_1000BP_MH	Apalai	Arara	-0.000355	-0.741	7105	7159	150410
Mbuti	Bolivia_Tiwanaku_1000BP_MH	Apalai	Asurini	-0.001177	-2.143	7064	7240	149451
Mbuti	Bolivia_Tiwanaku_1000BP_MH	Apalai	Aymara	0.003429	6.119	7569	7055	149958
Mbuti	Bolivia_Tiwanaku_1000BP_MH	Apalai	Bolivian	0.002841	5.128	7483	7057	149829
Mbuti	Bolivia_Tiwanaku_1000BP_MH	Apalai	Chamicuro	-0.001248	-2.188	7132	7318	149695
Mbuti	Bolivia_Tiwanaku_1000BP_MH	Apalai	Chotuna	0.000688	1.189	7305	7201	150174
Mbuti	Bolivia_Tiwanaku_1000BP_MH	Apalai	Eten	0.000468	1.014	7308	7237	150388
Mbuti	Bolivia_Tiwanaku_1000BP_MH	Apalai	Gaviao	-0.000594	-1.247	7128	7218	150387
Mbuti	Bolivia_Tiwanaku_1000BP_MH	Apalai	Kaiowa	-0.000173	-0.457	7183	7209	150415
Mbuti	Bolivia_Tiwanaku_1000BP_MH	Apalai	Mbya	-0.000315	-0.566	7179	7226	150094
Mbuti	Bolivia_Tiwanaku_1000BP_MH	Apalai	Nandeva	-0.000783	-1.844	7130	7248	150415
Mbuti	Bolivia_Tiwanaku_1000BP_MH	Apalai	Karitiana	-0.000372	-0.808	7192	7248	150414
Mbuti	Bolivia_Tiwanaku_1000BP_MH	Apalai	Kichwa	-4e-06	-0.009	7281	7281	150415
Mbuti	Bolivia_Tiwanaku_1000BP_MH	Apalai	Kokama_Colombia	0.000122	0.274	7236	7218	150411
Mbuti	Bolivia_Tiwanaku_1000BP_MH	Apalai	Kokama_Peru	-0.000266	-0.638	7192	7232	150414
Mbuti	Bolivia_Tiwanaku_1000BP_MH	Apalai	Mixe	-0.000643	-1.404	7332	7429	150414
Mbuti	Bolivia_Tiwanaku_1000BP_MH	Apalai	Munduruku	-0.000677	-1.225	7025	7126	148623
Mbuti	Bolivia_Tiwanaku_1000BP_MH	Apalai	Muniche	-0.000926	-1.989	7129	7268	150409
Mbuti	Bolivia_Tiwanaku_1000BP_MH	Apalai	Narihuala	0.000286	0.696	7334	7291	150411
Mbuti	Bolivia_Tiwanaku_1000BP_MH	Apalai	Parakana	-0.001639	-3.499	7092	7339	150382
Mbuti	Bolivia_Tiwanaku_1000BP_MH	Apalai	Piapoco	-8.6e-05	-0.192	7206	7219	150413
Mbuti	Bolivia_Tiwanaku_1000BP_MH	Apalai	Quechua_Puno	0.003145	6.743	7585	7112	150414
Mbuti	Bolivia_Tiwanaku_1000BP_MH	Apalai	Sechura	0.000256	0.477	7278	7239	149904
Mbuti	Bolivia_Tiwanaku_1000BP_MH	Apalai	Shawi	-0.00065	-1.172	7161	7259	150268
Mbuti	Bolivia_Tiwanaku_1000BP_MH	Apalai	Surui	1.1e-05	0.022	7160	7158	150412
Mbuti	Bolivia_Tiwanaku_1000BP_MH	Apalai	Tallan	0.000445	1.079	7330	7263	150414
Mbuti	Bolivia_Tiwanaku_1000BP_MH	Apalai	Urubu_Kaapor	-0.000444	-0.944	7129	7196	150407
Mbuti	Bolivia_Tiwanaku_1000BP_MH	Apalai	Wajapi	-0.002263	-4.391	7088	7428	150391
Mbuti	Bolivia_Tiwanaku_1000BP_MH	Apalai	Wayku	0.000373	0.654	7236	7180	150263
Mbuti	Bolivia_Tiwanaku_1000BP_MH	Apalai	Xavante	0.000631	1.669	7140	7045	150415
Mbuti	Bolivia_Tiwanaku_1000BP_MH	Apalai	Xikrin	-0.000486	-1.292	7107	7180	150410
Mbuti	Bolivia_Tiwanaku_1000BP_MH	Apalai	Zoro	0.000463	0.868	7116	7047	149708
Mbuti	Peru_Lima_1050BP_MH	Apalai	Arara	-0.000392	-0.513	1838	1854	38663
Mbuti	Peru_Lima_1050BP_MH	Apalai	Asurini	-0.000472	-0.508	1846	1864	38420
Mbuti	Peru_Lima_1050BP_MH	Apalai	Aymara	0.001036	1.067	1923	1883	38551
Mbuti	Peru_Lima_1050BP_MH	Apalai	Bolivian	0.002161	2.374	1911	1828	38503
Mbuti	Peru_Lima_1050BP_MH	Apalai	Chamicuro	-0.00098	-1.07	1862	1900	38483
Mbuti	Peru_Lima_1050BP_MH	Apalai	Chotuna	0.003213	3.3	1944	1820	38619
Mbuti	Peru_Lima_1050BP_MH	Apalai	Eten	0.001147	1.495	1916	1872	38652
Mbuti	Peru_Lima_1050BP_MH	Apalai	Gaviao	-0.000309	-0.404	1852	1864	38659
Mbuti	Peru_Lima_1050BP_MH	Apalai	Kaiowa	-0.00044	-0.733	1857	1874	38663
Mbuti	Peru_Lima_1050BP_MH	Apalai	Mbya	0.000118	0.123	1864	1859	38580
Mbuti	Peru_Lima_1050BP_MH	Apalai	Nandeva	0.000156	0.227	1853	1847	38663
Mbuti	Peru_Lima_1050BP_MH	Apalai	Karitiana	0.000639	0.891	1873	1849	38662
Mbuti	Peru_Lima_1050BP_MH	Apalai	Kichwa	-0.000144	-0.216	1880	1885	38663
Mbuti	Peru_Lima_1050BP_MH	Apalai	Kokama_Colombia	0.000771	1.046	1883	1853	38663
Mbuti	Peru_Lima_1050BP_MH	Apalai	Kokama_Peru	-7.6e-05	-0.111	1871	1874	38663
Mbuti	Peru_Lima_1050BP_MH	Apalai	Mixe	-0.000459	-0.632	1893	1911	38663
Mbuti	Peru_Lima_1050BP_MH	Apalai	Munduruku	-0.000635	-0.67	1833	1857	38204
Mbuti	Peru_Lima_1050BP_MH	Apalai	Muniche	0.000113	0.152	1859	1855	38662
Mbuti	Peru_Lima_1050BP_MH	Apalai	Narihuala	0.001564	2.351	1923	1863	38662
Mbuti	Peru_Lima_1050BP_MH	Apalai	Parakana	-0.000715	-0.952	1858	1886	38654
Mbuti	Peru_Lima_1050BP_MH	Apalai	Piapoco	-0.000408	-0.544	1856	1872	38662
Mbuti	Peru_Lima_1050BP_MH	Apalai	Quechua_Puno	0.000188	0.255	1891	1884	38663
Mbuti	Peru_Lima_1050BP_MH	Apalai	Sechura	0.003014	3.291	1934	1818	38538
Mbuti	Peru_Lima_1050BP_MH	Apalai	Shawi	-6.7e-05	-0.072	1868	1871	38625
Mbuti	Peru_Lima_1050BP_MH	Apalai	Surui	0.000921	1.14	1865	1829	38663
Mbuti	Peru_Lima_1050BP_MH	Apalai	Tallan	0.002072	3.229	1924	1844	38663
Mbuti	Peru_Lima_1050BP_MH	Apalai	Urubu_Kaapor	0.000692	0.884	1864	1838	38661
Mbuti	Peru_Lima_1050BP_MH	Apalai	Wajapi	-0.002664	-3.281	1835	1938	38657
Mbuti	Peru_Lima_1050BP_MH	Apalai	Wayku	0.00109	1.182	1887	1845	38632
Mbuti	Peru_Lima_1050BP_MH	Apalai	Xavante	0.000618	1.022	1844	1820	38663
Mbuti	Peru_Lima_1050BP_MH	Apalai	Xikrin	0.000409	0.661	1855	1840	38661
Mbuti	Peru_Lima_1050BP_MH	Apalai	Zoro	0.001136	1.29	1865	1821	38436
Mbuti	Peru_Lima_650BP_LIP	Apalai	Arara	-0.000205	-0.52	19167	19250	407463
Mbuti	Peru_Lima_650BP_LIP	Apalai	Asurini	-0.000461	-1.011	19242	19429	404605
Mbuti	Peru_Lima_650BP_LIP	Apalai	Aymara	0.001624	3.396	20000	19341	405961
Mbuti	Peru_Lima_650BP_LIP	Apalai	Bolivian	0.000445	0.958	19685	19504	406016
Mbuti	Peru_Lima_650BP_LIP	Apalai	Chamicuro	-0.000612	-1.231	19387	19635	405141
Mbuti	Peru_Lima_650BP_LIP	Apalai	Chotuna	0.000796	1.673	19709	19385	406774
Mbuti	Peru_Lima_650BP_LIP	Apalai	Eten	0.00163	4.248	20020	19356	407382
Mbuti	Peru_Lima_650BP_LIP	Apalai	Gaviao	-0.000468	-1.213	19267	19457	407387
Mbuti	Peru_Lima_650BP_LIP	Apalai	Kaiowa	-2.9e-05	-0.093	19421	19432	407475
Mbuti	Peru_Lima_650BP_LIP	Apalai	Mbya	0.000136	0.287	19402	19347	406469
Mbuti	Peru_Lima_650BP_LIP	Apalai	Nandeva	-0.000576	-1.557	19281	19516	407475
Mbuti	Peru_Lima_650BP_LIP	Apalai	Karitiana	-0.000416	-1.121	19370	19539	407472
Mbuti	Peru_Lima_650BP_LIP	Apalai	Kichwa	-0.000152	-0.435	19635	19697	407475
Mbuti	Peru_Lima_650BP_LIP	Apalai	Kokama_Colombia	-7.5e-05	-0.198	19462	19492	407467
Mbuti	Peru_Lima_650BP_LIP	Apalai	Kokama_Peru	0.000281	0.798	19528	19414	407472
Mbuti	Peru_Lima_650BP_LIP	Apalai	Mixe	-0.001345	-3.705	19607	20155	407474
Mbuti	Peru_Lima_650BP_LIP	Apalai	Munduruku	-0.00066	-1.469	18971	19237	402259
Mbuti	Peru_Lima_650BP_LIP	Apalai	Muniche	-4e-05	-0.097	19470	19486	407415
Mbuti	Peru_Lima_650BP_LIP	Apalai	Narihuala	0.000884	2.588	19953	19593	407470
Mbuti	Peru_Lima_650BP_LIP	Apalai	Parakana	-0.00143	-3.543	19136	19718	407373
Mbuti	Peru_Lima_650BP_LIP	Apalai	Piapoco	1.6e-05	0.042	19471	19464	407467
Mbuti	Peru_Lima_650BP_LIP	Apalai	Quechua_Puno	0.000851	2.246	19932	19585	407472
Mbuti	Peru_Lima_650BP_LIP	Apalai	Sechura	0.001353	2.855	19899	19350	405911
Mbuti	Peru_Lima_650BP_LIP	Apalai	Shawi	6.6e-05	0.139	19461	19434	407071
Mbuti	Peru_Lima_650BP_LIP	Apalai	Surui	0.000108	0.252	19360	19316	407463
Mbuti	Peru_Lima_650BP_LIP	Apalai	Tallan	0.000779	2.262	19911	19594	407474
Mbuti	Peru_Lima_650BP_LIP	Apalai	Urubu_Kaapor	-0.000168	-0.436	19279	19347	407455
Mbuti	Peru_Lima_650BP_LIP	Apalai	Wajapi	-0.002606	-5.757	19045	20106	407395
Mbuti	Peru_Lima_650BP_LIP	Apalai	Wayku	0.000524	1.085	19564	19350	407099
Mbuti	Peru_Lima_650BP_LIP	Apalai	Xavante	0.000564	1.807	19260	19030	407475
Mbuti	Peru_Lima_650BP_LIP	Apalai	Xikrin	-0.000372	-1.116	19266	19417	407467
Mbuti	Peru_Lima_650BP_LIP	Apalai	Zoro	0.000535	1.147	19241	19024	405223
Mbuti	Peru_SanSebastian_500BP_LH	Apalai	Arara	-1.4e-05	-0.026	7529	7531	158901
Mbuti	Peru_SanSebastian_500BP_LH	Apalai	Asurini	-0.000513	-0.833	7486	7567	157845
Mbuti	Peru_SanSebastian_500BP_LH	Apalai	Aymara	0.001819	2.68	7833	7545	158459
Mbuti	Peru_SanSebastian_500BP_LH	Apalai	Bolivian	0.002587	4.04	7880	7471	158270
Mbuti	Peru_SanSebastian_500BP_LH	Apalai	Chamicuro	-0.001831	-2.707	7489	7779	158219
Mbuti	Peru_SanSebastian_500BP_LH	Apalai	Chotuna	0.001362	2.099	7730	7514	158682
Mbuti	Peru_SanSebastian_500BP_LH	Apalai	Eten	0.000455	0.814	7732	7660	158873
Mbuti	Peru_SanSebastian_500BP_LH	Apalai	Gaviao	-3.5e-05	-0.065	7559	7565	158883
Mbuti	Peru_SanSebastian_500BP_LH	Apalai	Kaiowa	-6.9e-05	-0.155	7585	7596	158907
Mbuti	Peru_SanSebastian_500BP_LH	Apalai	Mbya	0.000133	0.203	7577	7556	158561
Mbuti	Peru_SanSebastian_500BP_LH	Apalai	Nandeva	-0.00076	-1.593	7515	7636	158907
Mbuti	Peru_SanSebastian_500BP_LH	Apalai	Karitiana	-0.000349	-0.669	7553	7608	158905
Mbuti	Peru_SanSebastian_500BP_LH	Apalai	Kichwa	-0.000323	-0.697	7631	7683	158907
Mbuti	Peru_SanSebastian_500BP_LH	Apalai	Kokama_Colombia	-0.000195	-0.384	7592	7623	158904
Mbuti	Peru_SanSebastian_500BP_LH	Apalai	Kokama_Peru	-0.000291	-0.601	7579	7625	158906
Mbuti	Peru_SanSebastian_500BP_LH	Apalai	Mixe	-0.000878	-1.709	7699	7839	158906
Mbuti	Peru_SanSebastian_500BP_LH	Apalai	Munduruku	-7.7e-05	-0.124	7453	7465	157022
Mbuti	Peru_SanSebastian_500BP_LH	Apalai	Muniche	-7.2e-05	-0.135	7587	7599	158897
Mbuti	Peru_SanSebastian_500BP_LH	Apalai	Narihuala	0.000236	0.519	7740	7703	158903
Mbuti	Peru_SanSebastian_500BP_LH	Apalai	Parakana	-0.001193	-2.145	7494	7684	158875
Mbuti	Peru_SanSebastian_500BP_LH	Apalai	Piapoco	-0.000795	-1.476	7536	7662	158904
Mbuti	Peru_SanSebastian_500BP_LH	Apalai	Quechua_Puno	0.001996	3.748	7889	7572	158905
Mbuti	Peru_SanSebastian_500BP_LH	Apalai	Sechura	0.000171	0.27	7653	7626	158393
Mbuti	Peru_SanSebastian_500BP_LH	Apalai	Shawi	-0.000266	-0.391	7560	7602	158752
Mbuti	Peru_SanSebastian_500BP_LH	Apalai	Surui	0.000975	1.689	7642	7487	158903
Mbuti	Peru_SanSebastian_500BP_LH	Apalai	Tallan	0.000486	1.002	7737	7660	158907
Mbuti	Peru_SanSebastian_500BP_LH	Apalai	Urubu_Kaapor	-3.2e-05	-0.057	7535	7540	158902
Mbuti	Peru_SanSebastian_500BP_LH	Apalai	Wajapi	-0.001517	-2.65	7537	7778	158883
Mbuti	Peru_SanSebastian_500BP_LH	Apalai	Wayku	-0.000541	-0.802	7544	7630	158749
Mbuti	Peru_SanSebastian_500BP_LH	Apalai	Xavante	0.000607	1.415	7531	7434	158907
Mbuti	Peru_SanSebastian_500BP_LH	Apalai	Xikrin	-0.000509	-1.141	7511	7592	158901
Mbuti	Peru_SanSebastian_500BP_LH	Apalai	Zoro	0.000242	0.376	7513	7475	158137
Mbuti	Peru_SanSebastian_600BP_LIP	Apalai	Arara	-0.000466	-0.955	13295	13427	282743
Mbuti	Peru_SanSebastian_600BP_LIP	Apalai	Asurini	2e-06	0.003	13438	13437	280931
Mbuti	Peru_SanSebastian_600BP_LIP	Apalai	Aymara	0.00268	4.454	14107	13351	281881
Mbuti	Peru_SanSebastian_600BP_LIP	Apalai	Bolivian	0.002051	3.531	13945	13367	281674
Mbuti	Peru_SanSebastian_600BP_LIP	Apalai	Chamicuro	-0.000493	-0.812	13521	13660	281432
Mbuti	Peru_SanSebastian_600BP_LIP	Apalai	Chotuna	0.001853	2.965	13882	13359	282333
Mbuti	Peru_SanSebastian_600BP_LIP	Apalai	Eten	0.000638	1.337	13780	13600	282704
Mbuti	Peru_SanSebastian_600BP_LIP	Apalai	Gaviao	-0.000452	-0.924	13399	13527	282698
Mbuti	Peru_SanSebastian_600BP_LIP	Apalai	Kaiowa	0.000284	0.735	13556	13476	282753
Mbuti	Peru_SanSebastian_600BP_LIP	Apalai	Mbya	-0.000265	-0.44	13441	13515	282097
Mbuti	Peru_SanSebastian_600BP_LIP	Apalai	Nandeva	-0.000335	-0.784	13457	13552	282753
Mbuti	Peru_SanSebastian_600BP_LIP	Apalai	Karitiana	-0.000453	-0.963	13457	13585	282750
Mbuti	Peru_SanSebastian_600BP_LIP	Apalai	Kichwa	-0.000234	-0.545	13626	13692	282753
Mbuti	Peru_SanSebastian_600BP_LIP	Apalai	Kokama_Colombia	0.000209	0.424	13567	13508	282751
Mbuti	Peru_SanSebastian_600BP_LIP	Apalai	Kokama_Peru	8e-05	0.172	13545	13523	282752
Mbuti	Peru_SanSebastian_600BP_LIP	Apalai	Mixe	-0.000843	-1.811	13741	13979	282752
Mbuti	Peru_SanSebastian_600BP_LIP	Apalai	Munduruku	0.000168	0.299	13315	13268	279378
Mbuti	Peru_SanSebastian_600BP_LIP	Apalai	Muniche	0.000147	0.321	13558	13517	282723
Mbuti	Peru_SanSebastian_600BP_LIP	Apalai	Narihuala	0.000179	0.411	13775	13724	282750
Mbuti	Peru_SanSebastian_600BP_LIP	Apalai	Parakana	-0.001224	-2.362	13358	13704	282693
Mbuti	Peru_SanSebastian_600BP_LIP	Apalai	Piapoco	-9.6e-05	-0.2	13514	13541	282747
Mbuti	Peru_SanSebastian_600BP_LIP	Apalai	Quechua_Puno	0.002694	5.803	14163	13401	282753
Mbuti	Peru_SanSebastian_600BP_LIP	Apalai	Sechura	0.001345	2.277	13818	13439	281761
Mbuti	Peru_SanSebastian_600BP_LIP	Apalai	Shawi	0.000209	0.34	13527	13468	282488
Mbuti	Peru_SanSebastian_600BP_LIP	Apalai	Surui	0.000238	0.461	13501	13434	282744
Mbuti	Peru_SanSebastian_600BP_LIP	Apalai	Tallan	0.000569	1.411	13811	13650	282753
Mbuti	Peru_SanSebastian_600BP_LIP	Apalai	Urubu_Kaapor	-0.000321	-0.649	13385	13476	282741
Mbuti	Peru_SanSebastian_600BP_LIP	Apalai	Wajapi	-0.002283	-4.305	13295	13940	282704
Mbuti	Peru_SanSebastian_600BP_LIP	Apalai	Wayku	0.000371	0.632	13601	13496	282503
Mbuti	Peru_SanSebastian_600BP_LIP	Apalai	Xavante	0.000759	1.921	13425	13210	282753
Mbuti	Peru_SanSebastian_600BP_LIP	Apalai	Xikrin	5.4e-05	0.134	13466	13451	282747
Mbuti	Peru_SanSebastian_600BP_LIP	Apalai	Zoro	0.000785	1.301	13444	13223	281342
Mbuti	Peru_Palpa_550BP_LIP	Apalai	Arara	8e-05	0.186	13625	13603	286534
Mbuti	Peru_Palpa_550BP_LIP	Apalai	Asurini	-0.001244	-2.477	13510	13864	284669
Mbuti	Peru_Palpa_550BP_LIP	Apalai	Aymara	0.001481	2.756	14154	13731	285634
Mbuti	Peru_Palpa_550BP_LIP	Apalai	Bolivian	0.001926	3.81	14159	13609	285449
Mbuti	Peru_Palpa_550BP_LIP	Apalai	Chamicuro	-0.001298	-2.532	13641	14011	285181
Mbuti	Peru_Palpa_550BP_LIP	Apalai	Chotuna	0.001083	2.045	14008	13698	286078
Mbuti	Peru_Palpa_550BP_LIP	Apalai	Eten	0.000861	2.045	14086	13839	286480
Mbuti	Peru_Palpa_550BP_LIP	Apalai	Gaviao	-0.00042	-1.005	13633	13753	286478
Mbuti	Peru_Palpa_550BP_LIP	Apalai	Kaiowa	4.8e-05	0.138	13773	13759	286543
Mbuti	Peru_Palpa_550BP_LIP	Apalai	Mbya	-0.000245	-0.468	13691	13761	285861
Mbuti	Peru_Palpa_550BP_LIP	Apalai	Nandeva	-0.000624	-1.599	13642	13820	286543
Mbuti	Peru_Palpa_550BP_LIP	Apalai	Karitiana	-0.000125	-0.297	13753	13789	286540
Mbuti	Peru_Palpa_550BP_LIP	Apalai	Kichwa	-0.000191	-0.503	13895	13949	286543
Mbuti	Peru_Palpa_550BP_LIP	Apalai	Kokama_Colombia	-7.3e-05	-0.172	13769	13790	286538
Mbuti	Peru_Palpa_550BP_LIP	Apalai	Kokama_Peru	-1.8e-05	-0.047	13775	13780	286541
Mbuti	Peru_Palpa_550BP_LIP	Apalai	Mixe	-0.001333	-3.234	13903	14285	286542
Mbuti	Peru_Palpa_550BP_LIP	Apalai	Munduruku	-0.000275	-0.542	13501	13578	283030
Mbuti	Peru_Palpa_550BP_LIP	Apalai	Muniche	6.3e-05	0.145	13782	13764	286517
Mbuti	Peru_Palpa_550BP_LIP	Apalai	Narihuala	0.000559	1.486	14071	13911	286538
Mbuti	Peru_Palpa_550BP_LIP	Apalai	Parakana	-0.001144	-2.704	13604	13931	286480
Mbuti	Peru_Palpa_550BP_LIP	Apalai	Piapoco	-4.1e-05	-0.1	13770	13782	286538
Mbuti	Peru_Palpa_550BP_LIP	Apalai	Quechua_Puno	0.001607	3.914	14240	13780	286542
Mbuti	Peru_Palpa_550BP_LIP	Apalai	Sechura	0.001255	2.373	14072	13713	285531
Mbuti	Peru_Palpa_550BP_LIP	Apalai	Shawi	-0.000522	-1.02	13682	13831	286260
Mbuti	Peru_Palpa_550BP_LIP	Apalai	Surui	0.000417	0.917	13747	13627	286535
Mbuti	Peru_Palpa_550BP_LIP	Apalai	Tallan	0.000954	2.519	14108	13835	286543
Mbuti	Peru_Palpa_550BP_LIP	Apalai	Urubu_Kaapor	-0.000102	-0.243	13665	13694	286528
Mbuti	Peru_Palpa_550BP_LIP	Apalai	Wajapi	-0.002169	-4.441	13571	14192	286503
Mbuti	Peru_Palpa_550BP_LIP	Apalai	Wayku	-0.000109	-0.207	13752	13783	286261
Mbuti	Peru_Palpa_550BP_LIP	Apalai	Xavante	0.000743	2.137	13653	13441	286543
Mbuti	Peru_Palpa_550BP_LIP	Apalai	Xikrin	8.7e-05	0.247	13707	13682	286539
Mbuti	Peru_Palpa_550BP_LIP	Apalai	Zoro	0.000796	1.613	13678	13451	285102
Mbuti	Peru_Laramate_650BP_LIP	Apalai	Arara	-0.000515	-1.319	19859	20076	421860
Mbuti	Peru_Laramate_650BP_LIP	Apalai	Asurini	-0.000877	-1.983	19874	20241	418855
Mbuti	Peru_Laramate_650BP_LIP	Apalai	Aymara	0.001425	3.053	20743	20145	420280
Mbuti	Peru_Laramate_650BP_LIP	Apalai	Bolivian	0.001723	3.872	20739	20015	420349
Mbuti	Peru_Laramate_650BP_LIP	Apalai	Chamicuro	-0.001097	-2.243	20035	20495	419405
Mbuti	Peru_Laramate_650BP_LIP	Apalai	Chotuna	0.001145	2.374	20577	20095	421146
Mbuti	Peru_Laramate_650BP_LIP	Apalai	Eten	0.000809	2.09	20608	20267	421771
Mbuti	Peru_Laramate_650BP_LIP	Apalai	Gaviao	-0.00068	-1.789	19968	20254	421776
Mbuti	Peru_Laramate_650BP_LIP	Apalai	Kaiowa	-3.3e-05	-0.102	20168	20182	421872
Mbuti	Peru_Laramate_650BP_LIP	Apalai	Mbya	-9e-05	-0.185	20132	20170	420820
Mbuti	Peru_Laramate_650BP_LIP	Apalai	Nandeva	-0.000684	-1.983	20025	20313	421872
Mbuti	Peru_Laramate_650BP_LIP	Apalai	Karitiana	-0.000488	-1.3	20107	20313	421869
Mbuti	Peru_Laramate_650BP_LIP	Apalai	Kichwa	-0.000226	-0.675	20378	20474	421872
Mbuti	Peru_Laramate_650BP_LIP	Apalai	Kokama_Colombia	-0.000433	-1.204	20147	20330	421863
Mbuti	Peru_Laramate_650BP_LIP	Apalai	Kokama_Peru	-0.000304	-0.864	20160	20288	421869
Mbuti	Peru_Laramate_650BP_LIP	Apalai	Mixe	-0.001483	-4.076	20368	20994	421871
Mbuti	Peru_Laramate_650BP_LIP	Apalai	Munduruku	-0.00067	-1.496	19735	20014	416429
Mbuti	Peru_Laramate_650BP_LIP	Apalai	Muniche	-0.000235	-0.608	20181	20280	421810
Mbuti	Peru_Laramate_650BP_LIP	Apalai	Narihuala	0.000169	0.5	20569	20497	421867
Mbuti	Peru_Laramate_650BP_LIP	Apalai	Parakana	-0.001474	-3.89	19898	20520	421761
Mbuti	Peru_Laramate_650BP_LIP	Apalai	Piapoco	-0.000345	-0.919	20145	20290	421863
Mbuti	Peru_Laramate_650BP_LIP	Apalai	Quechua_Puno	0.001278	3.442	20808	20268	421869
Mbuti	Peru_Laramate_650BP_LIP	Apalai	Sechura	0.000527	1.155	20491	20270	420214
Mbuti	Peru_Laramate_650BP_LIP	Apalai	Shawi	-0.000123	-0.265	20175	20227	421454
Mbuti	Peru_Laramate_650BP_LIP	Apalai	Surui	-0.000279	-0.671	20053	20171	421859
Mbuti	Peru_Laramate_650BP_LIP	Apalai	Tallan	0.000465	1.379	20598	20402	421871
Mbuti	Peru_Laramate_650BP_LIP	Apalai	Urubu_Kaapor	-0.000358	-0.976	19992	20143	421851
Mbuti	Peru_Laramate_650BP_LIP	Apalai	Wajapi	-0.002673	-5.874	19792	20920	421789
Mbuti	Peru_Laramate_650BP_LIP	Apalai	Wayku	0.000206	0.43	20273	20186	421483
Mbuti	Peru_Laramate_650BP_LIP	Apalai	Xavante	0.000361	1.151	19969	19817	421872
Mbuti	Peru_Laramate_650BP_LIP	Apalai	Xikrin	-0.000236	-0.725	20060	20160	421864
Mbuti	Peru_Laramate_650BP_LIP	Apalai	Zoro	-0.00025	-0.55	19824	19929	419514
Mbuti	Peru_Paracas_2250BP_EH	Apalai	Arara	0.00502	2.906	279	251	5694
Mbuti	Peru_Paracas_2250BP_EH	Apalai	Asurini	0.001228	0.588	276	269	5645
Mbuti	Peru_Paracas_2250BP_EH	Apalai	Aymara	0.001462	0.682	285	276	5678
Mbuti	Peru_Paracas_2250BP_EH	Apalai	Bolivian	0.002433	1.155	286	272	5667
Mbuti	Peru_Paracas_2250BP_EH	Apalai	Chamicuro	0.000559	0.269	272	269	5663
Mbuti	Peru_Paracas_2250BP_EH	Apalai	Chotuna	0.000889	0.394	279	274	5678
Mbuti	Peru_Paracas_2250BP_EH	Apalai	Eten	0.003858	2.255	285	263	5694
Mbuti	Peru_Paracas_2250BP_EH	Apalai	Gaviao	0.000243	0.139	275	274	5693
Mbuti	Peru_Paracas_2250BP_EH	Apalai	Kaiowa	0.000943	0.672	275	270	5694
Mbuti	Peru_Paracas_2250BP_EH	Apalai	Mbya	0.002183	1.072	284	271	5681
Mbuti	Peru_Paracas_2250BP_EH	Apalai	Nandeva	0.002025	1.266	276	265	5694
Mbuti	Peru_Paracas_2250BP_EH	Apalai	Karitiana	0.002104	1.268	276	264	5694
Mbuti	Peru_Paracas_2250BP_EH	Apalai	Kichwa	-0.000219	-0.152	272	273	5694
Mbuti	Peru_Paracas_2250BP_EH	Apalai	Kokama_Colombia	0.002671	1.553	277	262	5694
Mbuti	Peru_Paracas_2250BP_EH	Apalai	Kokama_Peru	0.001954	1.198	276	265	5694
Mbuti	Peru_Paracas_2250BP_EH	Apalai	Mixe	0.000886	0.536	282	276	5694
Mbuti	Peru_Paracas_2250BP_EH	Apalai	Munduruku	0.000908	0.424	270	265	5617
Mbuti	Peru_Paracas_2250BP_EH	Apalai	Muniche	0.001599	0.934	278	269	5693
Mbuti	Peru_Paracas_2250BP_EH	Apalai	Narihuala	0.000661	0.431	281	277	5694
Mbuti	Peru_Paracas_2250BP_EH	Apalai	Parakana	0.000102	0.059	273	272	5692
Mbuti	Peru_Paracas_2250BP_EH	Apalai	Piapoco	0.001466	0.82	278	270	5694
Mbuti	Peru_Paracas_2250BP_EH	Apalai	Quechua_Puno	0.005452	3.34	293	262	5694
Mbuti	Peru_Paracas_2250BP_EH	Apalai	Sechura	0.001696	0.778	277	267	5671
Mbuti	Peru_Paracas_2250BP_EH	Apalai	Shawi	-0.00042	-0.21	267	269	5687
Mbuti	Peru_Paracas_2250BP_EH	Apalai	Surui	3.6e-05	0.021	271	271	5694
Mbuti	Peru_Paracas_2250BP_EH	Apalai	Tallan	0.000627	0.439	276	273	5694
Mbuti	Peru_Paracas_2250BP_EH	Apalai	Urubu_Kaapor	0.001286	0.66	278	271	5693
Mbuti	Peru_Paracas_2250BP_EH	Apalai	Wajapi	-0.001346	-0.724	270	277	5692
Mbuti	Peru_Paracas_2250BP_EH	Apalai	Wayku	0.002232	1.006	282	270	5690
Mbuti	Peru_Paracas_2250BP_EH	Apalai	Xavante	0.003081	2.206	276	258	5694
Mbuti	Peru_Paracas_2250BP_EH	Apalai	Xikrin	0.00163	1.13	275	266	5694
Mbuti	Peru_Paracas_2250BP_EH	Apalai	Zoro	0.004412	2.068	281	256	5657
Mbuti	Peru_Campanayuq_1000BP_MH	Apalai	Arara	-0.000242	-0.425	4619	4642	97004
Mbuti	Peru_Campanayuq_1000BP_MH	Apalai	Asurini	-0.000415	-0.629	4633	4673	96399
Mbuti	Peru_Campanayuq_1000BP_MH	Apalai	Aymara	0.001931	2.871	4840	4654	96731
Mbuti	Peru_Campanayuq_1000BP_MH	Apalai	Bolivian	0.00241	3.484	4848	4615	96672
Mbuti	Peru_Campanayuq_1000BP_MH	Apalai	Chamicuro	-0.000215	-0.308	4687	4707	96573
Mbuti	Peru_Campanayuq_1000BP_MH	Apalai	Chotuna	-0.00015	-0.209	4715	4729	96857
Mbuti	Peru_Campanayuq_1000BP_MH	Apalai	Eten	0.001084	1.863	4801	4696	96992
Mbuti	Peru_Campanayuq_1000BP_MH	Apalai	Gaviao	-0.000481	-0.888	4646	4693	96989
Mbuti	Peru_Campanayuq_1000BP_MH	Apalai	Kaiowa	0.000613	1.406	4707	4648	97009
Mbuti	Peru_Campanayuq_1000BP_MH	Apalai	Mbya	-0.000152	-0.226	4659	4674	96790
Mbuti	Peru_Campanayuq_1000BP_MH	Apalai	Nandeva	-0.000367	-0.714	4665	4700	97009
Mbuti	Peru_Campanayuq_1000BP_MH	Apalai	Karitiana	-0.000385	-0.714	4655	4692	97009
Mbuti	Peru_Campanayuq_1000BP_MH	Apalai	Kichwa	1.1e-05	0.023	4727	4726	97009
Mbuti	Peru_Campanayuq_1000BP_MH	Apalai	Kokama_Colombia	-3e-06	-0.005	4688	4688	97008
Mbuti	Peru_Campanayuq_1000BP_MH	Apalai	Kokama_Peru	0.000282	0.557	4694	4666	97009
Mbuti	Peru_Campanayuq_1000BP_MH	Apalai	Mixe	-0.000913	-1.731	4741	4829	97009
Mbuti	Peru_Campanayuq_1000BP_MH	Apalai	Munduruku	-0.000629	-0.919	4566	4626	95856
Mbuti	Peru_Campanayuq_1000BP_MH	Apalai	Muniche	-0.00021	-0.366	4692	4712	97001
Mbuti	Peru_Campanayuq_1000BP_MH	Apalai	Narihuala	0.000659	1.344	4785	4721	97009
Mbuti	Peru_Campanayuq_1000BP_MH	Apalai	Parakana	-0.001408	-2.511	4617	4754	96989
Mbuti	Peru_Campanayuq_1000BP_MH	Apalai	Piapoco	-0.000677	-1.23	4646	4712	97009
Mbuti	Peru_Campanayuq_1000BP_MH	Apalai	Quechua_Puno	0.001348	2.553	4815	4684	97009
Mbuti	Peru_Campanayuq_1000BP_MH	Apalai	Sechura	0.000698	0.997	4757	4689	96671
Mbuti	Peru_Campanayuq_1000BP_MH	Apalai	Shawi	-0.000885	-1.3	4648	4734	96924
Mbuti	Peru_Campanayuq_1000BP_MH	Apalai	Surui	-0.000262	-0.444	4643	4669	97007
Mbuti	Peru_Campanayuq_1000BP_MH	Apalai	Tallan	0.000282	0.607	4759	4732	97009
Mbuti	Peru_Campanayuq_1000BP_MH	Apalai	Urubu_Kaapor	9.4e-05	0.172	4649	4640	97007
Mbuti	Peru_Campanayuq_1000BP_MH	Apalai	Wajapi	-0.001878	-3.111	4628	4810	96990
Mbuti	Peru_Campanayuq_1000BP_MH	Apalai	Wayku	8.3e-05	0.123	4679	4671	96919
Mbuti	Peru_Campanayuq_1000BP_MH	Apalai	Xavante	0.000554	1.275	4638	4584	97009
Mbuti	Peru_Campanayuq_1000BP_MH	Apalai	Xikrin	-0.000187	-0.411	4638	4656	97004
Mbuti	Peru_Campanayuq_1000BP_MH	Apalai	Zoro	0.000524	0.765	4637	4586	96526
Mbuti	Peru_ElBrujo_1300BP_EIP	Apalai	Arara	0.000569	1.43	13058	12903	273292
Mbuti	Peru_ElBrujo_1300BP_EIP	Apalai	Asurini	-0.000397	-0.839	12991	13099	271503
Mbuti	Peru_ElBrujo_1300BP_EIP	Apalai	Aymara	0.001321	2.609	13485	13125	272372
Mbuti	Peru_ElBrujo_1300BP_EIP	Apalai	Bolivian	0.000832	1.661	13337	13111	272320
Mbuti	Peru_ElBrujo_1300BP_EIP	Apalai	Chamicuro	-0.001031	-2.02	13049	13329	271949
Mbuti	Peru_ElBrujo_1300BP_EIP	Apalai	Chotuna	0.002522	4.996	13602	12914	272853
Mbuti	Peru_ElBrujo_1300BP_EIP	Apalai	Eten	0.001619	4.104	13516	13074	273244
Mbuti	Peru_ElBrujo_1300BP_EIP	Apalai	Gaviao	0.000137	0.354	13111	13073	273244
Mbuti	Peru_ElBrujo_1300BP_EIP	Apalai	Kaiowa	0.000329	1.002	13170	13080	273298
Mbuti	Peru_ElBrujo_1300BP_EIP	Apalai	Mbya	0.000322	0.632	13120	13032	272640
Mbuti	Peru_ElBrujo_1300BP_EIP	Apalai	Nandeva	-0.000331	-0.888	13047	13137	273298
Mbuti	Peru_ElBrujo_1300BP_EIP	Apalai	Karitiana	-8.8e-05	-0.226	13120	13144	273295
Mbuti	Peru_ElBrujo_1300BP_EIP	Apalai	Kichwa	0.000136	0.395	13290	13253	273298
Mbuti	Peru_ElBrujo_1300BP_EIP	Apalai	Kokama_Colombia	0.000113	0.295	13146	13115	273293
Mbuti	Peru_ElBrujo_1300BP_EIP	Apalai	Kokama_Peru	0.00033	0.94	13192	13102	273296
Mbuti	Peru_ElBrujo_1300BP_EIP	Apalai	Mixe	-0.000841	-2.171	13306	13536	273297
Mbuti	Peru_ElBrujo_1300BP_EIP	Apalai	Munduruku	6.6e-05	0.143	12913	12895	269905
Mbuti	Peru_ElBrujo_1300BP_EIP	Apalai	Muniche	0.000528	1.354	13206	13062	273266
Mbuti	Peru_ElBrujo_1300BP_EIP	Apalai	Narihuala	0.001487	4.199	13548	13142	273295
Mbuti	Peru_ElBrujo_1300BP_EIP	Apalai	Parakana	-0.000826	-2.107	13011	13237	273242
Mbuti	Peru_ElBrujo_1300BP_EIP	Apalai	Piapoco	-3.9e-05	-0.101	13136	13146	273291
Mbuti	Peru_ElBrujo_1300BP_EIP	Apalai	Quechua_Puno	0.0012	2.952	13484	13156	273297
Mbuti	Peru_ElBrujo_1300BP_EIP	Apalai	Sechura	0.00228	4.823	13547	12926	272334
Mbuti	Peru_ElBrujo_1300BP_EIP	Apalai	Shawi	0.000358	0.73	13173	13075	273035
Mbuti	Peru_ElBrujo_1300BP_EIP	Apalai	Surui	0.000504	1.169	13136	12998	273291
Mbuti	Peru_ElBrujo_1300BP_EIP	Apalai	Tallan	0.001537	4.398	13539	13119	273297
Mbuti	Peru_ElBrujo_1300BP_EIP	Apalai	Urubu_Kaapor	0.000109	0.274	13051	13021	273288
Mbuti	Peru_ElBrujo_1300BP_EIP	Apalai	Wajapi	-0.00226	-4.765	12941	13558	273248
Mbuti	Peru_ElBrujo_1300BP_EIP	Apalai	Wayku	0.000839	1.706	13236	13007	273027
Mbuti	Peru_ElBrujo_1300BP_EIP	Apalai	Xavante	0.000489	1.507	12987	12853	273298
Mbuti	Peru_ElBrujo_1300BP_EIP	Apalai	Xikrin	9.5e-05	0.28	13062	13036	273293
Mbuti	Peru_ElBrujo_1300BP_EIP	Apalai	Zoro	3.1e-05	0.067	12937	12929	271933
Mbuti	Peru_ElBrujo_850BP_MH-LIP	Apalai	Arara	-0.000388	-0.983	17042	17181	359521
Mbuti	Peru_ElBrujo_850BP_MH-LIP	Apalai	Asurini	-0.001842	-4.029	16858	17516	357045
Mbuti	Peru_ElBrujo_850BP_MH-LIP	Apalai	Aymara	-0.00029	-0.597	17449	17553	358285
Mbuti	Peru_ElBrujo_850BP_MH-LIP	Apalai	Bolivian	-0.000266	-0.567	17394	17489	358275
Mbuti	Peru_ElBrujo_850BP_MH-LIP	Apalai	Chamicuro	-0.002042	-4.258	17011	17741	357636
Mbuti	Peru_ElBrujo_850BP_MH-LIP	Apalai	Chotuna	0.001509	3.195	17690	17148	358937
Mbuti	Peru_ElBrujo_850BP_MH-LIP	Apalai	Eten	0.001037	2.599	17719	17346	359461
Mbuti	Peru_ElBrujo_850BP_MH-LIP	Apalai	Gaviao	-0.000884	-2.281	17079	17397	359456
Mbuti	Peru_ElBrujo_850BP_MH-LIP	Apalai	Kaiowa	-0.000695	-2.119	17163	17413	359532
Mbuti	Peru_ElBrujo_850BP_MH-LIP	Apalai	Mbya	-0.000148	-0.312	17218	17271	358659
Mbuti	Peru_ElBrujo_850BP_MH-LIP	Apalai	Nandeva	-0.000919	-2.573	17101	17431	359532
Mbuti	Peru_ElBrujo_850BP_MH-LIP	Apalai	Karitiana	-0.001296	-3.336	17067	17533	359529
Mbuti	Peru_ElBrujo_850BP_MH-LIP	Apalai	Kichwa	-0.000639	-1.915	17373	17603	359532
Mbuti	Peru_ElBrujo_850BP_MH-LIP	Apalai	Kokama_Colombia	-0.000681	-1.803	17227	17472	359526
Mbuti	Peru_ElBrujo_850BP_MH-LIP	Apalai	Kokama_Peru	-0.000404	-1.145	17256	17401	359530
Mbuti	Peru_ElBrujo_850BP_MH-LIP	Apalai	Mixe	-0.00173	-4.513	17390	18012	359531
Mbuti	Peru_ElBrujo_850BP_MH-LIP	Apalai	Munduruku	-0.000859	-1.875	16850	17155	354997
Mbuti	Peru_ElBrujo_850BP_MH-LIP	Apalai	Muniche	-6.4e-05	-0.158	17327	17350	359486
Mbuti	Peru_ElBrujo_850BP_MH-LIP	Apalai	Narihuala	0.00051	1.51	17683	17500	359528
Mbuti	Peru_ElBrujo_850BP_MH-LIP	Apalai	Parakana	-0.001539	-3.937	17038	17591	359451
Mbuti	Peru_ElBrujo_850BP_MH-LIP	Apalai	Piapoco	-0.000763	-1.96	17196	17471	359525
Mbuti	Peru_ElBrujo_850BP_MH-LIP	Apalai	Quechua_Puno	-0.000411	-1.048	17515	17663	359530
Mbuti	Peru_ElBrujo_850BP_MH-LIP	Apalai	Sechura	0.001336	2.802	17702	17224	358223
Mbuti	Peru_ElBrujo_850BP_MH-LIP	Apalai	Shawi	-0.000475	-1.016	17230	17401	359177
Mbuti	Peru_ElBrujo_850BP_MH-LIP	Apalai	Surui	-0.000538	-1.285	17125	17318	359524
Mbuti	Peru_ElBrujo_850BP_MH-LIP	Apalai	Tallan	0.000703	2.095	17712	17459	359531
Mbuti	Peru_ElBrujo_850BP_MH-LIP	Apalai	Urubu_Kaapor	-0.000696	-1.776	17069	17319	359517
Mbuti	Peru_ElBrujo_850BP_MH-LIP	Apalai	Wajapi	-0.002892	-6.341	16925	17964	359464
Mbuti	Peru_ElBrujo_850BP_MH-LIP	Apalai	Wayku	-0.000282	-0.6	17245	17346	359204
Mbuti	Peru_ElBrujo_850BP_MH-LIP	Apalai	Xavante	0.000197	0.622	17079	17008	359532
Mbuti	Peru_ElBrujo_850BP_MH-LIP	Apalai	Xikrin	-0.000842	-2.534	17048	17351	359525
Mbuti	Peru_ElBrujo_850BP_MH-LIP	Apalai	Zoro	-0.00055	-1.14	16931	17128	357646
Mbuti	Peru_Chinchawas_700BP_LIP	Apalai	Arara	-0.000418	-1.041	16329	16473	344574
Mbuti	Peru_Chinchawas_700BP_LIP	Apalai	Asurini	-0.001111	-2.316	16290	16670	342285
Mbuti	Peru_Chinchawas_700BP_LIP	Apalai	Aymara	0.001156	2.276	16956	16559	343424
Mbuti	Peru_Chinchawas_700BP_LIP	Apalai	Bolivian	0.001444	2.949	16986	16490	343335
Mbuti	Peru_Chinchawas_700BP_LIP	Apalai	Chamicuro	-0.001293	-2.574	16454	16897	342828
Mbuti	Peru_Chinchawas_700BP_LIP	Apalai	Chotuna	0.001813	3.525	17039	16416	344033
Mbuti	Peru_Chinchawas_700BP_LIP	Apalai	Eten	0.001394	3.475	17028	16548	344512
Mbuti	Peru_Chinchawas_700BP_LIP	Apalai	Gaviao	-4.3e-05	-0.108	16514	16529	344517
Mbuti	Peru_Chinchawas_700BP_LIP	Apalai	Kaiowa	-0.000349	-1.038	16503	16623	344583
Mbuti	Peru_Chinchawas_700BP_LIP	Apalai	Mbya	-0.000285	-0.575	16503	16601	343776
Mbuti	Peru_Chinchawas_700BP_LIP	Apalai	Nandeva	-0.000814	-2.203	16405	16685	344583
Mbuti	Peru_Chinchawas_700BP_LIP	Apalai	Karitiana	-0.00068	-1.762	16464	16698	344581
Mbuti	Peru_Chinchawas_700BP_LIP	Apalai	Kichwa	-0.00026	-0.744	16712	16801	344583
Mbuti	Peru_Chinchawas_700BP_LIP	Apalai	Kokama_Colombia	-0.000327	-0.858	16552	16665	344577
Mbuti	Peru_Chinchawas_700BP_LIP	Apalai	Kokama_Peru	0.000124	0.34	16631	16588	344582
Mbuti	Peru_Chinchawas_700BP_LIP	Apalai	Mixe	-0.001127	-2.805	16780	17168	344582
Mbuti	Peru_Chinchawas_700BP_LIP	Apalai	Munduruku	-0.000675	-1.446	16216	16446	340351
Mbuti	Peru_Chinchawas_700BP_LIP	Apalai	Muniche	0.000111	0.27	16623	16585	344540
Mbuti	Peru_Chinchawas_700BP_LIP	Apalai	Narihuala	0.000771	2.135	17005	16739	344578
Mbuti	Peru_Chinchawas_700BP_LIP	Apalai	Parakana	-0.00152	-3.704	16317	16840	344514
Mbuti	Peru_Chinchawas_700BP_LIP	Apalai	Piapoco	-0.000355	-0.889	16542	16664	344577
Mbuti	Peru_Chinchawas_700BP_LIP	Apalai	Quechua_Puno	0.001176	2.888	17062	16657	344582
Mbuti	Peru_Chinchawas_700BP_LIP	Apalai	Sechura	0.001726	3.666	17019	16427	343341
Mbuti	Peru_Chinchawas_700BP_LIP	Apalai	Shawi	-0.000293	-0.595	16504	16605	344262
Mbuti	Peru_Chinchawas_700BP_LIP	Apalai	Surui	1.9e-05	0.046	16511	16505	344575
Mbuti	Peru_Chinchawas_700BP_LIP	Apalai	Tallan	0.000853	2.397	16988	16694	344582
Mbuti	Peru_Chinchawas_700BP_LIP	Apalai	Urubu_Kaapor	-0.000671	-1.674	16349	16580	344567
Mbuti	Peru_Chinchawas_700BP_LIP	Apalai	Wajapi	-0.002748	-5.982	16234	17181	344523
Mbuti	Peru_Chinchawas_700BP_LIP	Apalai	Wayku	0.000349	0.685	16665	16545	344275
Mbuti	Peru_Chinchawas_700BP_LIP	Apalai	Xavante	0.000403	1.258	16395	16256	344583
Mbuti	Peru_Chinchawas_700BP_LIP	Apalai	Xikrin	-0.000468	-1.367	16419	16581	344576
Mbuti	Peru_Chinchawas_700BP_LIP	Apalai	Zoro	0.000384	0.804	16408	16277	342825
Mbuti	Peru_Chinchawas_1000BP_MH	Apalai	Arara	-0.000308	-0.549	7020	7066	148210
Mbuti	Peru_Chinchawas_1000BP_MH	Apalai	Asurini	-0.001123	-1.761	6991	7156	147279
Mbuti	Peru_Chinchawas_1000BP_MH	Apalai	Aymara	0.000866	1.257	7259	7131	147744
Mbuti	Peru_Chinchawas_1000BP_MH	Apalai	Bolivian	0.0006	0.918	7231	7142	147699
Mbuti	Peru_Chinchawas_1000BP_MH	Apalai	Chamicuro	-0.001215	-1.819	7059	7238	147527
Mbuti	Peru_Chinchawas_1000BP_MH	Apalai	Chotuna	0.002516	3.687	7367	6994	147984
Mbuti	Peru_Chinchawas_1000BP_MH	Apalai	Eten	0.001105	2.012	7304	7140	148184
Mbuti	Peru_Chinchawas_1000BP_MH	Apalai	Gaviao	-0.000792	-1.433	7055	7173	148189
Mbuti	Peru_Chinchawas_1000BP_MH	Apalai	Kaiowa	-8.4e-05	-0.193	7131	7143	148214
Mbuti	Peru_Chinchawas_1000BP_MH	Apalai	Mbya	-0.000557	-0.849	7076	7158	147876
Mbuti	Peru_Chinchawas_1000BP_MH	Apalai	Nandeva	-0.00072	-1.428	7053	7159	148214
Mbuti	Peru_Chinchawas_1000BP_MH	Apalai	Karitiana	-0.000391	-0.738	7104	7162	148214
Mbuti	Peru_Chinchawas_1000BP_MH	Apalai	Kichwa	-0.000321	-0.66	7186	7234	148214
Mbuti	Peru_Chinchawas_1000BP_MH	Apalai	Kokama_Colombia	-0.001057	-2.006	7057	7214	148214
Mbuti	Peru_Chinchawas_1000BP_MH	Apalai	Kokama_Peru	-2.1e-05	-0.043	7134	7137	148213
Mbuti	Peru_Chinchawas_1000BP_MH	Apalai	Mixe	-0.001228	-2.354	7204	7386	148213
Mbuti	Peru_Chinchawas_1000BP_MH	Apalai	Munduruku	-0.001655	-2.649	6889	7131	146438
Mbuti	Peru_Chinchawas_1000BP_MH	Apalai	Muniche	-0.000684	-1.248	7089	7190	148204
Mbuti	Peru_Chinchawas_1000BP_MH	Apalai	Narihuala	0.000768	1.616	7308	7194	148212
Mbuti	Peru_Chinchawas_1000BP_MH	Apalai	Parakana	-0.001288	-2.351	7044	7235	148186
Mbuti	Peru_Chinchawas_1000BP_MH	Apalai	Piapoco	-0.000605	-1.139	7106	7196	148211
Mbuti	Peru_Chinchawas_1000BP_MH	Apalai	Quechua_Puno	0.00071	1.325	7281	7176	148214
Mbuti	Peru_Chinchawas_1000BP_MH	Apalai	Sechura	0.001529	2.302	7288	7062	147753
Mbuti	Peru_Chinchawas_1000BP_MH	Apalai	Shawi	-0.001227	-1.833	7036	7218	148083
Mbuti	Peru_Chinchawas_1000BP_MH	Apalai	Surui	2.9e-05	0.05	7111	7107	148212
Mbuti	Peru_Chinchawas_1000BP_MH	Apalai	Tallan	0.000941	1.923	7318	7179	148214
Mbuti	Peru_Chinchawas_1000BP_MH	Apalai	Urubu_Kaapor	-0.000729	-1.305	7029	7137	148208
Mbuti	Peru_Chinchawas_1000BP_MH	Apalai	Wajapi	-0.003253	-5.136	6936	7418	148192
Mbuti	Peru_Chinchawas_1000BP_MH	Apalai	Wayku	5.8e-05	0.085	7150	7142	148076
Mbuti	Peru_Chinchawas_1000BP_MH	Apalai	Xavante	0.000625	1.43	7074	6982	148214
Mbuti	Peru_Chinchawas_1000BP_MH	Apalai	Xikrin	-0.000146	-0.323	7079	7100	148210
Mbuti	Peru_Chinchawas_1000BP_MH	Apalai	Zoro	-0.000273	-0.425	6987	7027	147478
Mbuti	Peru_HuacaPrieta_4500BP_LA	Apalai	Arara	-0.002312	-1.496	337	355	7554
Mbuti	Peru_HuacaPrieta_4500BP_LA	Apalai	Asurini	-0.000698	-0.4	354	359	7514
Mbuti	Peru_HuacaPrieta_4500BP_LA	Apalai	Aymara	0.000489	0.255	365	361	7530
Mbuti	Peru_HuacaPrieta_4500BP_LA	Apalai	Bolivian	0.002488	1.315	372	353	7522
Mbuti	Peru_HuacaPrieta_4500BP_LA	Apalai	Chamicuro	-0.001005	-0.565	352	359	7517
Mbuti	Peru_HuacaPrieta_4500BP_LA	Apalai	Chotuna	0.00286	1.547	371	349	7547
Mbuti	Peru_HuacaPrieta_4500BP_LA	Apalai	Eten	0.002454	1.573	373	355	7553
Mbuti	Peru_HuacaPrieta_4500BP_LA	Apalai	Gaviao	0.001819	1.215	358	344	7552
Mbuti	Peru_HuacaPrieta_4500BP_LA	Apalai	Kaiowa	-0.000225	-0.173	359	361	7554
Mbuti	Peru_HuacaPrieta_4500BP_LA	Apalai	Mbya	0.001806	0.986	357	343	7539
Mbuti	Peru_HuacaPrieta_4500BP_LA	Apalai	Nandeva	-0.000385	-0.276	354	357	7554
Mbuti	Peru_HuacaPrieta_4500BP_LA	Apalai	Karitiana	0.000803	0.514	361	355	7554
Mbuti	Peru_HuacaPrieta_4500BP_LA	Apalai	Kichwa	0.001704	1.253	367	354	7554
Mbuti	Peru_HuacaPrieta_4500BP_LA	Apalai	Kokama_Colombia	0.000969	0.653	356	349	7554
Mbuti	Peru_HuacaPrieta_4500BP_LA	Apalai	Kokama_Peru	0.001491	1.106	361	350	7554
Mbuti	Peru_HuacaPrieta_4500BP_LA	Apalai	Mixe	4.3e-05	0.031	361	361	7554
Mbuti	Peru_HuacaPrieta_4500BP_LA	Apalai	Munduruku	-0.001106	-0.604	346	354	7476
Mbuti	Peru_HuacaPrieta_4500BP_LA	Apalai	Muniche	-0.000843	-0.553	352	358	7552
Mbuti	Peru_HuacaPrieta_4500BP_LA	Apalai	Narihuala	0.002376	1.845	373	355	7554
Mbuti	Peru_HuacaPrieta_4500BP_LA	Apalai	Parakana	-0.001455	-0.948	346	357	7554
Mbuti	Peru_HuacaPrieta_4500BP_LA	Apalai	Piapoco	-0.000688	-0.465	355	360	7554
Mbuti	Peru_HuacaPrieta_4500BP_LA	Apalai	Quechua_Puno	0.002283	1.508	372	355	7554
Mbuti	Peru_HuacaPrieta_4500BP_LA	Apalai	Sechura	-4.8e-05	-0.025	364	364	7530
Mbuti	Peru_HuacaPrieta_4500BP_LA	Apalai	Shawi	-5.8e-05	-0.032	351	351	7547
Mbuti	Peru_HuacaPrieta_4500BP_LA	Apalai	Surui	0.000206	0.131	350	348	7554
Mbuti	Peru_HuacaPrieta_4500BP_LA	Apalai	Tallan	0.002549	1.913	373	354	7554
Mbuti	Peru_HuacaPrieta_4500BP_LA	Apalai	Urubu_Kaapor	0.000353	0.222	355	352	7554
Mbuti	Peru_HuacaPrieta_4500BP_LA	Apalai	Wajapi	-0.003884	-2.319	347	376	7552
Mbuti	Peru_HuacaPrieta_4500BP_LA	Apalai	Wayku	-0.001053	-0.566	351	359	7548
Mbuti	Peru_HuacaPrieta_4500BP_LA	Apalai	Xavante	0.000316	0.256	351	349	7554
Mbuti	Peru_HuacaPrieta_4500BP_LA	Apalai	Xikrin	0.000703	0.542	357	351	7554
Mbuti	Peru_HuacaPrieta_4500BP_LA	Apalai	Zoro	0.001872	1.038	352	338	7513
Mbuti	Chile_CaletaHuelen_1100BP_MH	Apalai	Arara	-0.00082	-1.727	9744	9913	206400
Mbuti	Chile_CaletaHuelen_1100BP_MH	Apalai	Asurini	-0.00044	-0.788	9860	9950	205063
Mbuti	Chile_CaletaHuelen_1100BP_MH	Apalai	Aymara	0.000916	1.561	10177	9989	205732
Mbuti	Chile_CaletaHuelen_1100BP_MH	Apalai	Bolivian	0.000913	1.647	10118	9931	205663
Mbuti	Chile_CaletaHuelen_1100BP_MH	Apalai	Chamicuro	-0.000974	-1.703	9847	10047	205383
Mbuti	Chile_CaletaHuelen_1100BP_MH	Apalai	Chotuna	0.000123	0.212	10008	9983	206085
Mbuti	Chile_CaletaHuelen_1100BP_MH	Apalai	Eten	0.000215	0.448	10065	10021	206367
Mbuti	Chile_CaletaHuelen_1100BP_MH	Apalai	Gaviao	-0.000782	-1.7	9793	9954	206359
Mbuti	Chile_CaletaHuelen_1100BP_MH	Apalai	Kaiowa	-0.000298	-0.773	9901	9963	206404
Mbuti	Chile_CaletaHuelen_1100BP_MH	Apalai	Mbya	-0.000719	-1.254	9816	9964	205893
Mbuti	Chile_CaletaHuelen_1100BP_MH	Apalai	Nandeva	-0.001092	-2.532	9792	10018	206404
Mbuti	Chile_CaletaHuelen_1100BP_MH	Apalai	Karitiana	-0.000362	-0.807	9889	9964	206402
Mbuti	Chile_CaletaHuelen_1100BP_MH	Apalai	Kichwa	-0.000729	-1.816	9954	10105	206404
Mbuti	Chile_CaletaHuelen_1100BP_MH	Apalai	Kokama_Colombia	-0.000584	-1.237	9883	10003	206403
Mbuti	Chile_CaletaHuelen_1100BP_MH	Apalai	Kokama_Peru	-0.000331	-0.744	9928	9997	206404
Mbuti	Chile_CaletaHuelen_1100BP_MH	Apalai	Mixe	-0.001431	-3.193	10020	10315	206403
Mbuti	Chile_CaletaHuelen_1100BP_MH	Apalai	Munduruku	-0.000822	-1.454	9686	9854	203892
Mbuti	Chile_CaletaHuelen_1100BP_MH	Apalai	Muniche	-0.000467	-0.983	9877	9974	206381
Mbuti	Chile_CaletaHuelen_1100BP_MH	Apalai	Narihuala	-0.000415	-0.997	10049	10134	206402
Mbuti	Chile_CaletaHuelen_1100BP_MH	Apalai	Parakana	-0.001407	-3.012	9782	10072	206359
Mbuti	Chile_CaletaHuelen_1100BP_MH	Apalai	Piapoco	-0.001293	-2.787	9818	10085	206400
Mbuti	Chile_CaletaHuelen_1100BP_MH	Apalai	Quechua_Puno	0.001487	3.227	10271	9964	206403
Mbuti	Chile_CaletaHuelen_1100BP_MH	Apalai	Sechura	0.00064	1.133	10064	9932	205675
Mbuti	Chile_CaletaHuelen_1100BP_MH	Apalai	Shawi	-0.0007	-1.2	9850	9994	206200
Mbuti	Chile_CaletaHuelen_1100BP_MH	Apalai	Surui	-0.000167	-0.327	9869	9904	206399
Mbuti	Chile_CaletaHuelen_1100BP_MH	Apalai	Tallan	-4.6e-05	-0.109	10073	10082	206404
Mbuti	Chile_CaletaHuelen_1100BP_MH	Apalai	Urubu_Kaapor	-0.000373	-0.782	9829	9906	206396
Mbuti	Chile_CaletaHuelen_1100BP_MH	Apalai	Wajapi	-0.00251	-4.834	9724	10242	206365
Mbuti	Chile_CaletaHuelen_1100BP_MH	Apalai	Wayku	-0.000668	-1.142	9853	9991	206210
Mbuti	Chile_CaletaHuelen_1100BP_MH	Apalai	Xavante	0.000423	1.113	9834	9747	206404
Mbuti	Chile_CaletaHuelen_1100BP_MH	Apalai	Xikrin	-0.000541	-1.359	9827	9938	206398
Mbuti	Chile_CaletaHuelen_1100BP_MH	Apalai	Zoro	0.001033	1.824	9892	9679	205317
Mbuti	Peru_Charrangochayoc_700BP_LIP	Apalai	Arara	-0.000646	-1.255	15057	15264	319414
Mbuti	Peru_Charrangochayoc_700BP_LIP	Apalai	Asurini	-0.00062	-1.091	15145	15342	317306
Mbuti	Peru_Charrangochayoc_700BP_LIP	Apalai	Aymara	0.001934	2.986	15845	15229	318374
Mbuti	Peru_Charrangochayoc_700BP_LIP	Apalai	Bolivian	0.003078	5.184	15990	15010	318277
Mbuti	Peru_Charrangochayoc_700BP_LIP	Apalai	Chamicuro	-0.001085	-1.71	15235	15579	317798
Mbuti	Peru_Charrangochayoc_700BP_LIP	Apalai	Chotuna	0.000348	0.596	15449	15338	318902
Mbuti	Peru_Charrangochayoc_700BP_LIP	Apalai	Eten	0.000265	0.55	15560	15475	319359
Mbuti	Peru_Charrangochayoc_700BP_LIP	Apalai	Gaviao	-0.000649	-1.328	15168	15375	319355
Mbuti	Peru_Charrangochayoc_700BP_LIP	Apalai	Kaiowa	-0.000545	-1.376	15224	15398	319425
Mbuti	Peru_Charrangochayoc_700BP_LIP	Apalai	Mbya	-0.000838	-1.451	15137	15404	318648
Mbuti	Peru_Charrangochayoc_700BP_LIP	Apalai	Nandeva	-0.000954	-2.233	15152	15457	319425
Mbuti	Peru_Charrangochayoc_700BP_LIP	Apalai	Karitiana	-0.000643	-1.362	15209	15415	319422
Mbuti	Peru_Charrangochayoc_700BP_LIP	Apalai	Kichwa	-0.000559	-1.347	15402	15580	319425
Mbuti	Peru_Charrangochayoc_700BP_LIP	Apalai	Kokama_Colombia	-0.000383	-0.771	15320	15442	319419
Mbuti	Peru_Charrangochayoc_700BP_LIP	Apalai	Kokama_Peru	-0.000208	-0.47	15329	15396	319423
Mbuti	Peru_Charrangochayoc_700BP_LIP	Apalai	Mixe	-0.001008	-2.187	15540	15862	319424
Mbuti	Peru_Charrangochayoc_700BP_LIP	Apalai	Munduruku	-0.001067	-1.815	14899	15236	315458
Mbuti	Peru_Charrangochayoc_700BP_LIP	Apalai	Muniche	-0.000215	-0.434	15302	15371	319392
Mbuti	Peru_Charrangochayoc_700BP_LIP	Apalai	Narihuala	0.000346	0.794	15612	15501	319420
Mbuti	Peru_Charrangochayoc_700BP_LIP	Apalai	Parakana	-0.001141	-2.299	15149	15514	319358
Mbuti	Peru_Charrangochayoc_700BP_LIP	Apalai	Piapoco	-0.001038	-2.137	15169	15501	319418
Mbuti	Peru_Charrangochayoc_700BP_LIP	Apalai	Quechua_Puno	0.001608	3.126	15868	15355	319424
Mbuti	Peru_Charrangochayoc_700BP_LIP	Apalai	Sechura	0.000774	1.336	15562	15315	318304
Mbuti	Peru_Charrangochayoc_700BP_LIP	Apalai	Shawi	-8e-05	-0.142	15310	15336	319104
Mbuti	Peru_Charrangochayoc_700BP_LIP	Apalai	Surui	0.00013	0.24	15281	15240	319418
Mbuti	Peru_Charrangochayoc_700BP_LIP	Apalai	Tallan	0.000446	1.094	15644	15501	319424
Mbuti	Peru_Charrangochayoc_700BP_LIP	Apalai	Urubu_Kaapor	-0.00058	-1.136	15152	15337	319410
Mbuti	Peru_Charrangochayoc_700BP_LIP	Apalai	Wajapi	-0.002208	-4.127	15095	15800	319373
Mbuti	Peru_Charrangochayoc_700BP_LIP	Apalai	Wayku	-0.000358	-0.617	15258	15372	319130
Mbuti	Peru_Charrangochayoc_700BP_LIP	Apalai	Xavante	0.000269	0.703	15141	15055	319425
Mbuti	Peru_Charrangochayoc_700BP_LIP	Apalai	Xikrin	-0.000682	-1.791	15131	15348	319419
Mbuti	Peru_Charrangochayoc_700BP_LIP	Apalai	Zoro	0.000251	0.416	15135	15055	317810
Mbuti	Peru_Mesayocpata_450BP_LH	Apalai	Arara	-0.000664	-1.021	3658	3709	77431
Mbuti	Peru_Mesayocpata_450BP_LH	Apalai	Asurini	-0.000698	-1.006	3654	3708	76955
Mbuti	Peru_Mesayocpata_450BP_LH	Apalai	Aymara	0.002678	3.369	3863	3657	77201
Mbuti	Peru_Mesayocpata_450BP_LH	Apalai	Bolivian	0.001716	2.251	3823	3691	77146
Mbuti	Peru_Mesayocpata_450BP_LH	Apalai	Chamicuro	9.3e-05	0.126	3727	3720	77000
Mbuti	Peru_Mesayocpata_450BP_LH	Apalai	Chotuna	-1.1e-05	-0.014	3752	3753	77312
Mbuti	Peru_Mesayocpata_450BP_LH	Apalai	Eten	0.000747	1.151	3794	3736	77421
Mbuti	Peru_Mesayocpata_450BP_LH	Apalai	Gaviao	0.000358	0.574	3713	3685	77417
Mbuti	Peru_Mesayocpata_450BP_LH	Apalai	Kaiowa	-0.000671	-1.292	3695	3747	77435
Mbuti	Peru_Mesayocpata_450BP_LH	Apalai	Mbya	-0.000923	-1.217	3682	3753	77255
Mbuti	Peru_Mesayocpata_450BP_LH	Apalai	Nandeva	-0.000427	-0.758	3684	3717	77435
Mbuti	Peru_Mesayocpata_450BP_LH	Apalai	Karitiana	0.000186	0.301	3717	3703	77434
Mbuti	Peru_Mesayocpata_450BP_LH	Apalai	Kichwa	-0.000406	-0.769	3731	3763	77435
Mbuti	Peru_Mesayocpata_450BP_LH	Apalai	Kokama_Colombia	-0.000322	-0.501	3725	3750	77435
Mbuti	Peru_Mesayocpata_450BP_LH	Apalai	Kokama_Peru	-0.000603	-1.019	3702	3749	77434
Mbuti	Peru_Mesayocpata_450BP_LH	Apalai	Mixe	-0.00035	-0.58	3779	3806	77434
Mbuti	Peru_Mesayocpata_450BP_LH	Apalai	Munduruku	-0.001541	-2	3586	3704	76462
Mbuti	Peru_Mesayocpata_450BP_LH	Apalai	Muniche	-0.000315	-0.527	3706	3730	77424
Mbuti	Peru_Mesayocpata_450BP_LH	Apalai	Narihuala	2.8e-05	0.052	3780	3778	77433
Mbuti	Peru_Mesayocpata_450BP_LH	Apalai	Parakana	-0.001515	-2.278	3648	3765	77417
Mbuti	Peru_Mesayocpata_450BP_LH	Apalai	Piapoco	-3.8e-05	-0.06	3712	3715	77433
Mbuti	Peru_Mesayocpata_450BP_LH	Apalai	Quechua_Puno	0.00181	2.845	3853	3713	77434
Mbuti	Peru_Mesayocpata_450BP_LH	Apalai	Sechura	-0.000425	-0.565	3726	3759	77161
Mbuti	Peru_Mesayocpata_450BP_LH	Apalai	Shawi	-0.000696	-0.909	3696	3750	77352
Mbuti	Peru_Mesayocpata_450BP_LH	Apalai	Surui	0.000182	0.261	3719	3705	77434
Mbuti	Peru_Mesayocpata_450BP_LH	Apalai	Tallan	4.2e-05	0.075	3774	3771	77435
Mbuti	Peru_Mesayocpata_450BP_LH	Apalai	Urubu_Kaapor	0.000632	0.978	3708	3659	77432
Mbuti	Peru_Mesayocpata_450BP_LH	Apalai	Wajapi	-0.003165	-4.689	3623	3868	77422
Mbuti	Peru_Mesayocpata_450BP_LH	Apalai	Wayku	1.4e-05	0.018	3735	3734	77357
Mbuti	Peru_Mesayocpata_450BP_LH	Apalai	Xavante	0.000686	1.397	3689	3636	77435
Mbuti	Peru_Mesayocpata_450BP_LH	Apalai	Xikrin	-0.000488	-0.94	3681	3719	77433
Mbuti	Peru_Mesayocpata_450BP_LH	Apalai	Zoro	0.000302	0.403	3680	3657	77039
Mbuti	Peru_Palpa_950BP_MH	Apalai	Arara	-0.000147	-0.123	784	786	16559
Mbuti	Peru_Palpa_950BP_MH	Apalai	Asurini	-0.000794	-0.608	768	781	16449
Mbuti	Peru_Palpa_950BP_MH	Apalai	Aymara	0.002656	2.077	818	774	16508
Mbuti	Peru_Palpa_950BP_MH	Apalai	Bolivian	0.004041	3.017	834	767	16498
Mbuti	Peru_Palpa_950BP_MH	Apalai	Chamicuro	0.000473	0.356	795	787	16495
Mbuti	Peru_Palpa_950BP_MH	Apalai	Chotuna	0.001381	1.03	807	785	16544
Mbuti	Peru_Palpa_950BP_MH	Apalai	Eten	0.001152	1.075	806	787	16558
Mbuti	Peru_Palpa_950BP_MH	Apalai	Gaviao	0.000534	0.505	790	781	16555
Mbuti	Peru_Palpa_950BP_MH	Apalai	Kaiowa	0.000257	0.305	792	787	16560
Mbuti	Peru_Palpa_950BP_MH	Apalai	Mbya	-0.000273	-0.2	795	800	16525
Mbuti	Peru_Palpa_950BP_MH	Apalai	Nandeva	-0.000476	-0.495	782	790	16560
Mbuti	Peru_Palpa_950BP_MH	Apalai	Karitiana	-0.000675	-0.667	784	796	16560
Mbuti	Peru_Palpa_950BP_MH	Apalai	Kichwa	-0.000659	-0.69	797	807	16560
Mbuti	Peru_Palpa_950BP_MH	Apalai	Kokama_Colombia	0.000588	0.551	794	784	16560
Mbuti	Peru_Palpa_950BP_MH	Apalai	Kokama_Peru	0.000487	0.485	797	789	16560
Mbuti	Peru_Palpa_950BP_MH	Apalai	Mixe	5.1e-05	0.049	807	806	16560
Mbuti	Peru_Palpa_950BP_MH	Apalai	Munduruku	-0.001162	-0.867	773	792	16359
Mbuti	Peru_Palpa_950BP_MH	Apalai	Muniche	0.000192	0.175	797	794	16558
Mbuti	Peru_Palpa_950BP_MH	Apalai	Narihuala	0.000112	0.124	803	801	16559
Mbuti	Peru_Palpa_950BP_MH	Apalai	Parakana	-0.000592	-0.533	784	794	16557
Mbuti	Peru_Palpa_950BP_MH	Apalai	Piapoco	-0.001309	-1.253	773	795	16560
Mbuti	Peru_Palpa_950BP_MH	Apalai	Quechua_Puno	0.001976	1.845	818	786	16559
Mbuti	Peru_Palpa_950BP_MH	Apalai	Sechura	0.003127	2.419	820	768	16502
Mbuti	Peru_Palpa_950BP_MH	Apalai	Shawi	0.001485	1.184	790	765	16550
Mbuti	Peru_Palpa_950BP_MH	Apalai	Surui	-0.00045	-0.403	782	790	16558
Mbuti	Peru_Palpa_950BP_MH	Apalai	Tallan	0.000357	0.379	807	801	16560
Mbuti	Peru_Palpa_950BP_MH	Apalai	Urubu_Kaapor	0.001682	1.549	801	773	16558
Mbuti	Peru_Palpa_950BP_MH	Apalai	Wajapi	-0.001222	-1.069	785	805	16559
Mbuti	Peru_Palpa_950BP_MH	Apalai	Wayku	-0.000485	-0.363	787	795	16548
Mbuti	Peru_Palpa_950BP_MH	Apalai	Xavante	0.000615	0.696	781	771	16560
Mbuti	Peru_Palpa_950BP_MH	Apalai	Xikrin	-0.000341	-0.392	779	785	16560
Mbuti	Peru_Palpa_950BP_MH	Apalai	Zoro	-0.000929	-0.7	771	786	16493
Mbuti	Peru_Ullujaya_1350BP_EIP	Apalai	Arara	-0.000774	-1.605	10558	10731	224441
Mbuti	Peru_Ullujaya_1350BP_EIP	Apalai	Asurini	-0.001783	-3.394	10502	10900	222962
Mbuti	Peru_Ullujaya_1350BP_EIP	Apalai	Aymara	0.001496	2.751	11068	10734	223727
Mbuti	Peru_Ullujaya_1350BP_EIP	Apalai	Bolivian	0.001441	2.587	11035	10713	223604
Mbuti	Peru_Ullujaya_1350BP_EIP	Apalai	Chamicuro	-0.001134	-2.063	10678	10931	223404
Mbuti	Peru_Ullujaya_1350BP_EIP	Apalai	Chotuna	-4.6e-05	-0.086	10829	10839	224121
Mbuti	Peru_Ullujaya_1350BP_EIP	Apalai	Eten	0.000591	1.296	10980	10847	224415
Mbuti	Peru_Ullujaya_1350BP_EIP	Apalai	Gaviao	-0.000721	-1.606	10647	10809	224407
Mbuti	Peru_Ullujaya_1350BP_EIP	Apalai	Kaiowa	-0.00028	-0.728	10751	10813	224450
Mbuti	Peru_Ullujaya_1350BP_EIP	Apalai	Mbya	-0.000192	-0.346	10735	10778	223917
Mbuti	Peru_Ullujaya_1350BP_EIP	Apalai	Nandeva	-0.000677	-1.564	10685	10837	224450
Mbuti	Peru_Ullujaya_1350BP_EIP	Apalai	Karitiana	-0.000602	-1.424	10703	10838	224448
Mbuti	Peru_Ullujaya_1350BP_EIP	Apalai	Kichwa	-0.000283	-0.723	10857	10921	224450
Mbuti	Peru_Ullujaya_1350BP_EIP	Apalai	Kokama_Colombia	-0.000492	-1.096	10723	10834	224449
Mbuti	Peru_Ullujaya_1350BP_EIP	Apalai	Kokama_Peru	-0.000259	-0.643	10753	10811	224450
Mbuti	Peru_Ullujaya_1350BP_EIP	Apalai	Mixe	-0.001252	-2.892	10884	11165	224449
Mbuti	Peru_Ullujaya_1350BP_EIP	Apalai	Munduruku	-0.000663	-1.265	10528	10676	221721
Mbuti	Peru_Ullujaya_1350BP_EIP	Apalai	Muniche	-0.000449	-0.998	10760	10861	224431
Mbuti	Peru_Ullujaya_1350BP_EIP	Apalai	Narihuala	0.000314	0.792	10974	10904	224447
Mbuti	Peru_Ullujaya_1350BP_EIP	Apalai	Parakana	-0.001349	-3.05	10623	10926	224407
Mbuti	Peru_Ullujaya_1350BP_EIP	Apalai	Piapoco	-0.000788	-1.783	10694	10871	224444
Mbuti	Peru_Ullujaya_1350BP_EIP	Apalai	Quechua_Puno	0.001012	2.271	11068	10841	224450
Mbuti	Peru_Ullujaya_1350BP_EIP	Apalai	Sechura	0.000739	1.278	10979	10813	223704
Mbuti	Peru_Ullujaya_1350BP_EIP	Apalai	Shawi	-0.000801	-1.509	10676	10856	224230
Mbuti	Peru_Ullujaya_1350BP_EIP	Apalai	Surui	-0.000542	-1.122	10646	10767	224445
Mbuti	Peru_Ullujaya_1350BP_EIP	Apalai	Tallan	0.000477	1.178	10987	10880	224450
Mbuti	Peru_Ullujaya_1350BP_EIP	Apalai	Urubu_Kaapor	-0.000119	-0.257	10687	10714	224439
Mbuti	Peru_Ullujaya_1350BP_EIP	Apalai	Wajapi	-0.002897	-5.662	10527	11177	224416
Mbuti	Peru_Ullujaya_1350BP_EIP	Apalai	Wayku	0.000244	0.456	10818	10763	224233
Mbuti	Peru_Ullujaya_1350BP_EIP	Apalai	Xavante	0.000378	1.026	10658	10573	224450
Mbuti	Peru_Ullujaya_1350BP_EIP	Apalai	Xikrin	-0.000474	-1.236	10670	10776	224445
Mbuti	Peru_Ullujaya_1350BP_EIP	Apalai	Zoro	0.000197	0.368	10645	10601	223341
Mbuti	Peru_Ullujaya_950BP_MH	Apalai	Arara	-0.000344	-0.673	10656	10734	226772
Mbuti	Peru_Ullujaya_950BP_MH	Apalai	Asurini	-0.000704	-1.196	10686	10844	225322
Mbuti	Peru_Ullujaya_950BP_MH	Apalai	Aymara	0.001929	3.277	11196	10760	226115
Mbuti	Peru_Ullujaya_950BP_MH	Apalai	Bolivian	0.001768	3.027	11102	10703	225901
Mbuti	Peru_Ullujaya_950BP_MH	Apalai	Chamicuro	-0.001936	-3.177	10662	11099	225760
Mbuti	Peru_Ullujaya_950BP_MH	Apalai	Chotuna	0.000353	0.556	10932	10852	226465
Mbuti	Peru_Ullujaya_950BP_MH	Apalai	Eten	0.000692	1.399	11063	10906	226744
Mbuti	Peru_Ullujaya_950BP_MH	Apalai	Gaviao	-0.000356	-0.747	10740	10821	226739
Mbuti	Peru_Ullujaya_950BP_MH	Apalai	Kaiowa	-0.000432	-1.067	10775	10873	226781
Mbuti	Peru_Ullujaya_950BP_MH	Apalai	Mbya	0.000283	0.471	10839	10775	226276
Mbuti	Peru_Ullujaya_950BP_MH	Apalai	Nandeva	-0.000972	-2.168	10696	10916	226781
Mbuti	Peru_Ullujaya_950BP_MH	Apalai	Karitiana	-0.000464	-0.962	10766	10871	226778
Mbuti	Peru_Ullujaya_950BP_MH	Apalai	Kichwa	-0.00057	-1.379	10876	11005	226781
Mbuti	Peru_Ullujaya_950BP_MH	Apalai	Kokama_Colombia	0.000152	0.302	10873	10839	226779
Mbuti	Peru_Ullujaya_950BP_MH	Apalai	Kokama_Peru	-0.000584	-1.33	10758	10890	226780
Mbuti	Peru_Ullujaya_950BP_MH	Apalai	Mixe	-0.001536	-3.105	10906	11255	226780
Mbuti	Peru_Ullujaya_950BP_MH	Apalai	Munduruku	-0.001317	-2.214	10490	10785	224027
Mbuti	Peru_Ullujaya_950BP_MH	Apalai	Muniche	-0.000747	-1.503	10760	10929	226761
Mbuti	Peru_Ullujaya_950BP_MH	Apalai	Narihuala	0.000423	0.996	11058	10962	226779
Mbuti	Peru_Ullujaya_950BP_MH	Apalai	Parakana	-0.001004	-1.999	10714	10941	226732
Mbuti	Peru_Ullujaya_950BP_MH	Apalai	Piapoco	-0.000449	-0.935	10801	10903	226775
Mbuti	Peru_Ullujaya_950BP_MH	Apalai	Quechua_Puno	0.000838	1.677	11110	10920	226780
Mbuti	Peru_Ullujaya_950BP_MH	Apalai	Sechura	0.00068	1.087	10999	10845	226009
Mbuti	Peru_Ullujaya_950BP_MH	Apalai	Shawi	-7e-06	-0.012	10803	10805	226562
Mbuti	Peru_Ullujaya_950BP_MH	Apalai	Surui	-0.000568	-1.085	10716	10845	226777
Mbuti	Peru_Ullujaya_950BP_MH	Apalai	Tallan	0.000518	1.186	11055	10937	226781
Mbuti	Peru_Ullujaya_950BP_MH	Apalai	Urubu_Kaapor	-0.000263	-0.528	10724	10784	226771
Mbuti	Peru_Ullujaya_950BP_MH	Apalai	Wajapi	-0.002778	-4.859	10594	11224	226751
Mbuti	Peru_Ullujaya_950BP_MH	Apalai	Wayku	-0.000708	-1.195	10764	10924	226584
Mbuti	Peru_Ullujaya_950BP_MH	Apalai	Xavante	0.00011	0.287	10669	10644	226781
Mbuti	Peru_Ullujaya_950BP_MH	Apalai	Xikrin	-0.001094	-2.631	10632	10880	226778
Mbuti	Peru_Ullujaya_950BP_MH	Apalai	Zoro	0	-0.001	10669	10669	225645
Mbuti	Peru_La_Galgada_600BP_LIP	Apalai	Arara	0.001995	1.114	252	242	5230
Mbuti	Peru_La_Galgada_600BP_LIP	Apalai	Asurini	0.002089	0.954	249	238	5195
Mbuti	Peru_La_Galgada_600BP_LIP	Apalai	Aymara	0.002183	1.041	255	243	5216
Mbuti	Peru_La_Galgada_600BP_LIP	Apalai	Bolivian	0.000295	0.14	255	254	5217
Mbuti	Peru_La_Galgada_600BP_LIP	Apalai	Chamicuro	0.000165	0.076	246	245	5208
Mbuti	Peru_La_Galgada_600BP_LIP	Apalai	Chotuna	0.002012	0.918	253	243	5222
Mbuti	Peru_La_Galgada_600BP_LIP	Apalai	Eten	0.004135	2.3	261	239	5230
Mbuti	Peru_La_Galgada_600BP_LIP	Apalai	Gaviao	-0.000172	-0.098	242	243	5229
Mbuti	Peru_La_Galgada_600BP_LIP	Apalai	Kaiowa	-0.000319	-0.225	249	251	5230
Mbuti	Peru_La_Galgada_600BP_LIP	Apalai	Mbya	-0.001352	-0.617	250	257	5215
Mbuti	Peru_La_Galgada_600BP_LIP	Apalai	Nandeva	6.2e-05	0.038	246	246	5230
Mbuti	Peru_La_Galgada_600BP_LIP	Apalai	Karitiana	-0.000114	-0.066	243	243	5230
Mbuti	Peru_La_Galgada_600BP_LIP	Apalai	Kichwa	0.000447	0.301	250	248	5230
Mbuti	Peru_La_Galgada_600BP_LIP	Apalai	Kokama_Colombia	-0.002013	-1.118	244	254	5230
Mbuti	Peru_La_Galgada_600BP_LIP	Apalai	Kokama_Peru	0.001218	0.762	250	243	5230
Mbuti	Peru_La_Galgada_600BP_LIP	Apalai	Mixe	-0.001047	-0.642	248	254	5230
Mbuti	Peru_La_Galgada_600BP_LIP	Apalai	Munduruku	0.000446	0.194	246	244	5162
Mbuti	Peru_La_Galgada_600BP_LIP	Apalai	Muniche	0.000514	0.285	253	250	5229
Mbuti	Peru_La_Galgada_600BP_LIP	Apalai	Narihuala	0.000651	0.435	251	248	5230
Mbuti	Peru_La_Galgada_600BP_LIP	Apalai	Parakana	0.000969	0.532	249	244	5230
Mbuti	Peru_La_Galgada_600BP_LIP	Apalai	Piapoco	0.000258	0.153	248	246	5230
Mbuti	Peru_La_Galgada_600BP_LIP	Apalai	Quechua_Puno	0.001286	0.745	256	249	5230
Mbuti	Peru_La_Galgada_600BP_LIP	Apalai	Sechura	0.002693	1.234	253	239	5212
Mbuti	Peru_La_Galgada_600BP_LIP	Apalai	Shawi	0.002241	1.07	250	238	5226
Mbuti	Peru_La_Galgada_600BP_LIP	Apalai	Surui	0.00259	1.432	252	239	5229
Mbuti	Peru_La_Galgada_600BP_LIP	Apalai	Tallan	0.000424	0.276	248	245	5230
Mbuti	Peru_La_Galgada_600BP_LIP	Apalai	Urubu_Kaapor	0.000586	0.343	247	244	5230
Mbuti	Peru_La_Galgada_600BP_LIP	Apalai	Wajapi	-0.00091	-0.488	247	252	5230
Mbuti	Peru_La_Galgada_600BP_LIP	Apalai	Wayku	7.9e-05	0.036	249	248	5224
Mbuti	Peru_La_Galgada_600BP_LIP	Apalai	Xavante	0.000744	0.523	247	243	5230
Mbuti	Peru_La_Galgada_600BP_LIP	Apalai	Xikrin	-0.000605	-0.412	244	247	5230
Mbuti	Peru_La_Galgada_600BP_LIP	Apalai	Zoro	0.000173	0.076	243	242	5209
Mbuti	Argentina_LagunaChica_1600BP	Apalai	Arara	-0.000706	-1.443	11860	12037	251624
Mbuti	Argentina_LagunaChica_1600BP	Apalai	Asurini	-0.000966	-1.641	11907	12148	250059
Mbuti	Argentina_LagunaChica_1600BP	Apalai	Aymara	-0.001421	-2.246	12051	12407	250864
Mbuti	Argentina_LagunaChica_1600BP	Apalai	Bolivian	-0.000738	-1.205	12093	12278	250645
Mbuti	Argentina_LagunaChica_1600BP	Apalai	Chamicuro	-0.003043	-4.901	11763	12525	250500
Mbuti	Argentina_LagunaChica_1600BP	Apalai	Chotuna	-0.001412	-2.282	11969	12323	251255
Mbuti	Argentina_LagunaChica_1600BP	Apalai	Eten	-0.000758	-1.53	12152	12343	251584
Mbuti	Argentina_LagunaChica_1600BP	Apalai	Gaviao	-0.001046	-2.098	11902	12165	251584
Mbuti	Argentina_LagunaChica_1600BP	Apalai	Kaiowa	-0.000914	-2.293	11971	12201	251631
Mbuti	Argentina_LagunaChica_1600BP	Apalai	Mbya	-0.000266	-0.445	12019	12086	251075
Mbuti	Argentina_LagunaChica_1600BP	Apalai	Nandeva	-0.00095	-2.02	11937	12176	251631
Mbuti	Argentina_LagunaChica_1600BP	Apalai	Karitiana	-0.00098	-2.009	11965	12212	251629
Mbuti	Argentina_LagunaChica_1600BP	Apalai	Kichwa	-0.001304	-3.109	12061	12389	251631
Mbuti	Argentina_LagunaChica_1600BP	Apalai	Kokama_Colombia	-0.000488	-0.987	12041	12164	251628
Mbuti	Argentina_LagunaChica_1600BP	Apalai	Kokama_Peru	-0.000821	-1.882	11986	12192	251631
Mbuti	Argentina_LagunaChica_1600BP	Apalai	Mixe	-0.001993	-4.318	12132	12634	251630
Mbuti	Argentina_LagunaChica_1600BP	Apalai	Munduruku	-0.001268	-2.127	11714	12029	248649
Mbuti	Argentina_LagunaChica_1600BP	Apalai	Muniche	-0.001846	-3.751	11864	12328	251615
Mbuti	Argentina_LagunaChica_1600BP	Apalai	Narihuala	-0.001414	-3.229	12117	12473	251629
Mbuti	Argentina_LagunaChica_1600BP	Apalai	Parakana	-0.001817	-3.533	11868	12325	251586
Mbuti	Argentina_LagunaChica_1600BP	Apalai	Piapoco	-0.001252	-2.519	11944	12259	251626
Mbuti	Argentina_LagunaChica_1600BP	Apalai	Quechua_Puno	-0.000959	-1.961	12170	12411	251630
Mbuti	Argentina_LagunaChica_1600BP	Apalai	Sechura	-0.000512	-0.88	12113	12241	250807
Mbuti	Argentina_LagunaChica_1600BP	Apalai	Shawi	-0.002305	-3.929	11772	12351	251406
Mbuti	Argentina_LagunaChica_1600BP	Apalai	Surui	-0.000427	-0.791	11989	12096	251627
Mbuti	Argentina_LagunaChica_1600BP	Apalai	Tallan	-0.001235	-2.784	12115	12426	251631
Mbuti	Argentina_LagunaChica_1600BP	Apalai	Urubu_Kaapor	-0.00076	-1.579	11893	12084	251621
Mbuti	Argentina_LagunaChica_1600BP	Apalai	Wajapi	-0.002633	-4.547	11849	12512	251595
Mbuti	Argentina_LagunaChica_1600BP	Apalai	Wayku	-0.000863	-1.417	11984	12201	251406
Mbuti	Argentina_LagunaChica_1600BP	Apalai	Xavante	-0.000315	-0.802	11854	11933	251631
Mbuti	Argentina_LagunaChica_1600BP	Apalai	Xikrin	-0.000946	-2.424	11909	12148	251626
Mbuti	Argentina_LagunaChica_1600BP	Apalai	Zoro	-0.000613	-1.053	11831	11984	250443
Mbuti	Chile_Pukara_700BP_LIP	Apalai	Arara	0.00025	0.487	6180	6148	130579
Mbuti	Chile_Pukara_700BP_LIP	Apalai	Asurini	5.8e-05	0.097	6175	6167	129721
Mbuti	Chile_Pukara_700BP_LIP	Apalai	Aymara	0.002499	3.958	6471	6145	130182
Mbuti	Chile_Pukara_700BP_LIP	Apalai	Bolivian	0.003345	5.476	6496	6060	130106
Mbuti	Chile_Pukara_700BP_LIP	Apalai	Chamicuro	-0.00093	-1.445	6159	6280	129971
Mbuti	Chile_Pukara_700BP_LIP	Apalai	Chotuna	0.001506	2.427	6397	6201	130391
Mbuti	Chile_Pukara_700BP_LIP	Apalai	Eten	0.00077	1.533	6354	6253	130556
Mbuti	Chile_Pukara_700BP_LIP	Apalai	Gaviao	-6.1e-05	-0.116	6201	6209	130558
Mbuti	Chile_Pukara_700BP_LIP	Apalai	Kaiowa	0.000241	0.573	6228	6197	130580
Mbuti	Chile_Pukara_700BP_LIP	Apalai	Mbya	4.8e-05	0.074	6210	6204	130276
Mbuti	Chile_Pukara_700BP_LIP	Apalai	Nandeva	3.5e-05	0.075	6214	6209	130580
Mbuti	Chile_Pukara_700BP_LIP	Apalai	Karitiana	-0.000205	-0.426	6210	6236	130577
Mbuti	Chile_Pukara_700BP_LIP	Apalai	Kichwa	0.000454	1.026	6318	6259	130580
Mbuti	Chile_Pukara_700BP_LIP	Apalai	Kokama_Colombia	0.000715	1.451	6270	6176	130579
Mbuti	Chile_Pukara_700BP_LIP	Apalai	Kokama_Peru	0.000253	0.569	6246	6213	130579
Mbuti	Chile_Pukara_700BP_LIP	Apalai	Mixe	-0.000251	-0.533	6364	6396	130579
Mbuti	Chile_Pukara_700BP_LIP	Apalai	Munduruku	-9.2e-05	-0.152	6114	6126	128997
Mbuti	Chile_Pukara_700BP_LIP	Apalai	Muniche	0.000171	0.337	6242	6219	130572
Mbuti	Chile_Pukara_700BP_LIP	Apalai	Narihuala	0.000551	1.248	6367	6295	130580
Mbuti	Chile_Pukara_700BP_LIP	Apalai	Parakana	-0.000687	-1.263	6174	6264	130556
Mbuti	Chile_Pukara_700BP_LIP	Apalai	Piapoco	8.1e-05	0.162	6232	6222	130575
Mbuti	Chile_Pukara_700BP_LIP	Apalai	Quechua_Puno	0.002796	5.561	6522	6157	130579
Mbuti	Chile_Pukara_700BP_LIP	Apalai	Sechura	0.001542	2.442	6376	6175	130115
Mbuti	Chile_Pukara_700BP_LIP	Apalai	Shawi	-1e-05	-0.016	6221	6222	130458
Mbuti	Chile_Pukara_700BP_LIP	Apalai	Surui	0.000243	0.448	6212	6180	130577
Mbuti	Chile_Pukara_700BP_LIP	Apalai	Tallan	0.000912	1.967	6375	6256	130580
Mbuti	Chile_Pukara_700BP_LIP	Apalai	Urubu_Kaapor	0.000396	0.818	6203	6151	130577
Mbuti	Chile_Pukara_700BP_LIP	Apalai	Wajapi	-0.001973	-3.521	6148	6406	130563
Mbuti	Chile_Pukara_700BP_LIP	Apalai	Wayku	-0.000334	-0.541	6224	6267	130467
Mbuti	Chile_Pukara_700BP_LIP	Apalai	Xavante	0.000981	2.365	6187	6058	130580
Mbuti	Chile_Pukara_700BP_LIP	Apalai	Xikrin	5.7e-05	0.135	6189	6181	130577
Mbuti	Chile_Pukara_700BP_LIP	Apalai	Zoro	0.000543	0.883	6164	6094	129920
Mbuti	Bolivia_Iroco_1050BP_MH	Apalai	Arara	0.00013	0.256	11381	11350	239436
Mbuti	Bolivia_Iroco_1050BP_MH	Apalai	Asurini	-0.000683	-1.156	11332	11494	237886
Mbuti	Bolivia_Iroco_1050BP_MH	Apalai	Aymara	0.003134	5.071	12013	11265	238633
Mbuti	Bolivia_Iroco_1050BP_MH	Apalai	Bolivian	0.003526	5.643	12051	11210	238654
Mbuti	Bolivia_Iroco_1050BP_MH	Apalai	Chamicuro	-0.001455	-2.29	11391	11738	238226
Mbuti	Bolivia_Iroco_1050BP_MH	Apalai	Chotuna	0.000375	0.625	11617	11528	239055
Mbuti	Bolivia_Iroco_1050BP_MH	Apalai	Eten	0.00051	1.013	11703	11581	239402
Mbuti	Bolivia_Iroco_1050BP_MH	Apalai	Gaviao	-0.000376	-0.791	11441	11531	239388
Mbuti	Bolivia_Iroco_1050BP_MH	Apalai	Kaiowa	0.000183	0.455	11525	11481	239445
Mbuti	Bolivia_Iroco_1050BP_MH	Apalai	Mbya	0.000473	0.784	11515	11402	238859
Mbuti	Bolivia_Iroco_1050BP_MH	Apalai	Nandeva	6e-05	0.134	11503	11488	239445
Mbuti	Bolivia_Iroco_1050BP_MH	Apalai	Karitiana	-0.000209	-0.419	11479	11529	239445
Mbuti	Bolivia_Iroco_1050BP_MH	Apalai	Kichwa	-3.2e-05	-0.073	11612	11620	239445
Mbuti	Bolivia_Iroco_1050BP_MH	Apalai	Kokama_Colombia	-0.000239	-0.496	11483	11541	239441
Mbuti	Bolivia_Iroco_1050BP_MH	Apalai	Kokama_Peru	-0.000172	-0.393	11486	11527	239444
Mbuti	Bolivia_Iroco_1050BP_MH	Apalai	Mixe	-0.001002	-2.127	11662	11902	239445
Mbuti	Bolivia_Iroco_1050BP_MH	Apalai	Munduruku	-0.000358	-0.612	11247	11332	236554
Mbuti	Bolivia_Iroco_1050BP_MH	Apalai	Muniche	-0.000206	-0.426	11513	11563	239415
Mbuti	Bolivia_Iroco_1050BP_MH	Apalai	Narihuala	0.000226	0.513	11705	11651	239441
Mbuti	Bolivia_Iroco_1050BP_MH	Apalai	Parakana	-0.000783	-1.516	11431	11618	239394
Mbuti	Bolivia_Iroco_1050BP_MH	Apalai	Piapoco	-0.000594	-1.207	11441	11583	239443
Mbuti	Bolivia_Iroco_1050BP_MH	Apalai	Quechua_Puno	0.005545	11.253	12427	11099	239444
Mbuti	Bolivia_Iroco_1050BP_MH	Apalai	Sechura	0.001367	2.251	11792	11466	238612
Mbuti	Bolivia_Iroco_1050BP_MH	Apalai	Shawi	-0.000679	-1.091	11415	11577	239212
Mbuti	Bolivia_Iroco_1050BP_MH	Apalai	Surui	0.000709	1.328	11541	11371	239439
Mbuti	Bolivia_Iroco_1050BP_MH	Apalai	Tallan	-4.9e-05	-0.113	11671	11682	239445
Mbuti	Bolivia_Iroco_1050BP_MH	Apalai	Urubu_Kaapor	0.000766	1.593	11509	11326	239434
Mbuti	Bolivia_Iroco_1050BP_MH	Apalai	Wajapi	-0.002443	-4.557	11300	11885	239410
Mbuti	Bolivia_Iroco_1050BP_MH	Apalai	Wayku	-0.000499	-0.849	11453	11573	239208
Mbuti	Bolivia_Iroco_1050BP_MH	Apalai	Xavante	0.000578	1.457	11388	11250	239445
Mbuti	Bolivia_Iroco_1050BP_MH	Apalai	Xikrin	5.1e-05	0.133	11454	11442	239441
Mbuti	Bolivia_Iroco_1050BP_MH	Apalai	Zoro	0.000377	0.665	11394	11304	238274
Mbuti	Bolivia_Miraflores_1100BP_MH	Apalai	Arara	8e-06	0.02	18449	18446	388840
Mbuti	Bolivia_Miraflores_1100BP_MH	Apalai	Asurini	-0.000546	-1.285	18430	18641	386168
Mbuti	Bolivia_Miraflores_1100BP_MH	Apalai	Aymara	0.003132	6.709	19493	18279	387441
Mbuti	Bolivia_Miraflores_1100BP_MH	Apalai	Bolivian	0.003147	7	19445	18226	387450
Mbuti	Bolivia_Miraflores_1100BP_MH	Apalai	Chamicuro	-0.001028	-2.189	18507	18905	386681
Mbuti	Bolivia_Miraflores_1100BP_MH	Apalai	Chotuna	0.000494	1.039	18862	18670	388201
Mbuti	Bolivia_Miraflores_1100BP_MH	Apalai	Eten	0.000518	1.479	18958	18756	388764
Mbuti	Bolivia_Miraflores_1100BP_MH	Apalai	Gaviao	-0.000473	-1.284	18493	18676	388761
Mbuti	Bolivia_Miraflores_1100BP_MH	Apalai	Kaiowa	-8.2e-05	-0.27	18615	18647	388852
Mbuti	Bolivia_Miraflores_1100BP_MH	Apalai	Mbya	-0.000256	-0.55	18543	18643	387880
Mbuti	Bolivia_Miraflores_1100BP_MH	Apalai	Nandeva	-0.000716	-2.104	18461	18740	388852
Mbuti	Bolivia_Miraflores_1100BP_MH	Apalai	Karitiana	-0.000317	-0.873	18588	18711	388849
Mbuti	Bolivia_Miraflores_1100BP_MH	Apalai	Kichwa	-0.00026	-0.812	18788	18889	388852
Mbuti	Bolivia_Miraflores_1100BP_MH	Apalai	Kokama_Colombia	-0.000135	-0.373	18664	18716	388845
Mbuti	Bolivia_Miraflores_1100BP_MH	Apalai	Kokama_Peru	-0.000415	-1.19	18586	18748	388850
Mbuti	Bolivia_Miraflores_1100BP_MH	Apalai	Mixe	-0.001026	-2.853	18876	19275	388851
Mbuti	Bolivia_Miraflores_1100BP_MH	Apalai	Munduruku	-0.001123	-2.543	18105	18536	383911
Mbuti	Bolivia_Miraflores_1100BP_MH	Apalai	Muniche	-0.000131	-0.347	18660	18710	388796
Mbuti	Bolivia_Miraflores_1100BP_MH	Apalai	Narihuala	0.000353	1.085	19007	18870	388847
Mbuti	Bolivia_Miraflores_1100BP_MH	Apalai	Parakana	-0.001448	-3.961	18367	18930	388763
Mbuti	Bolivia_Miraflores_1100BP_MH	Apalai	Piapoco	-0.000371	-1.048	18589	18733	388843
Mbuti	Bolivia_Miraflores_1100BP_MH	Apalai	Quechua_Puno	0.003326	8.879	19659	18366	388850
Mbuti	Bolivia_Miraflores_1100BP_MH	Apalai	Sechura	0.00069	1.533	18926	18658	387421
Mbuti	Bolivia_Miraflores_1100BP_MH	Apalai	Shawi	-0.000894	-1.924	18451	18798	388463
Mbuti	Bolivia_Miraflores_1100BP_MH	Apalai	Surui	0.000348	0.84	18635	18500	388842
Mbuti	Bolivia_Miraflores_1100BP_MH	Apalai	Tallan	0.000269	0.835	18960	18855	388851
Mbuti	Bolivia_Miraflores_1100BP_MH	Apalai	Urubu_Kaapor	-0.0002	-0.544	18483	18561	388833
Mbuti	Bolivia_Miraflores_1100BP_MH	Apalai	Wajapi	-0.002698	-6.161	18281	19330	388779
Mbuti	Bolivia_Miraflores_1100BP_MH	Apalai	Wayku	-1e-05	-0.023	18665	18669	388492
Mbuti	Bolivia_Miraflores_1100BP_MH	Apalai	Xavante	0.000275	0.931	18404	18297	388852
Mbuti	Bolivia_Miraflores_1100BP_MH	Apalai	Xikrin	-4.2e-05	-0.134	18558	18575	388845
Mbuti	Bolivia_Miraflores_1100BP_MH	Apalai	Zoro	0.000409	0.893	18412	18254	386777
Mbuti	Peru_Torontoy1_450BP_LH	Apalai	Arara	0.000203	0.428	13837	13778	291964
Mbuti	Peru_Torontoy1_450BP_LH	Apalai	Asurini	-0.001192	-2.008	13738	14084	290061
Mbuti	Peru_Torontoy1_450BP_LH	Apalai	Aymara	0.000772	1.251	14271	14047	290978
Mbuti	Peru_Torontoy1_450BP_LH	Apalai	Bolivian	0.001648	2.746	14347	13868	290967
Mbuti	Peru_Torontoy1_450BP_LH	Apalai	Chamicuro	-0.00137	-2.239	13855	14253	290463
Mbuti	Peru_Torontoy1_450BP_LH	Apalai	Chotuna	0.001835	3.122	14373	13838	291523
Mbuti	Peru_Torontoy1_450BP_LH	Apalai	Eten	0.001543	3.027	14394	13943	291912
Mbuti	Peru_Torontoy1_450BP_LH	Apalai	Gaviao	-0.000284	-0.58	13899	13982	291913
Mbuti	Peru_Torontoy1_450BP_LH	Apalai	Kaiowa	0.000391	0.947	14040	13926	291973
Mbuti	Peru_Torontoy1_450BP_LH	Apalai	Mbya	-0.000218	-0.372	13923	13987	291304
Mbuti	Peru_Torontoy1_450BP_LH	Apalai	Nandeva	-0.000469	-1.066	13890	14027	291973
Mbuti	Peru_Torontoy1_450BP_LH	Apalai	Karitiana	-0.000417	-0.899	13915	14037	291971
Mbuti	Peru_Torontoy1_450BP_LH	Apalai	Kichwa	-0.000594	-1.448	14054	14228	291973
Mbuti	Peru_Torontoy1_450BP_LH	Apalai	Kokama_Colombia	0.000125	0.265	14042	14005	291971
Mbuti	Peru_Torontoy1_450BP_LH	Apalai	Kokama_Peru	-0.000239	-0.524	13979	14049	291972
Mbuti	Peru_Torontoy1_450BP_LH	Apalai	Mixe	-0.001559	-3.284	14092	14547	291973
Mbuti	Peru_Torontoy1_450BP_LH	Apalai	Munduruku	-0.000137	-0.241	13740	13780	288334
Mbuti	Peru_Torontoy1_450BP_LH	Apalai	Muniche	-0.00022	-0.442	13982	14046	291935
Mbuti	Peru_Torontoy1_450BP_LH	Apalai	Narihuala	0.001381	3.308	14440	14037	291970
Mbuti	Peru_Torontoy1_450BP_LH	Apalai	Parakana	-0.001395	-2.824	13775	14182	291903
Mbuti	Peru_Torontoy1_450BP_LH	Apalai	Piapoco	-0.000388	-0.786	13969	14082	291966
Mbuti	Peru_Torontoy1_450BP_LH	Apalai	Quechua_Puno	0.000867	1.794	14358	14105	291971
Mbuti	Peru_Torontoy1_450BP_LH	Apalai	Sechura	0.00085	1.402	14206	13958	290913
Mbuti	Peru_Torontoy1_450BP_LH	Apalai	Shawi	-0.00025	-0.413	13959	14032	291690
Mbuti	Peru_Torontoy1_450BP_LH	Apalai	Surui	0.000577	1.125	14006	13837	291963
Mbuti	Peru_Torontoy1_450BP_LH	Apalai	Tallan	0.001174	2.797	14382	14039	291973
Mbuti	Peru_Torontoy1_450BP_LH	Apalai	Urubu_Kaapor	-0.000435	-0.859	13811	13938	291962
Mbuti	Peru_Torontoy1_450BP_LH	Apalai	Wajapi	-0.00293	-5.185	13668	14523	291920
Mbuti	Peru_Torontoy1_450BP_LH	Apalai	Wayku	0.000567	1	14102	13936	291719
Mbuti	Peru_Torontoy1_450BP_LH	Apalai	Xavante	0.000809	2.027	13887	13651	291973
Mbuti	Peru_Torontoy1_450BP_LH	Apalai	Xikrin	-3e-05	-0.07	13911	13919	291966
Mbuti	Peru_Torontoy1_450BP_LH	Apalai	Zoro	-3.3e-05	-0.058	13757	13767	290513
Mbuti	Peru_Torontoy3_450BP_LH	Apalai	Arara	-0.000313	-0.639	15015	15114	317889
Mbuti	Peru_Torontoy3_450BP_LH	Apalai	Asurini	-0.000649	-1.114	15067	15271	315749
Mbuti	Peru_Torontoy3_450BP_LH	Apalai	Aymara	0.004876	7.667	16283	14738	316775
Mbuti	Peru_Torontoy3_450BP_LH	Apalai	Bolivian	0.003315	5.534	15972	14922	316797
Mbuti	Peru_Torontoy3_450BP_LH	Apalai	Chamicuro	-0.001144	-1.939	15123	15485	316198
Mbuti	Peru_Torontoy3_450BP_LH	Apalai	Chotuna	-0.000118	-0.195	15295	15332	317376
Mbuti	Peru_Torontoy3_450BP_LH	Apalai	Eten	0.00034	0.696	15458	15350	317831
Mbuti	Peru_Torontoy3_450BP_LH	Apalai	Gaviao	8.3e-05	0.167	15214	15188	317829
Mbuti	Peru_Torontoy3_450BP_LH	Apalai	Kaiowa	8.3e-05	0.206	15245	15218	317898
Mbuti	Peru_Torontoy3_450BP_LH	Apalai	Mbya	-7.3e-05	-0.118	15187	15211	317125
Mbuti	Peru_Torontoy3_450BP_LH	Apalai	Nandeva	-0.000335	-0.744	15158	15264	317898
Mbuti	Peru_Torontoy3_450BP_LH	Apalai	Karitiana	-7e-05	-0.143	15220	15242	317895
Mbuti	Peru_Torontoy3_450BP_LH	Apalai	Kichwa	-0.000464	-1.103	15314	15461	317898
Mbuti	Peru_Torontoy3_450BP_LH	Apalai	Kokama_Colombia	0.000361	0.77	15326	15211	317892
Mbuti	Peru_Torontoy3_450BP_LH	Apalai	Kokama_Peru	-0.000327	-0.733	15203	15307	317897
Mbuti	Peru_Torontoy3_450BP_LH	Apalai	Mixe	-0.000476	-0.998	15516	15667	317898
Mbuti	Peru_Torontoy3_450BP_LH	Apalai	Munduruku	-1.6e-05	-0.028	15003	15008	313973
Mbuti	Peru_Torontoy3_450BP_LH	Apalai	Muniche	0.00027	0.548	15313	15227	317857
Mbuti	Peru_Torontoy3_450BP_LH	Apalai	Narihuala	9.9e-05	0.235	15484	15452	317895
Mbuti	Peru_Torontoy3_450BP_LH	Apalai	Parakana	-0.001394	-2.875	15016	15459	317816
Mbuti	Peru_Torontoy3_450BP_LH	Apalai	Piapoco	-0.000733	-1.56	15145	15378	317891
Mbuti	Peru_Torontoy3_450BP_LH	Apalai	Quechua_Puno	0.00538	10.401	16451	14740	317897
Mbuti	Peru_Torontoy3_450BP_LH	Apalai	Sechura	0.000657	1.077	15444	15236	316732
Mbuti	Peru_Torontoy3_450BP_LH	Apalai	Shawi	0.000365	0.607	15255	15140	317584
Mbuti	Peru_Torontoy3_450BP_LH	Apalai	Surui	0.000511	0.97	15255	15093	317888
Mbuti	Peru_Torontoy3_450BP_LH	Apalai	Tallan	0.000219	0.518	15480	15410	317897
Mbuti	Peru_Torontoy3_450BP_LH	Apalai	Urubu_Kaapor	0.000923	1.882	15290	14996	317882
Mbuti	Peru_Torontoy3_450BP_LH	Apalai	Wajapi	-0.001435	-2.701	15118	15574	317842
Mbuti	Peru_Torontoy3_450BP_LH	Apalai	Wayku	-0.00012	-0.201	15228	15266	317601
Mbuti	Peru_Torontoy3_450BP_LH	Apalai	Xavante	0.000713	1.885	15103	14876	317898
Mbuti	Peru_Torontoy3_450BP_LH	Apalai	Xikrin	-0.000349	-0.913	15107	15217	317890
Mbuti	Peru_Torontoy3_450BP_LH	Apalai	Zoro	0.000475	0.819	15086	14936	316256
Mbuti	Argentina_Aconcagua_Inca_500BP.SG	Arara	Apalai	-9.4e-05	-0.192	18123	18159	381488
Mbuti	Argentina_Aconcagua_Inca_500BP.SG	Arara	Asurini	-0.000887	-1.421	17899	18235	378751
Mbuti	Argentina_Aconcagua_Inca_500BP.SG	Arara	Aymara	0.001006	1.566	18721	18339	379993
Mbuti	Argentina_Aconcagua_Inca_500BP.SG	Arara	Bolivian	0.001183	1.915	18711	18261	380111
Mbuti	Argentina_Aconcagua_Inca_500BP.SG	Arara	Chamicuro	-0.000403	-0.636	18328	18480	379169
Mbuti	Argentina_Aconcagua_Inca_500BP.SG	Arara	Chotuna	0.001424	2.073	18832	18290	380808
Mbuti	Argentina_Aconcagua_Inca_500BP.SG	Arara	Eten	0.001768	3.269	19000	18326	381394
Mbuti	Argentina_Aconcagua_Inca_500BP.SG	Arara	Gaviao	-0.000614	-1.162	18087	18321	381393
Mbuti	Argentina_Aconcagua_Inca_500BP.SG	Arara	Kaiowa	-1.7e-05	-0.038	18118	18124	381488
Mbuti	Argentina_Aconcagua_Inca_500BP.SG	Arara	Mbya	0.000251	0.412	18195	18100	380532
Mbuti	Argentina_Aconcagua_Inca_500BP.SG	Arara	Nandeva	-0.000738	-1.513	18146	18427	381488
Mbuti	Argentina_Aconcagua_Inca_500BP.SG	Arara	Karitiana	-7e-05	-0.141	18288	18315	381485
Mbuti	Argentina_Aconcagua_Inca_500BP.SG	Arara	Kichwa	-0.000157	-0.34	18481	18541	381488
Mbuti	Argentina_Aconcagua_Inca_500BP.SG	Arara	Kokama_Colombia	3.5e-05	0.065	18489	18476	381480
Mbuti	Argentina_Aconcagua_Inca_500BP.SG	Arara	Kokama_Peru	6e-06	0.011	18439	18437	381485
Mbuti	Argentina_Aconcagua_Inca_500BP.SG	Arara	Mixe	-0.001213	-2.385	18566	19028	381487
Mbuti	Argentina_Aconcagua_Inca_500BP.SG	Arara	Munduruku	-0.000518	-0.837	17941	18136	376525
Mbuti	Argentina_Aconcagua_Inca_500BP.SG	Arara	Muniche	0.000236	0.452	18492	18402	381426
Mbuti	Argentina_Aconcagua_Inca_500BP.SG	Arara	Narihuala	0.001202	2.546	18830	18371	381483
Mbuti	Argentina_Aconcagua_Inca_500BP.SG	Arara	Parakana	-0.001035	-1.932	17923	18318	381387
Mbuti	Argentina_Aconcagua_Inca_500BP.SG	Arara	Piapoco	-0.000493	-0.977	18328	18516	381478
Mbuti	Argentina_Aconcagua_Inca_500BP.SG	Arara	Quechua_Puno	0.000672	1.308	18787	18530	381486
Mbuti	Argentina_Aconcagua_Inca_500BP.SG	Arara	Sechura	0.001792	2.79	18788	18108	379952
Mbuti	Argentina_Aconcagua_Inca_500BP.SG	Arara	Shawi	-3.9e-05	-0.06	18466	18481	381111
Mbuti	Argentina_Aconcagua_Inca_500BP.SG	Arara	Surui	-0.000641	-1.138	17975	18220	381476
Mbuti	Argentina_Aconcagua_Inca_500BP.SG	Arara	Tallan	0.001146	2.383	18829	18392	381487
Mbuti	Argentina_Aconcagua_Inca_500BP.SG	Arara	Urubu_Kaapor	-0.000507	-0.942	18097	18290	381469
Mbuti	Argentina_Aconcagua_Inca_500BP.SG	Arara	Wajapi	-0.002739	-4.542	17982	19027	381408
Mbuti	Argentina_Aconcagua_Inca_500BP.SG	Arara	Wayku	0.000298	0.455	18695	18581	381134
Mbuti	Argentina_Aconcagua_Inca_500BP.SG	Arara	Xavante	0.000706	1.599	18147	17877	381488
Mbuti	Argentina_Aconcagua_Inca_500BP.SG	Arara	Xikrin	-6.8e-05	-0.153	18095	18121	381482
Mbuti	Argentina_Aconcagua_Inca_500BP.SG	Arara	Zoro	0.000538	0.86	18051	17847	379312
Mbuti	Argentina_ArroyoSeco2_7700BP	Arara	Apalai	0.00018	0.487	18036	17968	379587
Mbuti	Argentina_ArroyoSeco2_7700BP	Arara	Asurini	-0.000295	-0.604	17859	17970	376953
Mbuti	Argentina_ArroyoSeco2_7700BP	Arara	Aymara	-0.000182	-0.371	18306	18375	378249
Mbuti	Argentina_ArroyoSeco2_7700BP	Arara	Bolivian	-6e-06	-0.011	18333	18335	378211
Mbuti	Argentina_ArroyoSeco2_7700BP	Arara	Chamicuro	-0.000811	-1.593	18126	18432	377519
Mbuti	Argentina_ArroyoSeco2_7700BP	Arara	Chotuna	-0.000523	-1.05	18263	18462	378964
Mbuti	Argentina_ArroyoSeco2_7700BP	Arara	Eten	-9.5e-05	-0.231	18459	18495	379508
Mbuti	Argentina_ArroyoSeco2_7700BP	Arara	Gaviao	-0.000191	-0.481	18055	18128	379498
Mbuti	Argentina_ArroyoSeco2_7700BP	Arara	Kaiowa	0.000176	0.521	18014	17947	379587
Mbuti	Argentina_ArroyoSeco2_7700BP	Arara	Mbya	0.000251	0.504	18011	17916	378654
Mbuti	Argentina_ArroyoSeco2_7700BP	Arara	Nandeva	-8.4e-05	-0.22	18127	18159	379587
Mbuti	Argentina_ArroyoSeco2_7700BP	Arara	Karitiana	-0.000592	-1.447	18086	18311	379584
Mbuti	Argentina_ArroyoSeco2_7700BP	Arara	Kichwa	-0.000666	-1.809	18233	18486	379587
Mbuti	Argentina_ArroyoSeco2_7700BP	Arara	Kokama_Colombia	-0.000518	-1.238	18210	18407	379581
Mbuti	Argentina_ArroyoSeco2_7700BP	Arara	Kokama_Peru	-0.000324	-0.806	18239	18362	379586
Mbuti	Argentina_ArroyoSeco2_7700BP	Arara	Mixe	-0.001021	-2.486	18465	18853	379586
Mbuti	Argentina_ArroyoSeco2_7700BP	Arara	Munduruku	-9.4e-05	-0.196	17879	17914	374783
Mbuti	Argentina_ArroyoSeco2_7700BP	Arara	Muniche	-0.000182	-0.419	18259	18328	379542
Mbuti	Argentina_ArroyoSeco2_7700BP	Arara	Narihuala	-0.000161	-0.426	18392	18454	379582
Mbuti	Argentina_ArroyoSeco2_7700BP	Arara	Parakana	-0.001389	-3.378	17723	18250	379495
Mbuti	Argentina_ArroyoSeco2_7700BP	Arara	Piapoco	-0.00032	-0.846	18228	18350	379580
Mbuti	Argentina_ArroyoSeco2_7700BP	Arara	Quechua_Puno	0.000169	0.398	18537	18473	379584
Mbuti	Argentina_ArroyoSeco2_7700BP	Arara	Sechura	0.000921	1.82	18482	18134	378182
Mbuti	Argentina_ArroyoSeco2_7700BP	Arara	Shawi	-0.00033	-0.659	18270	18395	379213
Mbuti	Argentina_ArroyoSeco2_7700BP	Arara	Surui	0.000344	0.809	18073	17942	379575
Mbuti	Argentina_ArroyoSeco2_7700BP	Arara	Tallan	-0.000114	-0.3	18417	18460	379587
Mbuti	Argentina_ArroyoSeco2_7700BP	Arara	Urubu_Kaapor	-5.1e-05	-0.123	18053	18072	379568
Mbuti	Argentina_ArroyoSeco2_7700BP	Arara	Wajapi	-0.001965	-4.024	17991	18737	379521
Mbuti	Argentina_ArroyoSeco2_7700BP	Arara	Wayku	-0.00067	-1.33	18316	18570	379234
Mbuti	Argentina_ArroyoSeco2_7700BP	Arara	Xavante	0.000655	1.87	18011	17762	379587
Mbuti	Argentina_ArroyoSeco2_7700BP	Arara	Xikrin	9.7e-05	0.269	17998	17961	379580
Mbuti	Argentina_ArroyoSeco2_7700BP	Arara	Zoro	0.000435	0.901	17903	17739	377549
Mbuti	Argentina_BeagleChannel_Yamana_100BP.SG	Arara	Apalai	0.000514	1.172	15660	15490	330385
Mbuti	Argentina_BeagleChannel_Yamana_100BP.SG	Arara	Asurini	-0.00075	-1.355	15381	15627	328139
Mbuti	Argentina_BeagleChannel_Yamana_100BP.SG	Arara	Aymara	-2.8e-05	-0.05	15871	15881	329281
Mbuti	Argentina_BeagleChannel_Yamana_100BP.SG	Arara	Bolivian	0.000338	0.574	15925	15814	329138
Mbuti	Argentina_BeagleChannel_Yamana_100BP.SG	Arara	Chamicuro	-0.000989	-1.704	15642	15967	328708
Mbuti	Argentina_BeagleChannel_Yamana_100BP.SG	Arara	Chotuna	0.000525	0.893	15977	15804	329876
Mbuti	Argentina_BeagleChannel_Yamana_100BP.SG	Arara	Eten	0.000392	0.802	16074	15945	330317
Mbuti	Argentina_BeagleChannel_Yamana_100BP.SG	Arara	Gaviao	0.00044	0.905	15713	15568	330310
Mbuti	Argentina_BeagleChannel_Yamana_100BP.SG	Arara	Kaiowa	0.000436	1.054	15626	15482	330385
Mbuti	Argentina_BeagleChannel_Yamana_100BP.SG	Arara	Mbya	0.000203	0.36	15619	15552	329616
Mbuti	Argentina_BeagleChannel_Yamana_100BP.SG	Arara	Nandeva	-0.000323	-0.728	15640	15746	330385
Mbuti	Argentina_BeagleChannel_Yamana_100BP.SG	Arara	Karitiana	0.000184	0.396	15753	15692	330382
Mbuti	Argentina_BeagleChannel_Yamana_100BP.SG	Arara	Kichwa	-0.000231	-0.532	15861	15937	330385
Mbuti	Argentina_BeagleChannel_Yamana_100BP.SG	Arara	Kokama_Colombia	0.00042	0.901	15922	15783	330379
Mbuti	Argentina_BeagleChannel_Yamana_100BP.SG	Arara	Kokama_Peru	0.000469	1.027	15930	15775	330383
Mbuti	Argentina_BeagleChannel_Yamana_100BP.SG	Arara	Mixe	-0.000822	-1.79	16031	16302	330384
Mbuti	Argentina_BeagleChannel_Yamana_100BP.SG	Arara	Munduruku	-9.2e-05	-0.164	15498	15528	326364
Mbuti	Argentina_BeagleChannel_Yamana_100BP.SG	Arara	Muniche	0.000333	0.664	15929	15819	330355
Mbuti	Argentina_BeagleChannel_Yamana_100BP.SG	Arara	Narihuala	0.000217	0.487	15987	15915	330381
Mbuti	Argentina_BeagleChannel_Yamana_100BP.SG	Arara	Parakana	-0.000699	-1.372	15466	15697	330303
Mbuti	Argentina_BeagleChannel_Yamana_100BP.SG	Arara	Piapoco	0.00029	0.624	15880	15784	330378
Mbuti	Argentina_BeagleChannel_Yamana_100BP.SG	Arara	Quechua_Puno	0.000625	1.307	16122	15915	330382
Mbuti	Argentina_BeagleChannel_Yamana_100BP.SG	Arara	Sechura	0.0005	0.883	15943	15778	329181
Mbuti	Argentina_BeagleChannel_Yamana_100BP.SG	Arara	Shawi	0.000374	0.633	15901	15778	330062
Mbuti	Argentina_BeagleChannel_Yamana_100BP.SG	Arara	Surui	0.000155	0.298	15633	15582	330378
Mbuti	Argentina_BeagleChannel_Yamana_100BP.SG	Arara	Tallan	0.00041	0.935	16033	15898	330385
Mbuti	Argentina_BeagleChannel_Yamana_100BP.SG	Arara	Urubu_Kaapor	0.000676	1.381	15763	15540	330370
Mbuti	Argentina_BeagleChannel_Yamana_100BP.SG	Arara	Wajapi	-0.001553	-2.819	15631	16144	330325
Mbuti	Argentina_BeagleChannel_Yamana_100BP.SG	Arara	Wayku	-0.000101	-0.175	15971	16004	330082
Mbuti	Argentina_BeagleChannel_Yamana_100BP.SG	Arara	Xavante	0.000705	1.732	15593	15361	330385
Mbuti	Argentina_BeagleChannel_Yamana_100BP.SG	Arara	Xikrin	0.000308	0.756	15586	15485	330378
Mbuti	Argentina_BeagleChannel_Yamana_100BP.SG	Arara	Zoro	0.001245	2.263	15631	15222	328717
Mbuti	Argentina_LagunaChica_6800BP	Arara	Apalai	-0.000267	-0.506	7521	7564	160351
Mbuti	Argentina_LagunaChica_6800BP	Arara	Asurini	-0.000642	-0.92	7480	7582	159401
Mbuti	Argentina_LagunaChica_6800BP	Arara	Aymara	-0.000333	-0.464	7675	7728	159919
Mbuti	Argentina_LagunaChica_6800BP	Arara	Bolivian	-0.000171	-0.237	7667	7695	159676
Mbuti	Argentina_LagunaChica_6800BP	Arara	Chamicuro	-0.000983	-1.365	7580	7737	159720
Mbuti	Argentina_LagunaChica_6800BP	Arara	Chotuna	0.000412	0.578	7768	7702	160137
Mbuti	Argentina_LagunaChica_6800BP	Arara	Eten	-0.000738	-1.264	7677	7795	160320
Mbuti	Argentina_LagunaChica_6800BP	Arara	Gaviao	-0.000418	-0.723	7539	7606	160326
Mbuti	Argentina_LagunaChica_6800BP	Arara	Kaiowa	-0.000185	-0.37	7535	7564	160351
Mbuti	Argentina_LagunaChica_6800BP	Arara	Mbya	0.000152	0.212	7554	7530	160037
Mbuti	Argentina_LagunaChica_6800BP	Arara	Nandeva	-0.00076	-1.401	7554	7676	160351
Mbuti	Argentina_LagunaChica_6800BP	Arara	Karitiana	-0.000459	-0.802	7572	7646	160349
Mbuti	Argentina_LagunaChica_6800BP	Arara	Kichwa	-0.000148	-0.276	7695	7718	160351
Mbuti	Argentina_LagunaChica_6800BP	Arara	Kokama_Colombia	5e-06	0.008	7644	7643	160350
Mbuti	Argentina_LagunaChica_6800BP	Arara	Kokama_Peru	-0.000382	-0.679	7626	7687	160351
Mbuti	Argentina_LagunaChica_6800BP	Arara	Mixe	-0.001278	-2.247	7711	7916	160351
Mbuti	Argentina_LagunaChica_6800BP	Arara	Munduruku	-0.000256	-0.368	7473	7514	158517
Mbuti	Argentina_LagunaChica_6800BP	Arara	Muniche	-0.000517	-0.88	7634	7717	160346
Mbuti	Argentina_LagunaChica_6800BP	Arara	Narihuala	-0.000384	-0.727	7702	7764	160350
Mbuti	Argentina_LagunaChica_6800BP	Arara	Parakana	-0.0012	-1.968	7428	7620	160329
Mbuti	Argentina_LagunaChica_6800BP	Arara	Piapoco	-4.9e-05	-0.089	7653	7661	160347
Mbuti	Argentina_LagunaChica_6800BP	Arara	Quechua_Puno	0.000302	0.526	7790	7742	160350
Mbuti	Argentina_LagunaChica_6800BP	Arara	Sechura	-0.000379	-0.539	7656	7717	159876
Mbuti	Argentina_LagunaChica_6800BP	Arara	Shawi	-0.000765	-1.096	7573	7696	160197
Mbuti	Argentina_LagunaChica_6800BP	Arara	Surui	0.000803	1.308	7620	7491	160347
Mbuti	Argentina_LagunaChica_6800BP	Arara	Tallan	-0.00117	-2.228	7638	7826	160351
Mbuti	Argentina_LagunaChica_6800BP	Arara	Urubu_Kaapor	0.000164	0.27	7580	7553	160345
Mbuti	Argentina_LagunaChica_6800BP	Arara	Wajapi	-0.001993	-2.933	7537	7857	160326
Mbuti	Argentina_LagunaChica_6800BP	Arara	Wayku	-0.001378	-1.871	7606	7827	160202
Mbuti	Argentina_LagunaChica_6800BP	Arara	Xavante	0.000527	1.057	7529	7445	160351
Mbuti	Argentina_LagunaChica_6800BP	Arara	Xikrin	0.000239	0.457	7540	7502	160346
Mbuti	Argentina_LagunaChica_6800BP	Arara	Zoro	-4.9e-05	-0.072	7496	7504	159637
Mbuti	Argentina_NorthTierradelFiego_Selknam_100BP.SG	Arara	Apalai	-2.8e-05	-0.054	17051	17061	361530
Mbuti	Argentina_NorthTierradelFiego_Selknam_100BP.SG	Arara	Asurini	-0.001201	-1.896	16753	17184	359035
Mbuti	Argentina_NorthTierradelFiego_Selknam_100BP.SG	Arara	Aymara	-0.000551	-0.834	17259	17457	360251
Mbuti	Argentina_NorthTierradelFiego_Selknam_100BP.SG	Arara	Bolivian	-0.000754	-1.105	17179	17451	360171
Mbuti	Argentina_NorthTierradelFiego_Selknam_100BP.SG	Arara	Chamicuro	-0.001475	-2.234	17031	17561	359584
Mbuti	Argentina_NorthTierradelFiego_Selknam_100BP.SG	Arara	Chotuna	-0.000851	-1.237	17219	17526	360934
Mbuti	Argentina_NorthTierradelFiego_Selknam_100BP.SG	Arara	Eten	-2.2e-05	-0.037	17511	17518	361444
Mbuti	Argentina_NorthTierradelFiego_Selknam_100BP.SG	Arara	Gaviao	-0.000762	-1.332	17003	17279	361447
Mbuti	Argentina_NorthTierradelFiego_Selknam_100BP.SG	Arara	Kaiowa	-0.000319	-0.664	16984	17099	361530
Mbuti	Argentina_NorthTierradelFiego_Selknam_100BP.SG	Arara	Mbya	-0.00031	-0.478	17005	17116	360644
Mbuti	Argentina_NorthTierradelFiego_Selknam_100BP.SG	Arara	Nandeva	-0.000714	-1.358	17072	17330	361530
Mbuti	Argentina_NorthTierradelFiego_Selknam_100BP.SG	Arara	Karitiana	-0.000323	-0.595	17154	17270	361528
Mbuti	Argentina_NorthTierradelFiego_Selknam_100BP.SG	Arara	Kichwa	-0.000753	-1.482	17245	17517	361530
Mbuti	Argentina_NorthTierradelFiego_Selknam_100BP.SG	Arara	Kokama_Colombia	-0.000589	-1.087	17226	17439	361523
Mbuti	Argentina_NorthTierradelFiego_Selknam_100BP.SG	Arara	Kokama_Peru	-0.000692	-1.35	17217	17468	361529
[truncated: 57,393 more rows]
