# Supplementary material for: Population Histories and Genomic Diversity of South American Natives
Source: Mol Biol Evol. 2021 Dec 8;39(1):msab339. doi: 10.1093/molbev/msab339 (PMC8789086; doi:10.1093/molbev/msab339)
Supplement: msab339_Supplementary_Data [file msab339_supplementary_data.zip › DatasetS1.xlsx]

## Sheet: A
Original_Group_Name	Group_Name	ID	Major_Group	Country	Continental_Region	Study	Data_Source	Latitude	Longitude	Maximum_unrelated_dataset	Non_Native_Admixture	Native_American_Ancestry	African_Ancestry	European_Ancestry	Color
Apalai	Apalai	Apalai_147	Karib	Brazil	Eastern_South_America	Skoglund_et_al.,_2015	Axiom_Human_Origins_(Affymetrix)	-1.33	-54.67	TRUE	FALSE	1	0	0	#00008B
Apalai	Apalai	Apalai_185	Karib	Brazil	Eastern_South_America	Skoglund_et_al.,_2015	Axiom_Human_Origins_(Affymetrix)	-1.33	-54.67	TRUE	FALSE	1	0	0	#00008B
Apalai	Apalai	Apalai_222	Karib	Brazil	Eastern_South_America	Skoglund_et_al.,_2015	Axiom_Human_Origins_(Affymetrix)	-1.33	-54.67	FALSE	FALSE	1	0	0	#00008B
Apalai	Apalai	Apalai_228	Karib	Brazil	Eastern_South_America	Skoglund_et_al.,_2015	Axiom_Human_Origins_(Affymetrix)	-1.33	-54.67	TRUE	FALSE	1	0	0	#00008B
Arara	Arara	Arara_1	Karib	Brazil	Eastern_South_America	Skoglund_et_al.,_2015	Axiom_Human_Origins_(Affymetrix)	-3.91	-53.59	FALSE	FALSE	1	0	0	#00008B
Arara	Arara	Arara_11	Karib	Brazil	Eastern_South_America	Skoglund_et_al.,_2015	Axiom_Human_Origins_(Affymetrix)	-3.91	-53.59	TRUE	FALSE	1	0	0	#00008B
Arara	Arara	Arara_23	Karib	Brazil	Eastern_South_America	Skoglund_et_al.,_2015	Axiom_Human_Origins_(Affymetrix)	-3.91	-53.59	FALSE	FALSE	1	0	0	#00008B
Arara	Arara	Arara_49	Karib	Brazil	Eastern_South_America	Skoglund_et_al.,_2015	Axiom_Human_Origins_(Affymetrix)	-3.91	-53.59	TRUE	FALSE	1	0	0	#00008B
Asurini	Asurini	AS34	Tupi	Brazil	Eastern_South_America	Castro_e_Silva_et_al.,_2021	Axiom_Human_Origins_(Affymetrix)	-3.89	-51.05	TRUE	FALSE	1	0	0	#E41A1C
Puno	Aymara	PUN67	Aymara	Peru	Western_South_America	Barbieri_et_al.,_2019	Axiom_Human_Origins_(Affymetrix)	-15.7662	-69.683	TRUE	TRUE	0.981	0	0.0189	#D95F02
Puno	Aymara	PUN68	Aymara	Peru	Western_South_America	Barbieri_et_al.,_2019	Axiom_Human_Origins_(Affymetrix)	-15.7662	-69.683	TRUE	FALSE	0.9938	0	0.0062	#D95F02
Bolivian	Bolivian	Bolivian39	Aymara	Bolivia	Western_South_America	Lazaridis_et_al.,_2014	Axiom_Human_Origins_(Affymetrix)	-16.5	-68.15	TRUE	FALSE	1	0	0	#D95F02
Bolivian	Bolivian	Bolivian41	Aymara	Bolivia	Western_South_America	Lazaridis_et_al.,_2014	Axiom_Human_Origins_(Affymetrix)	-16.5	-68.15	TRUE	TRUE	0.883	0.0118	0.1052	#D95F02
Bolivian	Bolivian	Bolivian46	Aymara	Bolivia	Western_South_America	Lazaridis_et_al.,_2014	Axiom_Human_Origins_(Affymetrix)	-16.5	-68.15	TRUE	TRUE	0.9872	0	0.0128	#D95F02
Bolivian	Bolivian	Bolivian62	Aymara	Bolivia	Western_South_America	Lazaridis_et_al.,_2014	Axiom_Human_Origins_(Affymetrix)	-11.1833	-67.1833	TRUE	TRUE	0.9379	0	0.0621	#D95F02
Bolivian	Bolivian	Bolivian71	Aymara	Bolivia	Western_South_America	Lazaridis_et_al.,_2014	Axiom_Human_Origins_(Affymetrix)	-11.1833	-67.1833	TRUE	TRUE	0.8501	0.0056	0.1442	#D95F02
Bolivian	Bolivian	Bolivian72	Aymara	Bolivia	Western_South_America	Lazaridis_et_al.,_2014	Axiom_Human_Origins_(Affymetrix)	-11.1833	-67.1833	TRUE	TRUE	0.8268	0.0156	0.1576	#D95F02
Bolivian	Bolivian	Bolivian81	Aymara	Bolivia	Western_South_America	Lazaridis_et_al.,_2014	Axiom_Human_Origins_(Affymetrix)	-17.3833	-66.1667	TRUE	TRUE	0.8871	0.004	0.109	#D95F02
Cao	Cao	LAL01	Pacific_Coast	Peru	Western_South_America	Barbieri_et_al.,_2019	Axiom_Human_Origins_(Affymetrix)	-7.88	-79.3	TRUE	TRUE	0.6474	0.1581	0.1945	#377EB8
Cao	Cao	LAL02	Pacific_Coast	Peru	Western_South_America	Barbieri_et_al.,_2019	Axiom_Human_Origins_(Affymetrix)	-7.88	-79.3	TRUE	TRUE	0.8368	0.0007	0.1625	#377EB8
Cao	Cao	LAL04	Pacific_Coast	Peru	Western_South_America	Barbieri_et_al.,_2019	Axiom_Human_Origins_(Affymetrix)	-7.88	-79.3	TRUE	TRUE	0.6263	0.2201	0.1535	#377EB8
Cao	Cao	LAL05	Pacific_Coast	Peru	Western_South_America	Barbieri_et_al.,_2019	Axiom_Human_Origins_(Affymetrix)	-7.88	-79.3	TRUE	TRUE	0.8212	0.0255	0.1532	#377EB8
Cao	Cao	LAL08	Pacific_Coast	Peru	Western_South_America	Barbieri_et_al.,_2019	Axiom_Human_Origins_(Affymetrix)	-7.88	-79.3	TRUE	TRUE	0.8864	0.0045	0.1091	#377EB8
Cao	Cao	LAL10	Pacific_Coast	Peru	Western_South_America	Barbieri_et_al.,_2019	Axiom_Human_Origins_(Affymetrix)	-7.88	-79.3	TRUE	TRUE	0.7727	0.0158	0.2115	#377EB8
Cao	Cao	LAL21	Pacific_Coast	Peru	Western_South_America	Barbieri_et_al.,_2019	Axiom_Human_Origins_(Affymetrix)	-7.88	-79.3	TRUE	TRUE	0.8277	0.043	0.1293	#377EB8
Cao	Cao	LAL23	Pacific_Coast	Peru	Western_South_America	Barbieri_et_al.,_2019	Axiom_Human_Origins_(Affymetrix)	-7.88	-79.3	TRUE	TRUE	0.8002	0.1157	0.0841	#377EB8
Cao	Cao	LAL29	Pacific_Coast	Peru	Western_South_America	Barbieri_et_al.,_2019	Axiom_Human_Origins_(Affymetrix)	-7.88	-79.3	TRUE	TRUE	0.8146	0.0371	0.1483	#377EB8
Cao	Cao	LAL31	Pacific_Coast	Peru	Western_South_America	Barbieri_et_al.,_2019	Axiom_Human_Origins_(Affymetrix)	-7.88	-79.3	TRUE	TRUE	0.6802	0.1204	0.1994	#377EB8
LoretoMix	Chamicuro	SMAR-6	Arawak	Peru	Western_South_America	Barbieri_et_al.,_2019	Axiom_Human_Origins_(Affymetrix)	-5.49986	-76.4634	TRUE	FALSE	0.9831	0	0.0169	#800080
Chotuna	Chotuna	LAM10	Pacific_Coast	Peru	Western_South_America	Barbieri_et_al.,_2019	Axiom_Human_Origins_(Affymetrix)	-6.72	-79.95	TRUE	TRUE	0.9856	0	0.0144	#377EB8
Chotuna	Chotuna	LAM15	Pacific_Coast	Peru	Western_South_America	Barbieri_et_al.,_2019	Axiom_Human_Origins_(Affymetrix)	-6.72	-79.95	TRUE	FALSE	1	0	0	#377EB8
Chotuna	Chotuna	LAM20	Pacific_Coast	Peru	Western_South_America	Barbieri_et_al.,_2019	Axiom_Human_Origins_(Affymetrix)	-6.72	-79.95	TRUE	TRUE	0.9788	0.003	0.0183	#377EB8
Chotuna	Chotuna	LAM21	Pacific_Coast	Peru	Western_South_America	Barbieri_et_al.,_2019	Axiom_Human_Origins_(Affymetrix)	-6.72	-79.95	TRUE	TRUE	0.986	0	0.014	#377EB8
Chulucanas	Chulucanas	PIU38	Pacific_Coast	Peru	Western_South_America	Barbieri_et_al.,_2019	Axiom_Human_Origins_(Affymetrix)	-6.69	-79.92	TRUE	TRUE	0.7287	0.104	0.1673	#377EB8
Chulucanas	Chulucanas	PIU39	Pacific_Coast	Peru	Western_South_America	Barbieri_et_al.,_2019	Axiom_Human_Origins_(Affymetrix)	-6.69	-79.92	TRUE	TRUE	0.8205	0.0245	0.155	#377EB8
Chulucanas	Chulucanas	PIU40	Pacific_Coast	Peru	Western_South_America	Barbieri_et_al.,_2019	Axiom_Human_Origins_(Affymetrix)	-6.69	-79.92	TRUE	TRUE	0.7538	0.0139	0.2323	#377EB8
Chulucanas	Chulucanas	PIU42	Pacific_Coast	Peru	Western_South_America	Barbieri_et_al.,_2019	Axiom_Human_Origins_(Affymetrix)	-6.69	-79.92	TRUE	TRUE	0.6537	0.1675	0.1788	#377EB8
Chulucanas	Chulucanas	PIU43	Pacific_Coast	Peru	Western_South_America	Barbieri_et_al.,_2019	Axiom_Human_Origins_(Affymetrix)	-6.69	-79.92	TRUE	TRUE	0.5364	0.1765	0.2871	#377EB8
Chulucanas	Chulucanas	PIU45	Pacific_Coast	Peru	Western_South_America	Barbieri_et_al.,_2019	Axiom_Human_Origins_(Affymetrix)	-6.69	-79.92	TRUE	TRUE	0.8967	0.0658	0.0375	#377EB8
Chulucanas	Chulucanas	PIU46	Pacific_Coast	Peru	Western_South_America	Barbieri_et_al.,_2019	Axiom_Human_Origins_(Affymetrix)	-6.69	-79.92	TRUE	TRUE	0.7485	0.0983	0.1532	#377EB8
Chulucanas	Chulucanas	PIU47	Pacific_Coast	Peru	Western_South_America	Barbieri_et_al.,_2019	Axiom_Human_Origins_(Affymetrix)	-6.69	-79.92	TRUE	TRUE	0.8214	0.0159	0.1627	#377EB8
Cofan	Cofan	PUT318	Language_Isolate	Colombia	Western_South_America	Barbieri_et_al.,_2019	Axiom_Human_Origins_(Affymetrix)	0.42	-76.9	TRUE	TRUE	0.9538	0.0309	0.0153	#E6AB02
Cofan	Cofan	PUT319	Language_Isolate	Colombia	Western_South_America	Barbieri_et_al.,_2019	Axiom_Human_Origins_(Affymetrix)	0.42	-76.9	TRUE	TRUE	0.9738	0	0.0262	#E6AB02
Cofan	Cofan	PUT320	Language_Isolate	Colombia	Western_South_America	Barbieri_et_al.,_2019	Axiom_Human_Origins_(Affymetrix)	0.42	-76.9	TRUE	TRUE	0.9754	0	0.0246	#E6AB02
Cofan	Cofan	PUT334	Language_Isolate	Colombia	Western_South_America	Barbieri_et_al.,_2019	Axiom_Human_Origins_(Affymetrix)	0.42	-76.9	TRUE	TRUE	0.6572	0.0102	0.3326	#E6AB02
Eten	Eten	LAM26	Pacific_Coast	Peru	Western_South_America	Barbieri_et_al.,_2019	Axiom_Human_Origins_(Affymetrix)	-6.92	-79.85	TRUE	TRUE	0.9506	0	0.0494	#377EB8
Eten	Eten	LAM27	Pacific_Coast	Peru	Western_South_America	Barbieri_et_al.,_2019	Axiom_Human_Origins_(Affymetrix)	-6.92	-79.85	TRUE	FALSE	1	0	0	#377EB8
Eten	Eten	LAM32	Pacific_Coast	Peru	Western_South_America	Barbieri_et_al.,_2019	Axiom_Human_Origins_(Affymetrix)	-6.92	-79.85	TRUE	FALSE	0.9922	0	0.0078	#377EB8
Eten	Eten	LAM33	Pacific_Coast	Peru	Western_South_America	Barbieri_et_al.,_2019	Axiom_Human_Origins_(Affymetrix)	-6.92	-79.85	TRUE	TRUE	0.9737	0.0016	0.0247	#377EB8
Eten	Eten	LAM35	Pacific_Coast	Peru	Western_South_America	Barbieri_et_al.,_2019	Axiom_Human_Origins_(Affymetrix)	-6.92	-79.85	TRUE	TRUE	0.9788	0	0.0212	#377EB8
Gavião	Gavião	GAV156	Tupi	Brazil	Eastern_South_America	Castro_e_Silva_et_al.,_2020	Axiom_Human_Origins_(Affymetrix)	-10.17	-61.13	TRUE	FALSE	1	0	0	#E41A1C
Gavião	Gavião	GAV161	Tupi	Brazil	Eastern_South_America	Castro_e_Silva_et_al.,_2020	Axiom_Human_Origins_(Affymetrix)	-10.17	-61.13	TRUE	FALSE	1	0	0	#E41A1C
Guarani_KW	Guaraní_Kaiowá	Guarani-KW_203	Tupi	Brazil	Eastern_South_America	Skoglund_et_al.,_2015	Axiom_Human_Origins_(Affymetrix)	-23.33	-55.2	TRUE	FALSE	1	0	0	#E41A1C
Guarani_KW	Guaraní_Kaiowá	Guarani-KW_220	Tupi	Brazil	Eastern_South_America	Skoglund_et_al.,_2015	Axiom_Human_Origins_(Affymetrix)	-23.33	-55.2	TRUE	FALSE	1	0	0	#E41A1C
Guarani_KW	Guaraní_Kaiowá	Guarani-KW_223	Tupi	Brazil	Eastern_South_America	Skoglund_et_al.,_2015	Axiom_Human_Origins_(Affymetrix)	-23.33	-55.2	TRUE	FALSE	1	0	0	#E41A1C
Guarani_KW	Guaraní_Kaiowá	Guarani-KW_224	Tupi	Brazil	Eastern_South_America	Skoglund_et_al.,_2015	Axiom_Human_Origins_(Affymetrix)	-23.33	-55.2	TRUE	FALSE	1	0	0	#E41A1C
Guarani_KW	Guaraní_Kaiowá	Guarani-KW_230	Tupi	Brazil	Eastern_South_America	Skoglund_et_al.,_2015	Axiom_Human_Origins_(Affymetrix)	-23.33	-55.2	TRUE	FALSE	1	0	0	#E41A1C
Guarani_KW	Guaraní_Kaiowá	Guarani-KW_626	Tupi	Brazil	Eastern_South_America	Skoglund_et_al.,_2015	Axiom_Human_Origins_(Affymetrix)	-23.33	-55.2	TRUE	TRUE	0.9181	0.0371	0.0448	#E41A1C
Guarani_KW	Guaraní_Kaiowá	Guarani-KW_644	Tupi	Brazil	Eastern_South_America	Skoglund_et_al.,_2015	Axiom_Human_Origins_(Affymetrix)	-23.33	-55.2	TRUE	FALSE	1	0	0	#E41A1C
Guarani_KW	Guaraní_Kaiowá	Guarani-KW_645	Tupi	Brazil	Eastern_South_America	Skoglund_et_al.,_2015	Axiom_Human_Origins_(Affymetrix)	-23.33	-55.2	TRUE	FALSE	1	0	0	#E41A1C
Guarani_KW	Guaraní_Kaiowá	Guarani-KW_646	Tupi	Brazil	Eastern_South_America	Skoglund_et_al.,_2015	Axiom_Human_Origins_(Affymetrix)	-23.33	-55.2	TRUE	FALSE	1	0	0	#E41A1C
Guarani_KW	Guaraní_Kaiowá	Guarani-KW_650	Tupi	Brazil	Eastern_South_America	Skoglund_et_al.,_2015	Axiom_Human_Origins_(Affymetrix)	-23.33	-55.2	TRUE	FALSE	1	0	0	#E41A1C
Guaraní_Mbyá	Guaraní_Mbyá	3001	Tupi	Brazil	Eastern_South_America	Castro_e_Silva_et_al.,_2020	Axiom_Human_Origins_(Affymetrix)	-23.1	-55	TRUE	FALSE	1	0	0	#E41A1C
Guaraní_Mbyá	Guaraní_Mbyá	3036	Tupi	Brazil	Eastern_South_America	Castro_e_Silva_et_al.,_2020	Axiom_Human_Origins_(Affymetrix)	-23.1	-55	TRUE	TRUE	0.964	0.032	0.004	#E41A1C
Guaraní_Mbyá	Guaraní_Mbyá	3038	Tupi	Brazil	Eastern_South_America	Castro_e_Silva_et_al.,_2020	Axiom_Human_Origins_(Affymetrix)	-23.1	-55	TRUE	TRUE	0.9663	0.0337	0	#E41A1C
Guaraní_Mbyá	Guaraní_Mbyá	3051	Tupi	Brazil	Eastern_South_America	Castro_e_Silva_et_al.,_2020	Axiom_Human_Origins_(Affymetrix)	-23.1	-55	TRUE	TRUE	0.9874	0	0.0126	#E41A1C
Guarani_GN	Guaraní_Nãndeva	Guarani-GN_28	Tupi	Brazil	Eastern_South_America	Skoglund_et_al.,_2015	Axiom_Human_Origins_(Affymetrix)	-23.33	-54.5	TRUE	TRUE	0.9276	0.0257	0.0466	#E41A1C
Guarani_GN	Guaraní_Nãndeva	Guarani-GN_405	Tupi	Brazil	Eastern_South_America	Skoglund_et_al.,_2015	Axiom_Human_Origins_(Affymetrix)	-23.33	-54.5	FALSE	FALSE	1	0	0	#E41A1C
Guarani_GN	Guaraní_Nãndeva	Guarani-GN_5	Tupi	Brazil	Eastern_South_America	Skoglund_et_al.,_2015	Axiom_Human_Origins_(Affymetrix)	-23.33	-54.5	TRUE	TRUE	0.8052	0	0.1948	#E41A1C
Guarani_GN	Guaraní_Nãndeva	Guarani-GN_837	Tupi	Brazil	Eastern_South_America	Skoglund_et_al.,_2015	Axiom_Human_Origins_(Affymetrix)	-23.33	-54.5	TRUE	TRUE	0.8477	0.0015	0.1508	#E41A1C
Guarani_GN	Guaraní_Nãndeva	Guarani-GN_841	Tupi	Brazil	Eastern_South_America	Skoglund_et_al.,_2015	Axiom_Human_Origins_(Affymetrix)	-23.33	-54.5	TRUE	FALSE	0.9976	0	0.0024	#E41A1C
Guarani_GN	Guaraní_Nãndeva	Guarani-GN_845	Tupi	Brazil	Eastern_South_America	Skoglund_et_al.,_2015	Axiom_Human_Origins_(Affymetrix)	-23.33	-54.5	TRUE	FALSE	1	0	0	#E41A1C
Guarani_GN	Guaraní_Nãndeva	Guarani-GN_852	Tupi	Brazil	Eastern_South_America	Skoglund_et_al.,_2015	Axiom_Human_Origins_(Affymetrix)	-23.33	-54.5	TRUE	FALSE	1	0	0	#E41A1C
Huancas	Huancas	CH008	Andes	Peru	Western_South_America	Barbieri_et_al.,_2019	Axiom_Human_Origins_(Affymetrix)	-6.17	-77.86	TRUE	TRUE	0.8757	0.002	0.1223	#FDAE6B
Huancas	Huancas	CH010	Andes	Peru	Western_South_America	Barbieri_et_al.,_2019	Axiom_Human_Origins_(Affymetrix)	-6.17	-77.86	TRUE	TRUE	0.8473	0	0.1527	#FDAE6B
Huancas	Huancas	CH011	Andes	Peru	Western_South_America	Barbieri_et_al.,_2019	Axiom_Human_Origins_(Affymetrix)	-6.17	-77.86	TRUE	TRUE	0.8701	0	0.1299	#FDAE6B
Huancas	Huancas	CH086	Andes	Peru	Western_South_America	Barbieri_et_al.,_2019	Axiom_Human_Origins_(Affymetrix)	-6.17	-77.86	TRUE	TRUE	0.8584	0.005	0.1365	#FDAE6B
Huancas	Huancas	CH089	Andes	Peru	Western_South_America	Barbieri_et_al.,_2019	Axiom_Human_Origins_(Affymetrix)	-6.17	-77.86	TRUE	TRUE	0.8627	0	0.1373	#FDAE6B
Inga	Inga	PUT289	Quechua	Colombia	Western_South_America	Barbieri_et_al.,_2019	Axiom_Human_Origins_(Affymetrix)	1.37	-76.58	TRUE	TRUE	0.9419	0	0.0581	#4DAF4A
Inga	Inga	PUT290	Quechua	Colombia	Western_South_America	Barbieri_et_al.,_2019	Axiom_Human_Origins_(Affymetrix)	1.37	-76.58	TRUE	TRUE	0.9616	0	0.0384	#4DAF4A
Inga	Inga	PUT307	Quechua	Colombia	Western_South_America	Barbieri_et_al.,_2019	Axiom_Human_Origins_(Affymetrix)	1.37	-76.58	TRUE	TRUE	0.9417	0	0.0583	#4DAF4A
Inga	Inga	PUT308	Quechua	Colombia	Western_South_America	Barbieri_et_al.,_2019	Axiom_Human_Origins_(Affymetrix)	1.37	-76.58	TRUE	TRUE	0.886	0.014	0.1	#4DAF4A
Inga	Inga	PUT309	Quechua	Colombia	Western_South_America	Barbieri_et_al.,_2019	Axiom_Human_Origins_(Affymetrix)	1.37	-76.58	FALSE	TRUE	0.9423	0	0.0577	#4DAF4A
Inga	Inga	PUT310	Quechua	Colombia	Western_South_America	Barbieri_et_al.,_2019	Axiom_Human_Origins_(Affymetrix)	1.37	-76.58	FALSE	TRUE	0.9386	0.0132	0.0482	#4DAF4A
Inga	Inga	PUT311	Quechua	Colombia	Western_South_America	Barbieri_et_al.,_2019	Axiom_Human_Origins_(Affymetrix)	1.37	-76.58	TRUE	TRUE	0.6401	0.0745	0.2855	#4DAF4A
Inga	Inga	PUT312	Quechua	Colombia	Western_South_America	Barbieri_et_al.,_2019	Axiom_Human_Origins_(Affymetrix)	1.37	-76.58	TRUE	TRUE	0.9821	0	0.0179	#4DAF4A
Inga	Inga	PUT313	Quechua	Colombia	Western_South_America	Barbieri_et_al.,_2019	Axiom_Human_Origins_(Affymetrix)	1.37	-76.58	TRUE	TRUE	0.5501	0.0432	0.4067	#4DAF4A
Inga	Inga	PUT314	Quechua	Colombia	Western_South_America	Barbieri_et_al.,_2019	Axiom_Human_Origins_(Affymetrix)	1.37	-76.58	TRUE	TRUE	0.6193	0.0179	0.3628	#4DAF4A
Inga	Inga	PUT315	Quechua	Colombia	Western_South_America	Barbieri_et_al.,_2019	Axiom_Human_Origins_(Affymetrix)	1.37	-76.58	TRUE	TRUE	0.9337	0.006	0.0603	#4DAF4A
Inga	Inga	PUT316	Quechua	Colombia	Western_South_America	Barbieri_et_al.,_2019	Axiom_Human_Origins_(Affymetrix)	1.37	-76.58	TRUE	TRUE	0.5479	0.0492	0.4029	#4DAF4A
Inga	Inga	PUT328	Quechua	Colombia	Western_South_America	Barbieri_et_al.,_2019	Axiom_Human_Origins_(Affymetrix)	1.37	-76.58	TRUE	TRUE	0.6303	0.0412	0.3285	#4DAF4A
Kamentsa	Kamentsa	PUT283	Language_Isolate	Colombia	Western_South_America	Barbieri_et_al.,_2019	Axiom_Human_Origins_(Affymetrix)	1.15	-76.65	TRUE	TRUE	0.938	0	0.062	#E6AB02
Kamentsa	Kamentsa	PUT288	Language_Isolate	Colombia	Western_South_America	Barbieri_et_al.,_2019	Axiom_Human_Origins_(Affymetrix)	1.15	-76.65	TRUE	TRUE	0.9571	0	0.0429	#E6AB02
Kamentsa	Kamentsa	PUT292	Language_Isolate	Colombia	Western_South_America	Barbieri_et_al.,_2019	Axiom_Human_Origins_(Affymetrix)	1.15	-76.65	TRUE	TRUE	0.9404	0.001	0.0587	#E6AB02
Kamentsa	Kamentsa	PUT317	Language_Isolate	Colombia	Western_South_America	Barbieri_et_al.,_2019	Axiom_Human_Origins_(Affymetrix)	1.15	-76.65	TRUE	TRUE	0.696	0.0156	0.2884	#E6AB02
Karitiana	Karitiana	HGDP00995	Tupi	Brazil	Eastern_South_America	HGDP_(Patterson_et_al.,_2012)	Axiom_Human_Origins_(Affymetrix)	-10	-63	FALSE	FALSE	1	0	0	#E41A1C
Karitiana	Karitiana	HGDP00998	Tupi	Brazil	Eastern_South_America	HGDP_(Patterson_et_al.,_2012)	Axiom_Human_Origins_(Affymetrix)	-10	-63	FALSE	FALSE	1	0	0	#E41A1C
Karitiana	Karitiana	HGDP00999	Tupi	Brazil	Eastern_South_America	HGDP_(Patterson_et_al.,_2012)	Axiom_Human_Origins_(Affymetrix)	-10	-63	FALSE	FALSE	1	0	0	#E41A1C
Karitiana	Karitiana	HGDP01001	Tupi	Brazil	Eastern_South_America	HGDP_(Patterson_et_al.,_2012)	Axiom_Human_Origins_(Affymetrix)	-10	-63	FALSE	FALSE	1	0	0	#E41A1C
Karitiana	Karitiana	HGDP01003	Tupi	Brazil	Eastern_South_America	HGDP_(Patterson_et_al.,_2012)	Axiom_Human_Origins_(Affymetrix)	-10	-63	FALSE	FALSE	1	0	0	#E41A1C
Karitiana	Karitiana	HGDP01006	Tupi	Brazil	Eastern_South_America	HGDP_(Patterson_et_al.,_2012)	Axiom_Human_Origins_(Affymetrix)	-10	-63	FALSE	FALSE	1	0	0	#E41A1C
Karitiana	Karitiana	HGDP01010	Tupi	Brazil	Eastern_South_America	HGDP_(Patterson_et_al.,_2012)	Axiom_Human_Origins_(Affymetrix)	-10	-63	FALSE	FALSE	1	0	0	#E41A1C
Karitiana	Karitiana	HGDP01012	Tupi	Brazil	Eastern_South_America	HGDP_(Patterson_et_al.,_2012)	Axiom_Human_Origins_(Affymetrix)	-10	-63	FALSE	FALSE	1	0	0	#E41A1C
Karitiana	Karitiana	HGDP01013	Tupi	Brazil	Eastern_South_America	HGDP_(Patterson_et_al.,_2012)	Axiom_Human_Origins_(Affymetrix)	-10	-63	FALSE	FALSE	1	0	0	#E41A1C
Karitiana	Karitiana	HGDP01014	Tupi	Brazil	Eastern_South_America	HGDP_(Patterson_et_al.,_2012)	Axiom_Human_Origins_(Affymetrix)	-10	-63	TRUE	FALSE	1	0	0	#E41A1C
Karitiana	Karitiana	HGDP01015	Tupi	Brazil	Eastern_South_America	HGDP_(Patterson_et_al.,_2012)	Axiom_Human_Origins_(Affymetrix)	-10	-63	FALSE	FALSE	1	0	0	#E41A1C
Karitiana	Karitiana	HGDP01018	Tupi	Brazil	Eastern_South_America	HGDP_(Patterson_et_al.,_2012)	Axiom_Human_Origins_(Affymetrix)	-10	-63	FALSE	FALSE	1	0	0	#E41A1C
Karitiana	Karitiana	HGDP01019	Tupi	Brazil	Eastern_South_America	HGDP_(Patterson_et_al.,_2012)	Axiom_Human_Origins_(Affymetrix)	-10	-63	TRUE	FALSE	1	0	0	#E41A1C
Karitiana	Karitiana	Karitiana_12	Tupi	Brazil	Eastern_South_America	Skoglund_et_al.,_2015	Axiom_Human_Origins_(Affymetrix)	-10	-63	FALSE	FALSE	1	0	0	#E41A1C
Karitiana	Karitiana	Karitiana_19	Tupi	Brazil	Eastern_South_America	Skoglund_et_al.,_2015	Axiom_Human_Origins_(Affymetrix)	-10	-63	FALSE	FALSE	1	0	0	#E41A1C
Karitiana	Karitiana	Karitiana_27	Tupi	Brazil	Eastern_South_America	Skoglund_et_al.,_2015	Axiom_Human_Origins_(Affymetrix)	-10	-63	TRUE	FALSE	1	0	0	#E41A1C
Karitiana	Karitiana	Karitiana_37	Tupi	Brazil	Eastern_South_America	Skoglund_et_al.,_2015	Axiom_Human_Origins_(Affymetrix)	-10	-63	FALSE	FALSE	1	0	0	#E41A1C
KichwaOrellana	Kichwa	EC002	Quechua	Ecuador	Western_South_America	Barbieri_et_al.,_2019	Axiom_Human_Origins_(Affymetrix)	-0.18	-77.17	TRUE	TRUE	0.9799	0	0.0201	#4DAF4A
KichwaOrellana	Kichwa	EC003	Quechua	Ecuador	Western_South_America	Barbieri_et_al.,_2019	Axiom_Human_Origins_(Affymetrix)	-0.18	-77.17	TRUE	TRUE	0.9695	0	0.0305	#4DAF4A
KichwaOrellana	Kichwa	EC005	Quechua	Ecuador	Western_South_America	Barbieri_et_al.,_2019	Axiom_Human_Origins_(Affymetrix)	-0.18	-77.17	TRUE	FALSE	1	0	0	#4DAF4A
KichwaOrellana	Kichwa	EC006	Quechua	Ecuador	Western_South_America	Barbieri_et_al.,_2019	Axiom_Human_Origins_(Affymetrix)	-0.18	-77.17	TRUE	TRUE	0.9896	0	0.0104	#4DAF4A
KichwaOrellana	Kichwa	EC007	Quechua	Ecuador	Western_South_America	Barbieri_et_al.,_2019	Axiom_Human_Origins_(Affymetrix)	-0.18	-77.17	TRUE	TRUE	0.982	0	0.018	#4DAF4A
KichwaOrellana	Kichwa	EC008	Quechua	Ecuador	Western_South_America	Barbieri_et_al.,_2019	Axiom_Human_Origins_(Affymetrix)	-0.18	-77.17	TRUE	TRUE	0.953	0	0.047	#4DAF4A
KichwaOrellana	Kichwa	EC010	Quechua	Ecuador	Western_South_America	Barbieri_et_al.,_2019	Axiom_Human_Origins_(Affymetrix)	-0.18	-77.17	TRUE	FALSE	0.9976	0	0.0024	#4DAF4A
KichwaOrellana	Kichwa	EC012	Quechua	Ecuador	Western_South_America	Barbieri_et_al.,_2019	Axiom_Human_Origins_(Affymetrix)	-0.18	-77.17	TRUE	FALSE	0.99	0	0.0099	#4DAF4A
KichwaOrellana	Kichwa	EC013	Quechua	Ecuador	Western_South_America	Barbieri_et_al.,_2019	Axiom_Human_Origins_(Affymetrix)	-0.18	-77.17	TRUE	TRUE	0.9748	0	0.0252	#4DAF4A
KichwaOrellana	Kichwa	EC015	Quechua	Ecuador	Western_South_America	Barbieri_et_al.,_2019	Axiom_Human_Origins_(Affymetrix)	-0.18	-77.17	TRUE	FALSE	1	0	0	#4DAF4A
KichwaOrellana	Kichwa	EC018	Quechua	Ecuador	Western_South_America	Barbieri_et_al.,_2019	Axiom_Human_Origins_(Affymetrix)	-0.18	-77.17	TRUE	TRUE	0.9779	0	0.0221	#4DAF4A
KichwaOrellana	Kichwa	EC019	Quechua	Ecuador	Western_South_America	Barbieri_et_al.,_2019	Axiom_Human_Origins_(Affymetrix)	-0.18	-77.17	TRUE	FALSE	1	0	0	#4DAF4A
KichwaOrellana	Kichwa	EC020	Quechua	Ecuador	Western_South_America	Barbieri_et_al.,_2019	Axiom_Human_Origins_(Affymetrix)	-0.18	-77.17	FALSE	FALSE	0.9908	0	0.0092	#4DAF4A
KichwaOrellana	Kichwa	EC021	Quechua	Ecuador	Western_South_America	Barbieri_et_al.,_2019	Axiom_Human_Origins_(Affymetrix)	-0.18	-77.17	TRUE	TRUE	0.9462	0.013	0.0409	#4DAF4A
KichwaOrellana	Kichwa	EC022	Quechua	Ecuador	Western_South_America	Barbieri_et_al.,_2019	Axiom_Human_Origins_(Affymetrix)	-0.18	-77.17	TRUE	TRUE	0.983	0	0.017	#4DAF4A
KichwaOrellana	Kichwa	EC023	Quechua	Ecuador	Western_South_America	Barbieri_et_al.,_2019	Axiom_Human_Origins_(Affymetrix)	-0.18	-77.17	TRUE	TRUE	0.9876	0	0.0124	#4DAF4A
KichwaOrellana	Kichwa	EC024	Quechua	Ecuador	Western_South_America	Barbieri_et_al.,_2019	Axiom_Human_Origins_(Affymetrix)	-0.18	-77.17	TRUE	TRUE	0.9718	0	0.0282	#4DAF4A
Kokama	Kokama_Colombia	AMZ142	Tupi	Colombia	Western_South_America	Barbieri_et_al.,_2019	Axiom_Human_Origins_(Affymetrix)	-4.13	-69.98	FALSE	FALSE	0.9913	0	0.0087	#E41A1C
Kokama	Kokama_Colombia	AMZ143	Tupi	Colombia	Western_South_America	Barbieri_et_al.,_2019	Axiom_Human_Origins_(Affymetrix)	-4.13	-69.98	TRUE	FALSE	1	0	0	#E41A1C
Kokama	Kokama_Colombia	AMZ144	Tupi	Colombia	Western_South_America	Barbieri_et_al.,_2019	Axiom_Human_Origins_(Affymetrix)	-4.13	-69.98	TRUE	TRUE	0.9506	0	0.0494	#E41A1C
Kokama	Kokama_Colombia	AMZ145	Tupi	Colombia	Western_South_America	Barbieri_et_al.,_2019	Axiom_Human_Origins_(Affymetrix)	-4.13	-69.98	TRUE	TRUE	0.8299	0.0241	0.146	#E41A1C
Kokama	Kokama_Colombia	AMZ149	Tupi	Colombia	Western_South_America	Barbieri_et_al.,_2019	Axiom_Human_Origins_(Affymetrix)	-4.13	-69.98	TRUE	FALSE	1	0	0	#E41A1C
Kokama	Kokama_Colombia	AMZ150	Tupi	Colombia	Western_South_America	Barbieri_et_al.,_2019	Axiom_Human_Origins_(Affymetrix)	-4.13	-69.98	TRUE	TRUE	0.9885	0	0.0115	#E41A1C
Kokama	Kokama_Colombia	AMZ151	Tupi	Colombia	Western_South_America	Barbieri_et_al.,_2019	Axiom_Human_Origins_(Affymetrix)	-4.13	-69.98	TRUE	TRUE	0.9492	0	0.0508	#E41A1C
LoretoMix	Kokama_Peru	SMAR-10	Tupi	Peru	Western_South_America	Barbieri_et_al.,_2019	Axiom_Human_Origins_(Affymetrix)	-5.49986	-76.4634	TRUE	FALSE	1	0	0	#E41A1C
LoretoMix	Kokama_Peru	SMAR-7	Tupi	Peru	Western_South_America	Barbieri_et_al.,_2019	Axiom_Human_Origins_(Affymetrix)	-5.49986	-76.4634	TRUE	FALSE	1	0	0	#E41A1C
LoretoMix	Kokama_Peru	SMAR-9	Tupi	Peru	Western_South_America	Barbieri_et_al.,_2019	Axiom_Human_Origins_(Affymetrix)	-5.49986	-76.4634	TRUE	FALSE	1	0	0	#E41A1C
LaJalca	LaJalca	CH013	Andes	Peru	Western_South_America	Barbieri_et_al.,_2019	Axiom_Human_Origins_(Affymetrix)	-6.39	-77.9	TRUE	TRUE	0.8732	0	0.1268	#FDAE6B
LaJalca	LaJalca	CH014	Andes	Peru	Western_South_America	Barbieri_et_al.,_2019	Axiom_Human_Origins_(Affymetrix)	-6.39	-77.9	TRUE	TRUE	0.9193	0	0.0807	#FDAE6B
LaJalca	LaJalca	CH020	Andes	Peru	Western_South_America	Barbieri_et_al.,_2019	Axiom_Human_Origins_(Affymetrix)	-6.39	-77.9	TRUE	TRUE	0.8337	0.0194	0.1469	#FDAE6B
LaJalca	LaJalca	CH031BIS	Andes	Peru	Western_South_America	Barbieri_et_al.,_2019	Axiom_Human_Origins_(Affymetrix)	-6.39	-77.9	TRUE	TRUE	0.8934	0	0.1066	#FDAE6B
LaJalca	LaJalca	CH033	Andes	Peru	Western_South_America	Barbieri_et_al.,_2019	Axiom_Human_Origins_(Affymetrix)	-6.39	-77.9	TRUE	TRUE	0.901	0	0.099	#FDAE6B
LaJalca	LaJalca	CH034	Andes	Peru	Western_South_America	Barbieri_et_al.,_2019	Axiom_Human_Origins_(Affymetrix)	-6.39	-77.9	TRUE	TRUE	0.8947	0.0022	0.1031	#FDAE6B
LaJalca	LaJalca	CH036	Andes	Peru	Western_South_America	Barbieri_et_al.,_2019	Axiom_Human_Origins_(Affymetrix)	-6.39	-77.9	TRUE	TRUE	0.9161	0.009	0.0749	#FDAE6B
LaJalca	LaJalca	CH038	Andes	Peru	Western_South_America	Barbieri_et_al.,_2019	Axiom_Human_Origins_(Affymetrix)	-6.39	-77.9	TRUE	TRUE	0.8822	0.0387	0.0791	#FDAE6B
LaJalca	LaJalca	CH039	Andes	Peru	Western_South_America	Barbieri_et_al.,_2019	Axiom_Human_Origins_(Affymetrix)	-6.39	-77.9	TRUE	TRUE	0.8728	0	0.1272	#FDAE6B
LaJalca	LaJalca	CH042	Andes	Peru	Western_South_America	Barbieri_et_al.,_2019	Axiom_Human_Origins_(Affymetrix)	-6.39	-77.9	TRUE	TRUE	0.8941	0	0.1059	#FDAE6B
LaJalca	LaJalca	CH044	Andes	Peru	Western_South_America	Barbieri_et_al.,_2019	Axiom_Human_Origins_(Affymetrix)	-6.39	-77.9	TRUE	TRUE	0.892	0.0063	0.1018	#FDAE6B
Luya	Luya	CH052	Andes	Peru	Western_South_America	Barbieri_et_al.,_2019	Axiom_Human_Origins_(Affymetrix)	-6.19	-77.97	TRUE	TRUE	0.8305	0.0235	0.1461	#FDAE6B
Luya	Luya	CH053	Andes	Peru	Western_South_America	Barbieri_et_al.,_2019	Axiom_Human_Origins_(Affymetrix)	-6.19	-77.97	TRUE	TRUE	0.8562	0.0588	0.0851	#FDAE6B
Luya	Luya	CH057	Andes	Peru	Western_South_America	Barbieri_et_al.,_2019	Axiom_Human_Origins_(Affymetrix)	-6.19	-77.97	TRUE	TRUE	0.8918	0.0037	0.1045	#FDAE6B
Luya	Luya	CH062	Andes	Peru	Western_South_America	Barbieri_et_al.,_2019	Axiom_Human_Origins_(Affymetrix)	-6.19	-77.97	TRUE	TRUE	0.8674	0	0.1326	#FDAE6B
Luya	Luya	CH067	Andes	Peru	Western_South_America	Barbieri_et_al.,_2019	Axiom_Human_Origins_(Affymetrix)	-6.19	-77.97	TRUE	TRUE	0.875	0	0.125	#FDAE6B
Luya	Luya	CH068	Andes	Peru	Western_South_America	Barbieri_et_al.,_2019	Axiom_Human_Origins_(Affymetrix)	-6.19	-77.97	TRUE	TRUE	0.9162	0.0177	0.0661	#FDAE6B
Luya	Luya	CH070	Andes	Peru	Western_South_America	Barbieri_et_al.,_2019	Axiom_Human_Origins_(Affymetrix)	-6.19	-77.97	TRUE	TRUE	0.8761	0.0191	0.1048	#FDAE6B
Luya	Luya	CH071	Andes	Peru	Western_South_America	Barbieri_et_al.,_2019	Axiom_Human_Origins_(Affymetrix)	-6.19	-77.97	TRUE	TRUE	0.8868	0.0428	0.0704	#FDAE6B
Luya	Luya	CH081	Andes	Peru	Western_South_America	Barbieri_et_al.,_2019	Axiom_Human_Origins_(Affymetrix)	-6.19	-77.97	TRUE	TRUE	0.7832	0.0125	0.2043	#FDAE6B
Luya	Luya	CH082	Andes	Peru	Western_South_America	Barbieri_et_al.,_2019	Axiom_Human_Origins_(Affymetrix)	-6.19	-77.97	TRUE	TRUE	0.859	0.0034	0.1376	#FDAE6B
Luya	Luya	CH085	Andes	Peru	Western_South_America	Barbieri_et_al.,_2019	Axiom_Human_Origins_(Affymetrix)	-6.19	-77.97	TRUE	TRUE	0.8865	0.0088	0.1048	#FDAE6B
Maya	Maya	HGDP00854	Mayan	Mexico	Mesoamerica	HGDP_(Patterson_et_al.,_2012)	Axiom_Human_Origins_(Affymetrix)	19	-91	TRUE	TRUE	0.8902	0.0122	0.0977	#999999
Maya	Maya	HGDP00855	Mayan	Mexico	Mesoamerica	HGDP_(Patterson_et_al.,_2012)	Axiom_Human_Origins_(Affymetrix)	19	-91	TRUE	TRUE	0.9665	0	0.0335	#999999
Maya	Maya	HGDP00856	Mayan	Mexico	Mesoamerica	HGDP_(Patterson_et_al.,_2012)	Axiom_Human_Origins_(Affymetrix)	19	-91	TRUE	TRUE	0.9281	0	0.0719	#999999
Maya	Maya	HGDP00857	Mayan	Mexico	Mesoamerica	HGDP_(Patterson_et_al.,_2012)	Axiom_Human_Origins_(Affymetrix)	19	-91	TRUE	TRUE	0.9698	0	0.0302	#999999
Maya	Maya	HGDP00858	Mayan	Mexico	Mesoamerica	HGDP_(Patterson_et_al.,_2012)	Axiom_Human_Origins_(Affymetrix)	19	-91	TRUE	TRUE	0.9292	0	0.0708	#999999
Maya	Maya	HGDP00859	Mayan	Mexico	Mesoamerica	HGDP_(Patterson_et_al.,_2012)	Axiom_Human_Origins_(Affymetrix)	19	-91	TRUE	TRUE	0.9198	0.0159	0.0643	#999999
Maya	Maya	HGDP00860	Mayan	Mexico	Mesoamerica	HGDP_(Patterson_et_al.,_2012)	Axiom_Human_Origins_(Affymetrix)	19	-91	TRUE	TRUE	0.6624	0.0376	0.3	#999999
Maya	Maya	HGDP00861	Mayan	Mexico	Mesoamerica	HGDP_(Patterson_et_al.,_2012)	Axiom_Human_Origins_(Affymetrix)	19	-91	TRUE	TRUE	0.7994	0.0308	0.1698	#999999
Maya	Maya	HGDP00862	Mayan	Mexico	Mesoamerica	HGDP_(Patterson_et_al.,_2012)	Axiom_Human_Origins_(Affymetrix)	19	-91	TRUE	TRUE	0.8821	0.0081	0.1098	#999999
Maya	Maya	HGDP00863	Mayan	Mexico	Mesoamerica	HGDP_(Patterson_et_al.,_2012)	Axiom_Human_Origins_(Affymetrix)	19	-91	TRUE	TRUE	0.8827	0.0522	0.0651	#999999
Maya	Maya	HGDP00864	Mayan	Mexico	Mesoamerica	HGDP_(Patterson_et_al.,_2012)	Axiom_Human_Origins_(Affymetrix)	19	-91	TRUE	TRUE	0.9349	0	0.065	#999999
Maya	Maya	HGDP00865	Mayan	Mexico	Mesoamerica	HGDP_(Patterson_et_al.,_2012)	Axiom_Human_Origins_(Affymetrix)	19	-91	TRUE	TRUE	0.9391	0.0129	0.048	#999999
Maya	Maya	HGDP00868	Mayan	Mexico	Mesoamerica	HGDP_(Patterson_et_al.,_2012)	Axiom_Human_Origins_(Affymetrix)	19	-91	TRUE	TRUE	0.8345	0.0327	0.1328	#999999
Maya	Maya	HGDP00869	Mayan	Mexico	Mesoamerica	HGDP_(Patterson_et_al.,_2012)	Axiom_Human_Origins_(Affymetrix)	19	-91	TRUE	TRUE	0.7902	0.0142	0.1956	#999999
Maya	Maya	HGDP00870	Mayan	Mexico	Mesoamerica	HGDP_(Patterson_et_al.,_2012)	Axiom_Human_Origins_(Affymetrix)	19	-91	TRUE	TRUE	0.9205	0	0.0795	#999999
Maya	Maya	HGDP00871	Mayan	Mexico	Mesoamerica	HGDP_(Patterson_et_al.,_2012)	Axiom_Human_Origins_(Affymetrix)	19	-91	TRUE	TRUE	0.6948	0.0216	0.2836	#999999
Maya	Maya	HGDP00872	Mayan	Mexico	Mesoamerica	HGDP_(Patterson_et_al.,_2012)	Axiom_Human_Origins_(Affymetrix)	19	-91	TRUE	TRUE	0.9147	0.0123	0.073	#999999
Maya	Maya	HGDP00873	Mayan	Mexico	Mesoamerica	HGDP_(Patterson_et_al.,_2012)	Axiom_Human_Origins_(Affymetrix)	19	-91	TRUE	TRUE	0.9438	0.002	0.0543	#999999
Maya	Maya	HGDP00875	Mayan	Mexico	Mesoamerica	HGDP_(Patterson_et_al.,_2012)	Axiom_Human_Origins_(Affymetrix)	19	-91	TRUE	TRUE	0.8861	0.0375	0.0764	#999999
Maya	Maya	HGDP00876	Mayan	Mexico	Mesoamerica	HGDP_(Patterson_et_al.,_2012)	Axiom_Human_Origins_(Affymetrix)	19	-91	TRUE	TRUE	0.6945	0.0125	0.293	#999999
Maya	Maya	HGDP00877	Mayan	Mexico	Mesoamerica	HGDP_(Patterson_et_al.,_2012)	Axiom_Human_Origins_(Affymetrix)	19	-91	TRUE	TRUE	0.8579	0.0104	0.1318	#999999
Mixe	Mixe	mixe0007	Mixe-Zoque	Mexico	Mesoamerica	Lazaridis_et_al.,_2014	Axiom_Human_Origins_(Affymetrix)	16.95	-96.5833	FALSE	FALSE	0.9938	0	0.0061	#A6761D
Mixe	Mixe	mixe0009	Mixe-Zoque	Mexico	Mesoamerica	Lazaridis_et_al.,_2014	Axiom_Human_Origins_(Affymetrix)	16.95	-96.5833	TRUE	TRUE	0.9797	0	0.0203	#A6761D
Mixe	Mixe	mixe0015	Mixe-Zoque	Mexico	Mesoamerica	Lazaridis_et_al.,_2014	Axiom_Human_Origins_(Affymetrix)	16.95	-96.5833	TRUE	FALSE	1	0	0	#A6761D
Mixe	Mixe	mixe0018	Mixe-Zoque	Mexico	Mesoamerica	Lazaridis_et_al.,_2014	Axiom_Human_Origins_(Affymetrix)	16.95	-96.5833	TRUE	FALSE	1	0	0	#A6761D
Mixe	Mixe	mixe0026	Mixe-Zoque	Mexico	Mesoamerica	Lazaridis_et_al.,_2014	Axiom_Human_Origins_(Affymetrix)	16.95	-96.5833	TRUE	TRUE	0.9877	0	0.0123	#A6761D
Mixe	Mixe	mixe0027	Mixe-Zoque	Mexico	Mesoamerica	Lazaridis_et_al.,_2014	Axiom_Human_Origins_(Affymetrix)	16.95	-96.5833	TRUE	TRUE	0.9831	0	0.0169	#A6761D
Mixe	Mixe	mixe0028	Mixe-Zoque	Mexico	Mesoamerica	Lazaridis_et_al.,_2014	Axiom_Human_Origins_(Affymetrix)	16.95	-96.5833	TRUE	TRUE	0.9895	0	0.0105	#A6761D
Mixe	Mixe	mixe0029	Mixe-Zoque	Mexico	Mesoamerica	Lazaridis_et_al.,_2014	Axiom_Human_Origins_(Affymetrix)	16.95	-96.5833	TRUE	FALSE	1	0	0	#A6761D
Mixe	Mixe	mixe0030	Mixe-Zoque	Mexico	Mesoamerica	Lazaridis_et_al.,_2014	Axiom_Human_Origins_(Affymetrix)	16.95	-96.5833	TRUE	TRUE	0.9821	0	0.0179	#A6761D
Mixe	Mixe	mixe0035	Mixe-Zoque	Mexico	Mesoamerica	Lazaridis_et_al.,_2014	Axiom_Human_Origins_(Affymetrix)	16.95	-96.5833	TRUE	TRUE	0.9871	0	0.0129	#A6761D
Mixe.DG	Mixe.DG	S_Mixe-2.DG	Mixe-Zoque	Mexico	Mesoamerica	Skoglund_et_al.,_2015	Shotgun_sequenced	16.95	-96.5833	TRUE	TRUE	0.9743	0	0.0257	#A6761D
Mixe.DG	Mixe.DG	S_Mixe-3.DG	Mixe-Zoque	Mexico	Mesoamerica	Skoglund_et_al.,_2015	Shotgun_sequenced	16.95	-96.5833	TRUE	TRUE	0.9782	0.0002	0.0215	#A6761D
Mixtec	Mixtec	Mixa0001	Oto-Manguean	Mexico	Mesoamerica	Lazaridis_et_al.,_2014	Axiom_Human_Origins_(Affymetrix)	17.45	-97.2167	TRUE	TRUE	0.9468	0.002	0.0513	#A65628
Mixtec	Mixtec	Mixa0002	Oto-Manguean	Mexico	Mesoamerica	Lazaridis_et_al.,_2014	Axiom_Human_Origins_(Affymetrix)	17.8333	-97.4833	TRUE	TRUE	0.8799	0	0.1201	#A65628
Mixtec	Mixtec	Mixa0016	Oto-Manguean	Mexico	Mesoamerica	Lazaridis_et_al.,_2014	Axiom_Human_Origins_(Affymetrix)	15.95	-97.3667	TRUE	TRUE	0.9548	0.0091	0.0362	#A65628
Mixtec	Mixtec	Mixa0018	Oto-Manguean	Mexico	Mesoamerica	Lazaridis_et_al.,_2014	Axiom_Human_Origins_(Affymetrix)	15.95	-97.3667	TRUE	TRUE	0.9467	0.0039	0.0494	#A65628
Mixtec	Mixtec	Mixa0024	Oto-Manguean	Mexico	Mesoamerica	Lazaridis_et_al.,_2014	Axiom_Human_Origins_(Affymetrix)	15.95	-97.3667	TRUE	TRUE	0.9408	0.0167	0.0426	#A65628
Mixtec	Mixtec	Mixa0049	Oto-Manguean	Mexico	Mesoamerica	Lazaridis_et_al.,_2014	Axiom_Human_Origins_(Affymetrix)	15.95	-97.3667	TRUE	TRUE	0.952	0.0125	0.0355	#A65628
Mixtec	Mixtec	Mixa0061	Oto-Manguean	Mexico	Mesoamerica	Lazaridis_et_al.,_2014	Axiom_Human_Origins_(Affymetrix)	17	-97	TRUE	TRUE	0.9442	0.0159	0.0399	#A65628
Mixtec	Mixtec	Mixa0078	Oto-Manguean	Mexico	Mesoamerica	Lazaridis_et_al.,_2014	Axiom_Human_Origins_(Affymetrix)	18.0167	-96.7333	TRUE	TRUE	0.9538	0.0151	0.0311	#A65628
Mixtec	Mixtec	Mixa0087	Oto-Manguean	Mexico	Mesoamerica	Lazaridis_et_al.,_2014	Axiom_Human_Origins_(Affymetrix)	15.95	-97.3667	TRUE	TRUE	0.9085	0.0176	0.0739	#A65628
Mixtec	Mixtec	Mixa0093	Oto-Manguean	Mexico	Mesoamerica	Lazaridis_et_al.,_2014	Axiom_Human_Origins_(Affymetrix)	17	-97	TRUE	TRUE	0.9089	0.0208	0.0703	#A65628
Mixtec.DG	Mixtec.DG	S_Mixtec-1.DG	Oto-Manguean	Mexico	Mesoamerica	SGDP_(Mallick_et_al.,_2016)	Shotgun_sequenced	17	-97	TRUE	TRUE	0.9098	0.0179	0.0723	#A65628
Mixtec.DG	Mixtec.DG	S_Mixtec-2.DG	Oto-Manguean	Mexico	Mesoamerica	SGDP_(Mallick_et_al.,_2016)	Shotgun_sequenced	17	-97	TRUE	TRUE	0.7035	0.0349	0.2616	#A65628
Munduruku	Munduruku	MU224	Tupi	Brazil	Eastern_South_America	Castro_e_Silva_et_al.,_2021	Axiom_Human_Origins_(Affymetrix)	-6.38	-59.15	TRUE	FALSE	0.9937	0.004	0.0023	#E41A1C
Munduruku	Munduruku	MU57	Tupi	Brazil	Eastern_South_America	Castro_e_Silva_et_al.,_2021	Axiom_Human_Origins_(Affymetrix)	-6.38	-59.15	FALSE	FALSE	1	0	0	#E41A1C
LoretoMix	Muniche	SMAR-3	Language_Isolate	Peru	Western_South_America	Barbieri_et_al.,_2019	Axiom_Human_Origins_(Affymetrix)	-5.49986	-76.4634	TRUE	FALSE	1	0	0	#E6AB02
LoretoMix	Muniche	SMAR-4	Language_Isolate	Peru	Western_South_America	Barbieri_et_al.,_2019	Axiom_Human_Origins_(Affymetrix)	-5.49986	-76.4634	TRUE	FALSE	1	0	0	#E6AB02
Narihuala	Narihuala	PIU24	Pacific_Coast	Peru	Western_South_America	Barbieri_et_al.,_2019	Axiom_Human_Origins_(Affymetrix)	-5.3	-80.7	TRUE	FALSE	1	0	0	#377EB8
Narihuala	Narihuala	PIU25	Pacific_Coast	Peru	Western_South_America	Barbieri_et_al.,_2019	Axiom_Human_Origins_(Affymetrix)	-5.3	-80.7	TRUE	TRUE	0.9716	0.0003	0.0281	#377EB8
Narihuala	Narihuala	PIU27	Pacific_Coast	Peru	Western_South_America	Barbieri_et_al.,_2019	Axiom_Human_Origins_(Affymetrix)	-5.3	-80.7	TRUE	FALSE	0.9945	0	0.0055	#377EB8
Narihuala	Narihuala	PIU28	Pacific_Coast	Peru	Western_South_America	Barbieri_et_al.,_2019	Axiom_Human_Origins_(Affymetrix)	-5.3	-80.7	TRUE	FALSE	1	0	0	#377EB8
Narihuala	Narihuala	PIU35	Pacific_Coast	Peru	Western_South_America	Barbieri_et_al.,_2019	Axiom_Human_Origins_(Affymetrix)	-5.3	-80.7	TRUE	FALSE	0.9989	0	0.0011	#377EB8
Olmos	Olmos	LAM03	Pacific_Coast	Peru	Western_South_America	Barbieri_et_al.,_2019	Axiom_Human_Origins_(Affymetrix)	-5.99	-79.75	TRUE	TRUE	0.9479	0	0.0521	#377EB8
Olmos	Olmos	Lam05	Pacific_Coast	Peru	Western_South_America	Barbieri_et_al.,_2019	Axiom_Human_Origins_(Affymetrix)	-5.99	-79.75	TRUE	TRUE	0.9711	0.0124	0.0165	#377EB8
Olmos	Olmos	Lam07	Pacific_Coast	Peru	Western_South_America	Barbieri_et_al.,_2019	Axiom_Human_Origins_(Affymetrix)	-5.99	-79.75	TRUE	TRUE	0.9097	0.0181	0.0722	#377EB8
Olmos	Olmos	LAM08	Pacific_Coast	Peru	Western_South_America	Barbieri_et_al.,_2019	Axiom_Human_Origins_(Affymetrix)	-5.99	-79.75	TRUE	TRUE	0.698	0.0682	0.2338	#377EB8
Parakanã	Parakanã	PAR100	Tupi	Brazil	Eastern_South_America	Castro_e_Silva_et_al.,_2020	Axiom_Human_Origins_(Affymetrix)	-5.37	-51.28	FALSE	FALSE	1	0	0	#E41A1C
Parakanã	Parakanã	PAR137	Tupi	Brazil	Eastern_South_America	Castro_e_Silva_et_al.,_2020	Axiom_Human_Origins_(Affymetrix)	-5.37	-51.28	TRUE	FALSE	1	0	0	#E41A1C
Parakanã	Parakanã	PAR99	Tupi	Brazil	Eastern_South_America	Castro_e_Silva_et_al.,_2020	Axiom_Human_Origins_(Affymetrix)	-5.37	-51.28	TRUE	FALSE	1	0	0	#E41A1C
Paran	Paran	LIM-1	Pacific_Coast	Peru	Western_South_America	Barbieri_et_al.,_2019	Axiom_Human_Origins_(Affymetrix)	-11.06	-77.38	FALSE	TRUE	0.8822	0.0089	0.1089	#377EB8
Paran	Paran	LIM-2	Pacific_Coast	Peru	Western_South_America	Barbieri_et_al.,_2019	Axiom_Human_Origins_(Affymetrix)	-11.06	-77.38	TRUE	TRUE	0.9205	0	0.0795	#377EB8
Paran	Paran	LIM-5	Pacific_Coast	Peru	Western_South_America	Barbieri_et_al.,_2019	Axiom_Human_Origins_(Affymetrix)	-11.06	-77.38	TRUE	TRUE	0.895	0	0.105	#377EB8
Piapoco	Piapoco	HGDP00702	Arawak	Colombia	Western_South_America	HGDP_(Patterson_et_al.,_2012)	Axiom_Human_Origins_(Affymetrix)	3	-68	FALSE	FALSE	1	0	0	#800080
Piapoco	Piapoco	HGDP00703	Arawak	Colombia	Western_South_America	HGDP_(Patterson_et_al.,_2012)	Axiom_Human_Origins_(Affymetrix)	3	-68	TRUE	TRUE	0.8551	0.0482	0.0967	#800080
Piapoco	Piapoco	HGDP00704	Arawak	Colombia	Western_South_America	HGDP_(Patterson_et_al.,_2012)	Axiom_Human_Origins_(Affymetrix)	3	-68	FALSE	FALSE	1	0	0	#800080
Piapoco	Piapoco	HGDP00706	Arawak	Colombia	Western_South_America	HGDP_(Patterson_et_al.,_2012)	Axiom_Human_Origins_(Affymetrix)	3	-68	TRUE	FALSE	1	0	0	#800080
Piapoco	Piapoco	HGDP00970	Arawak	Colombia	Western_South_America	HGDP_(Patterson_et_al.,_2012)	Axiom_Human_Origins_(Affymetrix)	3	-68	TRUE	FALSE	1	0	0	#800080
Pima	Pima	HGDP01037	Uto-Aztecan	Mexico	Mesoamerica	HGDP_(Patterson_et_al.,_2012)	Axiom_Human_Origins_(Affymetrix)	29	-108	TRUE	TRUE	0.9272	0	0.0728	#F781BF
Pima	Pima	HGDP01041	Uto-Aztecan	Mexico	Mesoamerica	HGDP_(Patterson_et_al.,_2012)	Axiom_Human_Origins_(Affymetrix)	29	-108	TRUE	TRUE	0.9674	0	0.0326	#F781BF
Pima	Pima	HGDP01043	Uto-Aztecan	Mexico	Mesoamerica	HGDP_(Patterson_et_al.,_2012)	Axiom_Human_Origins_(Affymetrix)	29	-108	FALSE	TRUE	0.9778	0	0.0222	#F781BF
Pima	Pima	HGDP01044	Uto-Aztecan	Mexico	Mesoamerica	HGDP_(Patterson_et_al.,_2012)	Axiom_Human_Origins_(Affymetrix)	29	-108	FALSE	TRUE	0.9753	0	0.0247	#F781BF
Pima	Pima	HGDP01047	Uto-Aztecan	Mexico	Mesoamerica	HGDP_(Patterson_et_al.,_2012)	Axiom_Human_Origins_(Affymetrix)	29	-108	TRUE	TRUE	0.9607	0	0.0393	#F781BF
Pima	Pima	HGDP01050	Uto-Aztecan	Mexico	Mesoamerica	HGDP_(Patterson_et_al.,_2012)	Axiom_Human_Origins_(Affymetrix)	29	-108	FALSE	TRUE	0.915	0	0.085	#F781BF
Pima	Pima	HGDP01051	Uto-Aztecan	Mexico	Mesoamerica	HGDP_(Patterson_et_al.,_2012)	Axiom_Human_Origins_(Affymetrix)	29	-108	TRUE	TRUE	0.9323	0	0.0677	#F781BF
Pima	Pima	HGDP01053	Uto-Aztecan	Mexico	Mesoamerica	HGDP_(Patterson_et_al.,_2012)	Axiom_Human_Origins_(Affymetrix)	29	-108	FALSE	TRUE	0.9674	0	0.0326	#F781BF
Pima	Pima	HGDP01055	Uto-Aztecan	Mexico	Mesoamerica	HGDP_(Patterson_et_al.,_2012)	Axiom_Human_Origins_(Affymetrix)	29	-108	TRUE	TRUE	0.9051	0.0014	0.0935	#F781BF
Pima	Pima	HGDP01056	Uto-Aztecan	Mexico	Mesoamerica	HGDP_(Patterson_et_al.,_2012)	Axiom_Human_Origins_(Affymetrix)	29	-108	TRUE	TRUE	0.9801	0	0.0199	#F781BF
Pima	Pima	HGDP01057	Uto-Aztecan	Mexico	Mesoamerica	HGDP_(Patterson_et_al.,_2012)	Axiom_Human_Origins_(Affymetrix)	29	-108	TRUE	TRUE	0.9685	0	0.0315	#F781BF
Pima	Pima	HGDP01058	Uto-Aztecan	Mexico	Mesoamerica	HGDP_(Patterson_et_al.,_2012)	Axiom_Human_Origins_(Affymetrix)	29	-108	TRUE	TRUE	0.894	0	0.106	#F781BF
Pima	Pima	HGDP01059	Uto-Aztecan	Mexico	Mesoamerica	HGDP_(Patterson_et_al.,_2012)	Axiom_Human_Origins_(Affymetrix)	29	-108	TRUE	TRUE	0.9394	0	0.0606	#F781BF
Pima	Pima	HGDP01060	Uto-Aztecan	Mexico	Mesoamerica	HGDP_(Patterson_et_al.,_2012)	Axiom_Human_Origins_(Affymetrix)	29	-108	TRUE	TRUE	0.9097	0	0.0903	#F781BF
Quechua.DG	Quechua.DG	S_Quechua-3.DG	Quechua	Peru	Western_South_America	SGDP_(Mallick_et_al.,_2016)	Shotgun_sequenced	-13.5	-72	TRUE	TRUE	0.9719	0	0.0281	#4DAF4A
Cusco	Quechua_Cusco	CUS-1	Quechua	Peru	Western_South_America	Barbieri_et_al.,_2019	Axiom_Human_Origins_(Affymetrix)	-13.56	-71.98	TRUE	TRUE	0.9296	0	0.0704	#4DAF4A
Cusco	Quechua_Cusco	CUS-2	Quechua	Peru	Western_South_America	Barbieri_et_al.,_2019	Axiom_Human_Origins_(Affymetrix)	-13.56	-71.98	TRUE	TRUE	0.9234	0.0011	0.0755	#4DAF4A
Cusco	Quechua_Cusco	CUS-5	Quechua	Peru	Western_South_America	Barbieri_et_al.,_2019	Axiom_Human_Origins_(Affymetrix)	-13.56	-71.98	TRUE	TRUE	0.9153	0.0014	0.0833	#4DAF4A
Cusco2	Quechua_Cusco2	K3	Quechua	Peru	Western_South_America	Barbieri_et_al.,_2019	Axiom_Human_Origins_(Affymetrix)	-13.52	-71.97	TRUE	TRUE	0.9277	0.0006	0.0717	#4DAF4A
Cusco2	Quechua_Cusco2	K34	Quechua	Peru	Western_South_America	Barbieri_et_al.,_2019	Axiom_Human_Origins_(Affymetrix)	-13.52	-71.97	TRUE	TRUE	0.5739	0.0238	0.4023	#4DAF4A
Cusco2	Quechua_Cusco2	K36	Quechua	Peru	Western_South_America	Barbieri_et_al.,_2019	Axiom_Human_Origins_(Affymetrix)	-13.52	-71.97	TRUE	TRUE	0.8544	0.0107	0.1349	#4DAF4A
Cusco2	Quechua_Cusco2	K38	Quechua	Peru	Western_South_America	Barbieri_et_al.,_2019	Axiom_Human_Origins_(Affymetrix)	-13.52	-71.97	TRUE	TRUE	0.8804	0.0034	0.1162	#4DAF4A
Cusco2	Quechua_Cusco2	K40	Quechua	Peru	Western_South_America	Barbieri_et_al.,_2019	Axiom_Human_Origins_(Affymetrix)	-13.52	-71.97	TRUE	TRUE	0.7674	0.0071	0.2255	#4DAF4A
Cusco2	Quechua_Cusco2	K41	Quechua	Peru	Western_South_America	Barbieri_et_al.,_2019	Axiom_Human_Origins_(Affymetrix)	-13.52	-71.97	TRUE	TRUE	0.5425	0.0217	0.4358	#4DAF4A
Cusco2	Quechua_Cusco2	K9	Quechua	Peru	Western_South_America	Barbieri_et_al.,_2019	Axiom_Human_Origins_(Affymetrix)	-13.52	-71.97	TRUE	TRUE	0.9146	0.0067	0.0787	#4DAF4A
Quechua	Quechua_Cusco3	NA11197	Quechua	Peru	Western_South_America	Lazaridis_et_al.,_2014	Axiom_Human_Origins_(Affymetrix)	-13.5	-72	TRUE	TRUE	0.8641	0.0068	0.1291	#4DAF4A
Quechua	Quechua_Cusco3	NA11198	Quechua	Peru	Western_South_America	Lazaridis_et_al.,_2014	Axiom_Human_Origins_(Affymetrix)	-13.5	-72	TRUE	TRUE	0.8248	0.0135	0.1617	#4DAF4A
Quechua	Quechua_Cusco3	NA11199	Quechua	Peru	Western_South_America	Lazaridis_et_al.,_2014	Axiom_Human_Origins_(Affymetrix)	-13.5	-72	TRUE	TRUE	0.8621	0.0079	0.1301	#4DAF4A
Quechua	Quechua_Cusco3	NA11200	Quechua	Peru	Western_South_America	Lazaridis_et_al.,_2014	Axiom_Human_Origins_(Affymetrix)	-13.5	-72	TRUE	TRUE	0.9757	0	0.0243	#4DAF4A
Quechua	Quechua_Cusco3	NA11201	Quechua	Peru	Western_South_America	Lazaridis_et_al.,_2014	Axiom_Human_Origins_(Affymetrix)	-13.5	-72	FALSE	TRUE	0.923	0	0.077	#4DAF4A
Puno	Quechua_Puno	PUN07	Quechua	Peru	Western_South_America	Barbieri_et_al.,_2019	Axiom_Human_Origins_(Affymetrix)	-15.7662	-69.683	TRUE	FALSE	1	0	0	#4DAF4A
Puno	Quechua_Puno	PUN24	Quechua	Peru	Western_South_America	Barbieri_et_al.,_2019	Axiom_Human_Origins_(Affymetrix)	-15.7662	-69.683	TRUE	FALSE	1	0	0	#4DAF4A
Puno	Quechua_Puno	PUN48	Quechua	Peru	Western_South_America	Barbieri_et_al.,_2019	Axiom_Human_Origins_(Affymetrix)	-15.7662	-69.683	TRUE	FALSE	1	0	0	#4DAF4A
Puno	Quechua_Puno	PUN49	Quechua	Peru	Western_South_America	Barbieri_et_al.,_2019	Axiom_Human_Origins_(Affymetrix)	-15.7662	-69.683	TRUE	TRUE	0.9836	0	0.0164	#4DAF4A
Puno	Quechua_Puno	PUN50	Quechua	Peru	Western_South_America	Barbieri_et_al.,_2019	Axiom_Human_Origins_(Affymetrix)	-15.77	-69.68	TRUE	TRUE	0.9737	0	0.0263	#4DAF4A
Sechura	Sechura	PIU16	Pacific_Coast	Peru	Western_South_America	Barbieri_et_al.,_2019	Axiom_Human_Origins_(Affymetrix)	-5.57	-80.83	TRUE	TRUE	0.7361	0.0433	0.2206	#377EB8
Sechura	Sechura	PIU19	Pacific_Coast	Peru	Western_South_America	Barbieri_et_al.,_2019	Axiom_Human_Origins_(Affymetrix)	-5.57	-80.83	TRUE	FALSE	1	0	0	#377EB8
Sechura	Sechura	PIU21	Pacific_Coast	Peru	Western_South_America	Barbieri_et_al.,_2019	Axiom_Human_Origins_(Affymetrix)	-5.57	-80.83	TRUE	TRUE	0.9776	0.0037	0.0187	#377EB8
LoretoMix	Shawi	SMAR-2	Cahuapanan	Peru	Western_South_America	Barbieri_et_al.,_2019	Axiom_Human_Origins_(Affymetrix)	-5.49986	-76.4634	TRUE	FALSE	1	0	0	#7570B3
Surui	Surui	HGDP00832	Tupi	Brazil	Eastern_South_America	HGDP_(Patterson_et_al.,_2012)	Axiom_Human_Origins_(Affymetrix)	-11	-62	FALSE	FALSE	1	0	0	#E41A1C
Surui	Surui	HGDP00837	Tupi	Brazil	Eastern_South_America	HGDP_(Patterson_et_al.,_2012)	Axiom_Human_Origins_(Affymetrix)	-11	-62	FALSE	FALSE	1	0	0	#E41A1C
Surui	Surui	HGDP00838	Tupi	Brazil	Eastern_South_America	HGDP_(Patterson_et_al.,_2012)	Axiom_Human_Origins_(Affymetrix)	-11	-62	FALSE	FALSE	1	0	0	#E41A1C
Surui	Surui	HGDP00843	Tupi	Brazil	Eastern_South_America	HGDP_(Patterson_et_al.,_2012)	Axiom_Human_Origins_(Affymetrix)	-11	-62	FALSE	FALSE	1	0	0	#E41A1C
Surui	Surui	HGDP00845	Tupi	Brazil	Eastern_South_America	HGDP_(Patterson_et_al.,_2012)	Axiom_Human_Origins_(Affymetrix)	-11	-62	FALSE	FALSE	1	0	0	#E41A1C
Surui	Surui	HGDP00846	Tupi	Brazil	Eastern_South_America	HGDP_(Patterson_et_al.,_2012)	Axiom_Human_Origins_(Affymetrix)	-11	-62	FALSE	FALSE	1	0	0	#E41A1C
Surui	Surui	HGDP00849	Tupi	Brazil	Eastern_South_America	HGDP_(Patterson_et_al.,_2012)	Axiom_Human_Origins_(Affymetrix)	-11	-62	FALSE	FALSE	1	0	0	#E41A1C
Surui	Surui	HGDP00852	Tupi	Brazil	Eastern_South_America	HGDP_(Patterson_et_al.,_2012)	Axiom_Human_Origins_(Affymetrix)	-11	-62	FALSE	FALSE	1	0	0	#E41A1C
Surui	Surui	Surui_14	Tupi	Brazil	Eastern_South_America	Skoglund_et_al.,_2015	Axiom_Human_Origins_(Affymetrix)	-11	-62	FALSE	FALSE	1	0	0	#E41A1C
Surui	Surui	Surui_20	Tupi	Brazil	Eastern_South_America	Skoglund_et_al.,_2015	Axiom_Human_Origins_(Affymetrix)	-11	-62	TRUE	FALSE	1	0	0	#E41A1C
Surui	Surui	Surui_307	Tupi	Brazil	Eastern_South_America	Skoglund_et_al.,_2015	Axiom_Human_Origins_(Affymetrix)	-11	-62	FALSE	FALSE	1	0	0	#E41A1C
Surui	Surui	Surui_72	Tupi	Brazil	Eastern_South_America	Skoglund_et_al.,_2015	Axiom_Human_Origins_(Affymetrix)	-11	-62	TRUE	FALSE	1	0	0	#E41A1C
Tallan	Tallan	PIU01	Pacific_Coast	Peru	Western_South_America	Barbieri_et_al.,_2019	Axiom_Human_Origins_(Affymetrix)	-5.41	-80.68	TRUE	FALSE	1	0	0	#377EB8
Tallan	Tallan	PIU02	Pacific_Coast	Peru	Western_South_America	Barbieri_et_al.,_2019	Axiom_Human_Origins_(Affymetrix)	-5.41	-80.68	TRUE	FALSE	0.9921	0	0.0079	#377EB8
Tallan	Tallan	PIU04	Pacific_Coast	Peru	Western_South_America	Barbieri_et_al.,_2019	Axiom_Human_Origins_(Affymetrix)	-5.41	-80.68	TRUE	TRUE	0.9857	0	0.0142	#377EB8
Tallan	Tallan	PIU05	Pacific_Coast	Peru	Western_South_America	Barbieri_et_al.,_2019	Axiom_Human_Origins_(Affymetrix)	-5.41	-80.68	TRUE	FALSE	1	0	0	#377EB8
Tallan	Tallan	PIU06	Pacific_Coast	Peru	Western_South_America	Barbieri_et_al.,_2019	Axiom_Human_Origins_(Affymetrix)	-5.41	-80.68	TRUE	TRUE	0.9848	0.0152	0	#377EB8
Tallan	Tallan	PIU08	Pacific_Coast	Peru	Western_South_America	Barbieri_et_al.,_2019	Axiom_Human_Origins_(Affymetrix)	-5.41	-80.68	TRUE	FALSE	1	0	0	#377EB8
Tallan	Tallan	PIU11	Pacific_Coast	Peru	Western_South_America	Barbieri_et_al.,_2019	Axiom_Human_Origins_(Affymetrix)	-5.41	-80.68	TRUE	TRUE	0.9879	0	0.0121	#377EB8
Tallan	Tallan	PIU12	Pacific_Coast	Peru	Western_South_America	Barbieri_et_al.,_2019	Axiom_Human_Origins_(Affymetrix)	-5.41	-80.68	TRUE	TRUE	0.9802	0	0.0198	#377EB8
Tumbes	Tumbes	TUM07	Pacific_Coast	Peru	Western_South_America	Barbieri_et_al.,_2019	Axiom_Human_Origins_(Affymetrix)	-3.66	-80.62	TRUE	TRUE	0.7703	0.0885	0.1412	#377EB8
Tumbes	Tumbes	TUM09	Pacific_Coast	Peru	Western_South_America	Barbieri_et_al.,_2019	Axiom_Human_Origins_(Affymetrix)	-3.66	-80.62	TRUE	TRUE	0.6313	0.0937	0.275	#377EB8
Tumbes	Tumbes	TUM10	Pacific_Coast	Peru	Western_South_America	Barbieri_et_al.,_2019	Axiom_Human_Origins_(Affymetrix)	-3.66	-80.62	TRUE	TRUE	0.4786	0.1624	0.359	#377EB8
Tumbes	Tumbes	TUM12	Pacific_Coast	Peru	Western_South_America	Barbieri_et_al.,_2019	Axiom_Human_Origins_(Affymetrix)	-3.66	-80.62	TRUE	TRUE	0.822	0.0846	0.0934	#377EB8
Tumbes	Tumbes	TUM22	Pacific_Coast	Peru	Western_South_America	Barbieri_et_al.,_2019	Axiom_Human_Origins_(Affymetrix)	-3.66	-80.62	TRUE	TRUE	0.6446	0.1503	0.205	#377EB8
Tumbes	Tumbes	TUM27	Pacific_Coast	Peru	Western_South_America	Barbieri_et_al.,_2019	Axiom_Human_Origins_(Affymetrix)	-3.66	-80.62	TRUE	TRUE	0.9242	0.0353	0.0405	#377EB8
Tumbes	Tumbes	TUM28	Pacific_Coast	Peru	Western_South_America	Barbieri_et_al.,_2019	Axiom_Human_Origins_(Affymetrix)	-3.66	-80.62	TRUE	TRUE	0.7374	0.1583	0.1043	#377EB8
Tumbes	Tumbes	TUM30	Pacific_Coast	Peru	Western_South_America	Barbieri_et_al.,_2019	Axiom_Human_Origins_(Affymetrix)	-3.66	-80.62	TRUE	TRUE	0.6409	0.1577	0.2014	#377EB8
Tupiniquim	Tupiniquim	2004	Tupi	Brazil	Eastern_South_America	Castro_e_Silva_et_al.,_2020	Axiom_Human_Origins_(Affymetrix)	-19.88	-40.18	TRUE	TRUE	0.9171	0.0297	0.0533	#E41A1C
Urubu_Kaapor	Urubu_Kaapor	U.Kaapor_150	Tupi	Brazil	Eastern_South_America	Skoglund_et_al.,_2015	Axiom_Human_Origins_(Affymetrix)	-2.5	-46.5	FALSE	FALSE	1	0	0	#E41A1C
Urubu_Kaapor	Urubu_Kaapor	U.Kaapor_164	Tupi	Brazil	Eastern_South_America	Skoglund_et_al.,_2015	Axiom_Human_Origins_(Affymetrix)	-2.5	-46.5	TRUE	FALSE	1	0	0	#E41A1C
Urubu_Kaapor	Urubu_Kaapor	U.Kaapor_95	Tupi	Brazil	Eastern_South_America	Skoglund_et_al.,_2015	Axiom_Human_Origins_(Affymetrix)	-2.5	-46.5	TRUE	FALSE	1	0	0	#E41A1C
UtcubambaSouth	UtcubambaSouth	CH024	Andes	Peru	Western_South_America	Barbieri_et_al.,_2019	Axiom_Human_Origins_(Affymetrix)	-6.39	-77.9	TRUE	TRUE	0.8506	0.013	0.1365	#FDAE6B
UtcubambaSouth	UtcubambaSouth	CH025	Andes	Peru	Western_South_America	Barbieri_et_al.,_2019	Axiom_Human_Origins_(Affymetrix)	-6.39	-77.9	TRUE	TRUE	0.8075	0.0103	0.1823	#FDAE6B
UtcubambaSouth	UtcubambaSouth	CH026	Andes	Peru	Western_South_America	Barbieri_et_al.,_2019	Axiom_Human_Origins_(Affymetrix)	-6.39	-77.9	TRUE	TRUE	0.5719	0.0413	0.3868	#FDAE6B
UtcubambaSouth	UtcubambaSouth	CH029	Andes	Peru	Western_South_America	Barbieri_et_al.,_2019	Axiom_Human_Origins_(Affymetrix)	-6.39	-77.9	TRUE	TRUE	0.6832	0.0246	0.2922	#FDAE6B
Wajãpi	Wajãpi	W137	Tupi	Brazil	Eastern_South_America	Castro_e_Silva_et_al.,_2020	Axiom_Human_Origins_(Affymetrix)	1.05	-52.83	TRUE	FALSE	0.9737	0.0263	0	#E41A1C
Wajãpi	Wajãpi	W218	Tupi	Brazil	Eastern_South_America	Castro_e_Silva_et_al.,_2020	Axiom_Human_Origins_(Affymetrix)	1.05	-52.83	TRUE	FALSE	0.9785	0.0215	0	#E41A1C
Wayku	Wayku	CH104	Quechua	Peru	Western_South_America	Barbieri_et_al.,_2019	Axiom_Human_Origins_(Affymetrix)	-6.42	-76.52	TRUE	TRUE	0.9661	0	0.0339	#4DAF4A
Wayku	Wayku	CH105	Quechua	Peru	Western_South_America	Barbieri_et_al.,_2019	Axiom_Human_Origins_(Affymetrix)	-6.42	-76.52	TRUE	FALSE	1	0	0	#4DAF4A
Wayku	Wayku	CH106	Quechua	Peru	Western_South_America	Barbieri_et_al.,_2019	Axiom_Human_Origins_(Affymetrix)	-6.42	-76.52	TRUE	TRUE	0.9784	0	0.0216	#4DAF4A
Wayku	Wayku	CH107	Quechua	Peru	Western_South_America	Barbieri_et_al.,_2019	Axiom_Human_Origins_(Affymetrix)	-6.42	-76.52	TRUE	TRUE	0.9719	0	0.0281	#4DAF4A
Wayku	Wayku	CH108	Quechua	Peru	Western_South_America	Barbieri_et_al.,_2019	Axiom_Human_Origins_(Affymetrix)	-6.42	-76.52	TRUE	TRUE	0.9692	0	0.0308	#4DAF4A
Wayku	Wayku	CH109	Quechua	Peru	Western_South_America	Barbieri_et_al.,_2019	Axiom_Human_Origins_(Affymetrix)	-6.42	-76.52	TRUE	TRUE	0.9655	0.0018	0.0327	#4DAF4A
Wayku	Wayku	CH111	Quechua	Peru	Western_South_America	Barbieri_et_al.,_2019	Axiom_Human_Origins_(Affymetrix)	-6.42	-76.52	TRUE	TRUE	0.9862	0	0.0138	#4DAF4A
Wayku	Wayku	CH112	Quechua	Peru	Western_South_America	Barbieri_et_al.,_2019	Axiom_Human_Origins_(Affymetrix)	-6.42	-76.52	TRUE	TRUE	0.9879	0	0.0121	#4DAF4A
Wayku	Wayku	CH116	Quechua	Peru	Western_South_America	Barbieri_et_al.,_2019	Axiom_Human_Origins_(Affymetrix)	-6.42	-76.52	TRUE	TRUE	0.9719	0	0.0281	#4DAF4A
Wayku	Wayku	CH117	Quechua	Peru	Western_South_America	Barbieri_et_al.,_2019	Axiom_Human_Origins_(Affymetrix)	-6.42	-76.52	TRUE	TRUE	0.9894	0	0.0105	#4DAF4A
Xavante	Xavante	Xavante_1004	Jê	Brazil	Eastern_South_America	Skoglund_et_al.,_2015	Axiom_Human_Origins_(Affymetrix)	-14	-52.5	TRUE	FALSE	1	0	0	#E7298A
Xavante	Xavante	Xavante_107	Jê	Brazil	Eastern_South_America	Skoglund_et_al.,_2015	Axiom_Human_Origins_(Affymetrix)	-14	-52.5	TRUE	FALSE	1	0	0	#E7298A
Xavante	Xavante	Xavante_1104	Jê	Brazil	Eastern_South_America	Skoglund_et_al.,_2015	Axiom_Human_Origins_(Affymetrix)	-14	-52.5	FALSE	FALSE	1	0	0	#E7298A
Xavante	Xavante	Xavante_1105	Jê	Brazil	Eastern_South_America	Skoglund_et_al.,_2015	Axiom_Human_Origins_(Affymetrix)	-14	-52.5	FALSE	FALSE	1	0	0	#E7298A
Xavante	Xavante	Xavante_1513	Jê	Brazil	Eastern_South_America	Skoglund_et_al.,_2015	Axiom_Human_Origins_(Affymetrix)	-14	-52.5	FALSE	FALSE	1	0	0	#E7298A
Xavante	Xavante	Xavante_214	Jê	Brazil	Eastern_South_America	Skoglund_et_al.,_2015	Axiom_Human_Origins_(Affymetrix)	-14	-52.5	FALSE	FALSE	1	0	0	#E7298A
Xavante	Xavante	Xavante_2302	Jê	Brazil	Eastern_South_America	Skoglund_et_al.,_2015	Axiom_Human_Origins_(Affymetrix)	-14	-52.5	FALSE	FALSE	1	0	0	#E7298A
Xavante	Xavante	Xavante_2304	Jê	Brazil	Eastern_South_America	Skoglund_et_al.,_2015	Axiom_Human_Origins_(Affymetrix)	-14	-52.5	TRUE	FALSE	1	0	0	#E7298A
Xavante	Xavante	Xavante_401	Jê	Brazil	Eastern_South_America	Skoglund_et_al.,_2015	Axiom_Human_Origins_(Affymetrix)	-14	-52.5	FALSE	FALSE	1	0	0	#E7298A
Xavante	Xavante	Xavante_506	Jê	Brazil	Eastern_South_America	Skoglund_et_al.,_2015	Axiom_Human_Origins_(Affymetrix)	-14	-52.5	TRUE	FALSE	1	0	0	#E7298A
Xavante	Xavante	Xavante_606	Jê	Brazil	Eastern_South_America	Skoglund_et_al.,_2015	Axiom_Human_Origins_(Affymetrix)	-14	-52.5	TRUE	FALSE	1	0	0	#E7298A
Xavante	Xavante	XAW-SA	Jê	Brazil	Eastern_South_America	Castro_e_Silva_et_al.,_2021	Axiom_Human_Origins_(Affymetrix)	-14	-52.5	FALSE	FALSE	1	0	0	#E7298A
Xavante	Xavante	XAW1011	Jê	Brazil	Eastern_South_America	Castro_e_Silva_et_al.,_2021	Axiom_Human_Origins_(Affymetrix)	-14	-52.5	FALSE	FALSE	1	0	0	#E7298A
Xavante	Xavante	XAW104	Jê	Brazil	Eastern_South_America	Castro_e_Silva_et_al.,_2021	Axiom_Human_Origins_(Affymetrix)	-14	-52.5	FALSE	FALSE	1	0	0	#E7298A
Xavante	Xavante	XAW113	Jê	Brazil	Eastern_South_America	Castro_e_Silva_et_al.,_2021	Axiom_Human_Origins_(Affymetrix)	-14	-52.5	TRUE	FALSE	1	0	0	#E7298A
Xavante	Xavante	XAW1211	Jê	Brazil	Eastern_South_America	Castro_e_Silva_et_al.,_2021	Axiom_Human_Origins_(Affymetrix)	-14	-52.5	FALSE	FALSE	1	0	0	#E7298A
Xavante	Xavante	XAW1317	Jê	Brazil	Eastern_South_America	Castro_e_Silva_et_al.,_2021	Axiom_Human_Origins_(Affymetrix)	-14	-52.5	FALSE	FALSE	0.991	0.009	0	#E7298A
Xavante	Xavante	XAW1401	Jê	Brazil	Eastern_South_America	Castro_e_Silva_et_al.,_2021	Axiom_Human_Origins_(Affymetrix)	-14	-52.5	TRUE	FALSE	1	0	0	#E7298A
Xavante	Xavante	XAW1501	Jê	Brazil	Eastern_South_America	Castro_e_Silva_et_al.,_2021	Axiom_Human_Origins_(Affymetrix)	-14	-52.5	FALSE	FALSE	1	0	0	#E7298A
Xavante	Xavante	XAW1505	Jê	Brazil	Eastern_South_America	Castro_e_Silva_et_al.,_2021	Axiom_Human_Origins_(Affymetrix)	-14	-52.5	FALSE	FALSE	1	0	0	#E7298A
Xavante	Xavante	XAW1707	Jê	Brazil	Eastern_South_America	Castro_e_Silva_et_al.,_2021	Axiom_Human_Origins_(Affymetrix)	-14	-52.5	FALSE	FALSE	1	0	0	#E7298A
Xavante	Xavante	XAW1718	Jê	Brazil	Eastern_South_America	Castro_e_Silva_et_al.,_2021	Axiom_Human_Origins_(Affymetrix)	-14	-52.5	TRUE	FALSE	1	0	0	#E7298A
Xavante	Xavante	XAW1719	Jê	Brazil	Eastern_South_America	Castro_e_Silva_et_al.,_2021	Axiom_Human_Origins_(Affymetrix)	-14	-52.5	TRUE	TRUE	0.9791	0.0209	0	#E7298A
Xavante	Xavante	XAW204	Jê	Brazil	Eastern_South_America	Castro_e_Silva_et_al.,_2021	Axiom_Human_Origins_(Affymetrix)	-14	-52.5	TRUE	FALSE	1	0	0	#E7298A
Xavante	Xavante	XAW206	Jê	Brazil	Eastern_South_America	Castro_e_Silva_et_al.,_2021	Axiom_Human_Origins_(Affymetrix)	-14	-52.5	FALSE	FALSE	1	0	0	#E7298A
Xavante	Xavante	XAW208	Jê	Brazil	Eastern_South_America	Castro_e_Silva_et_al.,_2021	Axiom_Human_Origins_(Affymetrix)	-14	-52.5	FALSE	FALSE	1	0	0	#E7298A
Xavante	Xavante	XAW2306	Jê	Brazil	Eastern_South_America	Castro_e_Silva_et_al.,_2021	Axiom_Human_Origins_(Affymetrix)	-14	-52.5	FALSE	FALSE	1	0	0	#E7298A
Xavante	Xavante	XAW402	Jê	Brazil	Eastern_South_America	Castro_e_Silva_et_al.,_2021	Axiom_Human_Origins_(Affymetrix)	-14	-52.5	FALSE	FALSE	0.9997	0.0003	0	#E7298A
Xavante	Xavante	XAW407	Jê	Brazil	Eastern_South_America	Castro_e_Silva_et_al.,_2021	Axiom_Human_Origins_(Affymetrix)	-14	-52.5	FALSE	FALSE	1	0	0	#E7298A
Xavante	Xavante	XAW510	Jê	Brazil	Eastern_South_America	Castro_e_Silva_et_al.,_2021	Axiom_Human_Origins_(Affymetrix)	-14	-52.5	TRUE	FALSE	1	0	0	#E7298A
Xavante	Xavante	XAW515	Jê	Brazil	Eastern_South_America	Castro_e_Silva_et_al.,_2021	Axiom_Human_Origins_(Affymetrix)	-14	-52.5	FALSE	FALSE	1	0	0	#E7298A
Xavante	Xavante	XAW601	Jê	Brazil	Eastern_South_America	Castro_e_Silva_et_al.,_2021	Axiom_Human_Origins_(Affymetrix)	-14	-52.5	FALSE	FALSE	1	0	0	#E7298A
Xavante	Xavante	XAW6501	Jê	Brazil	Eastern_South_America	Castro_e_Silva_et_al.,_2021	Axiom_Human_Origins_(Affymetrix)	-14	-52.5	FALSE	FALSE	1	0	0	#E7298A
Xavante	Xavante	XAW701	Jê	Brazil	Eastern_South_America	Castro_e_Silva_et_al.,_2021	Axiom_Human_Origins_(Affymetrix)	-14	-52.5	FALSE	FALSE	1	0	0	#E7298A
Xavante	Xavante	XAW704	Jê	Brazil	Eastern_South_America	Castro_e_Silva_et_al.,_2021	Axiom_Human_Origins_(Affymetrix)	-14	-52.5	FALSE	FALSE	1	0	0	#E7298A
Xavante	Xavante	XAW714	Jê	Brazil	Eastern_South_America	Castro_e_Silva_et_al.,_2021	Axiom_Human_Origins_(Affymetrix)	-14	-52.5	FALSE	FALSE	1	0	0	#E7298A
Xavante	Xavante	XAW904	Jê	Brazil	Eastern_South_America	Castro_e_Silva_et_al.,_2021	Axiom_Human_Origins_(Affymetrix)	-14	-52.5	TRUE	FALSE	1	0	0	#E7298A
Xavante	Xavante	XAW907	Jê	Brazil	Eastern_South_America	Castro_e_Silva_et_al.,_2021	Axiom_Human_Origins_(Affymetrix)	-14	-52.5	FALSE	FALSE	1	0	0	#E7298A
Xikrin	Xikrin	XI13	Jê	Brazil	Eastern_South_America	Castro_e_Silva_et_al.,_2021	Axiom_Human_Origins_(Affymetrix)	-5.92	-51	FALSE	FALSE	1	0	0	#E7298A
Xikrin	Xikrin	XI30	Jê	Brazil	Eastern_South_America	Castro_e_Silva_et_al.,_2021	Axiom_Human_Origins_(Affymetrix)	-5.92	-51	TRUE	TRUE	0.9824	0.0176	0	#E7298A
Xikrin	Xikrin	XI38	Jê	Brazil	Eastern_South_America	Castro_e_Silva_et_al.,_2021	Axiom_Human_Origins_(Affymetrix)	-5.92	-51	TRUE	FALSE	1	0	0	#E7298A
Xikrin	Xikrin	XI39	Jê	Brazil	Eastern_South_America	Castro_e_Silva_et_al.,_2021	Axiom_Human_Origins_(Affymetrix)	-5.92	-51	TRUE	FALSE	1	0	0	#E7298A
Xikrin	Xikrin	XI47	Jê	Brazil	Eastern_South_America	Castro_e_Silva_et_al.,_2021	Axiom_Human_Origins_(Affymetrix)	-5.92	-51	TRUE	FALSE	1	0	0	#E7298A
Xikrin	Xikrin	XI53	Jê	Brazil	Eastern_South_America	Castro_e_Silva_et_al.,_2021	Axiom_Human_Origins_(Affymetrix)	-5.92	-51	TRUE	FALSE	1	0	0	#E7298A
Xikrin	Xikrin	XI72	Jê	Brazil	Eastern_South_America	Castro_e_Silva_et_al.,_2021	Axiom_Human_Origins_(Affymetrix)	-5.92	-51	TRUE	FALSE	1	0	0	#E7298A
Yaquis	Yaquis	Yq013	Uto-Aztecan	Mexico	Mesoamerica	Barbieri_et_al.,_2019	Axiom_Human_Origins_(Affymetrix)	27.58	-109.96	TRUE	TRUE	0.628	0.0318	0.3402	#F781BF
Yaquis	Yaquis	Yq017	Uto-Aztecan	Mexico	Mesoamerica	Barbieri_et_al.,_2019	Axiom_Human_Origins_(Affymetrix)	27.58	-109.96	TRUE	TRUE	0.6079	0.0432	0.3489	#F781BF
Yaquis	Yaquis	Yq035	Uto-Aztecan	Mexico	Mesoamerica	Barbieri_et_al.,_2019	Axiom_Human_Origins_(Affymetrix)	27.58	-109.96	TRUE	TRUE	0.7442	0.0279	0.228	#F781BF
Yaquis	Yaquis	Yq037	Uto-Aztecan	Mexico	Mesoamerica	Barbieri_et_al.,_2019	Axiom_Human_Origins_(Affymetrix)	27.58	-109.96	TRUE	TRUE	0.7339	0.0387	0.2274	#F781BF
Yaquis	Yaquis	Yq043	Uto-Aztecan	Mexico	Mesoamerica	Barbieri_et_al.,_2019	Axiom_Human_Origins_(Affymetrix)	27.58	-109.96	TRUE	TRUE	0.8407	0.0179	0.1415	#F781BF
Yaquis	Yaquis	Yq050	Uto-Aztecan	Mexico	Mesoamerica	Barbieri_et_al.,_2019	Axiom_Human_Origins_(Affymetrix)	27.58	-109.96	TRUE	TRUE	0.8678	0	0.1322	#F781BF
Yaquis	Yaquis	Yq054	Uto-Aztecan	Mexico	Mesoamerica	Barbieri_et_al.,_2019	Axiom_Human_Origins_(Affymetrix)	27.58	-109.96	TRUE	TRUE	0.7296	0.02	0.2504	#F781BF
Yaquis	Yaquis	Yq055	Uto-Aztecan	Mexico	Mesoamerica	Barbieri_et_al.,_2019	Axiom_Human_Origins_(Affymetrix)	27.58	-109.96	TRUE	TRUE	0.8475	0.0159	0.1366	#F781BF
Zapotec	Zapotec	Zapo0046	Oto-Manguean	Mexico	Mesoamerica	Lazaridis_et_al.,_2014	Axiom_Human_Origins_(Affymetrix)	16.9833	-96.4667	TRUE	TRUE	0.9399	0	0.0601	#A65628
Zapotec	Zapotec	Zapo0059	Oto-Manguean	Mexico	Mesoamerica	Lazaridis_et_al.,_2014	Axiom_Human_Origins_(Affymetrix)	17.0167	-96.5167	TRUE	TRUE	0.9409	0.0084	0.0507	#A65628
Zapotec	Zapotec	Zapo0064	Oto-Manguean	Mexico	Mesoamerica	Lazaridis_et_al.,_2014	Axiom_Human_Origins_(Affymetrix)	17.0167	-96.5167	TRUE	TRUE	0.9251	0.0083	0.0666	#A65628
Zapotec	Zapotec	Zapo0072	Oto-Manguean	Mexico	Mesoamerica	Lazaridis_et_al.,_2014	Axiom_Human_Origins_(Affymetrix)	17.0167	-96.5167	TRUE	TRUE	0.9246	0	0.0754	#A65628
Zapotec	Zapotec	Zapo0076	Oto-Manguean	Mexico	Mesoamerica	Lazaridis_et_al.,_2014	Axiom_Human_Origins_(Affymetrix)	17.0167	-96.5167	TRUE	TRUE	0.9156	0.0022	0.0822	#A65628
Zapotec	Zapotec	Zapo0082	Oto-Manguean	Mexico	Mesoamerica	Lazaridis_et_al.,_2014	Axiom_Human_Origins_(Affymetrix)	17.0167	-96.5167	TRUE	TRUE	0.9493	0	0.0507	#A65628
Zapotec	Zapotec	Zapo0083	Oto-Manguean	Mexico	Mesoamerica	Lazaridis_et_al.,_2014	Axiom_Human_Origins_(Affymetrix)	17.0167	-96.5167	TRUE	TRUE	0.9413	0	0.0587	#A65628
Zapotec	Zapotec	Zapo0091	Oto-Manguean	Mexico	Mesoamerica	Lazaridis_et_al.,_2014	Axiom_Human_Origins_(Affymetrix)	16.95	-96.5333	TRUE	TRUE	0.9437	0.0093	0.0469	#A65628
Zapotec	Zapotec	Zapo0095	Oto-Manguean	Mexico	Mesoamerica	Lazaridis_et_al.,_2014	Axiom_Human_Origins_(Affymetrix)	16.95	-96.5333	TRUE	TRUE	0.9319	0	0.0681	#A65628
Zapotec	Zapotec	Zapo0097	Oto-Manguean	Mexico	Mesoamerica	Lazaridis_et_al.,_2014	Axiom_Human_Origins_(Affymetrix)	16.95	-96.5333	TRUE	TRUE	0.9235	0	0.0765	#A65628
Zapotec.DG	Zapotec.DG	S_Zapotec-1.DG	Oto-Manguean	Mexico	Mesoamerica	SGDP_(Mallick_et_al.,_2016)	Shotgun_sequenced	16.5	-97.2	TRUE	TRUE	0.9516	0	0.0484	#A65628
Zapotec.DG	Zapotec.DG	S_Zapotec-2.DG	Oto-Manguean	Mexico	Mesoamerica	SGDP_(Mallick_et_al.,_2016)	Shotgun_sequenced	16.5	-97.2	TRUE	TRUE	0.924	0	0.076	#A65628
Zoro	Zoró	Zoro_51	Tupi	Brazil	Eastern_South_America	Skoglund_et_al.,_2015	Axiom_Human_Origins_(Affymetrix)	-10.33	-60.33	TRUE	FALSE	1	0	0	#E41A1C
